# Supplementary material for: Polygonatum sibiricum polysaccharides enhance pancreatic β-cell function in diabetic zebrafish by mitigating mitochondrial oxidative damage via the AMPK-SIRT1 pathway
Source: Front Nutr. 2025 May 9;12:1601490. doi: 10.3389/fnut.2025.1601490 (PMC12128605; doi:10.3389/fnut.2025.1601490)
Supplement: Supplementary file 2 [file Table_1.XLSX]

## Sheet: Sheet1
Table S1: Information of compound-target interactions
(+)-Syringaresinol	ALOX5
(+)-Syringaresinol	PTAFR
(+)-Syringaresinol	MAPK9
(+)-Syringaresinol	MCL1
(+)-Syringaresinol	SHBG
(+)-Syringaresinol	SLC5A2
(+)-Syringaresinol	SOAT1
(+)-Syringaresinol	HIF1A
(+)-Syringaresinol	SOAT2
(+)-Syringaresinol	SLC6A2
(+)-Syringaresinol	SLC6A4
(+)-Syringaresinol	CNR2
(2R)-7-hydroxy-2-(4-hydroxyphenyl)chroman-4-one	CYP19A1
(2R)-7-hydroxy-2-(4-hydroxyphenyl)chroman-4-one	ESR1
(2R)-7-hydroxy-2-(4-hydroxyphenyl)chroman-4-one	ESR2
(2R)-7-hydroxy-2-(4-hydroxyphenyl)chroman-4-one	MAOB
(2R)-7-hydroxy-2-(4-hydroxyphenyl)chroman-4-one	CA7
(2R)-7-hydroxy-2-(4-hydroxyphenyl)chroman-4-one	CA12
(2R)-7-hydroxy-2-(4-hydroxyphenyl)chroman-4-one	HSD17B1
(2R)-7-hydroxy-2-(4-hydroxyphenyl)chroman-4-one	ABCG2
(2R)-7-hydroxy-2-(4-hydroxyphenyl)chroman-4-one	CA4
(2R)-7-hydroxy-2-(4-hydroxyphenyl)chroman-4-one	CYP1B1
(2R)-7-hydroxy-2-(4-hydroxyphenyl)chroman-4-one	ABCC1
(2R)-7-hydroxy-2-(4-hydroxyphenyl)chroman-4-one	CBR1
(2R)-7-hydroxy-2-(4-hydroxyphenyl)chroman-4-one	ADORA1
(2R)-7-hydroxy-2-(4-hydroxyphenyl)chroman-4-one	ADORA3
(2R)-7-hydroxy-2-(4-hydroxyphenyl)chroman-4-one	TAS2R31
(2R)-7-hydroxy-2-(4-hydroxyphenyl)chroman-4-one	PTGS1
(2R)-7-hydroxy-2-(4-hydroxyphenyl)chroman-4-one	AKR1C3
(2R)-7-hydroxy-2-(4-hydroxyphenyl)chroman-4-one	PLA2G1B
(2R)-7-hydroxy-2-(4-hydroxyphenyl)chroman-4-one	CES1
(2R)-7-hydroxy-2-(4-hydroxyphenyl)chroman-4-one	GRM5
(2R)-7-hydroxy-2-(4-hydroxyphenyl)chroman-4-one	MMP13
(2R)-7-hydroxy-2-(4-hydroxyphenyl)chroman-4-one	MMP12
(2R)-7-hydroxy-2-(4-hydroxyphenyl)chroman-4-one	POLB
(2R)-7-hydroxy-2-(4-hydroxyphenyl)chroman-4-one	PLA2G5
(2R)-7-hydroxy-2-(4-hydroxyphenyl)chroman-4-one	PLA2G10
(2R)-7-hydroxy-2-(4-hydroxyphenyl)chroman-4-one	CES2
(2R)-7-hydroxy-2-(4-hydroxyphenyl)chroman-4-one	BACE1
(2R)-7-hydroxy-2-(4-hydroxyphenyl)chroman-4-one	SERPINE1
(2R)-7-hydroxy-2-(4-hydroxyphenyl)chroman-4-one	RXRA
(2R)-7-hydroxy-2-(4-hydroxyphenyl)chroman-4-one	GRM2
(2R)-7-hydroxy-2-(4-hydroxyphenyl)chroman-4-one	PPARG
(2R)-7-hydroxy-2-(4-hydroxyphenyl)chroman-4-one	SRC
(2R)-7-hydroxy-2-(4-hydroxyphenyl)chroman-4-one	KLK1
(2R)-7-hydroxy-2-(4-hydroxyphenyl)chroman-4-one	KLK2
(2R)-7-hydroxy-2-(4-hydroxyphenyl)chroman-4-one	PLA2G2A
(2R)-7-hydroxy-2-(4-hydroxyphenyl)chroman-4-one	EDNRA
(2R)-7-hydroxy-2-(4-hydroxyphenyl)chroman-4-one	BCHE
(2R)-7-hydroxy-2-(4-hydroxyphenyl)chroman-4-one	ABL1
(2R)-7-hydroxy-2-(4-hydroxyphenyl)chroman-4-one	CHEK1
(2R)-7-hydroxy-2-(4-hydroxyphenyl)chroman-4-one	WEE1
(2R)-7-hydroxy-2-(4-hydroxyphenyl)chroman-4-one	ERN1
(2R)-7-hydroxy-2-(4-hydroxyphenyl)chroman-4-one	RPS6KA5
(2R)-7-hydroxy-2-(4-hydroxyphenyl)chroman-4-one	ALK
(2R)-7-hydroxy-2-(4-hydroxyphenyl)chroman-4-one	CA2
(2R)-7-hydroxy-2-(4-hydroxyphenyl)chroman-4-one	CA1
(2R)-7-hydroxy-2-(4-hydroxyphenyl)chroman-4-one	ACHE
(2R)-7-hydroxy-2-(4-hydroxyphenyl)chroman-4-one	MET
(2R)-7-hydroxy-2-(4-hydroxyphenyl)chroman-4-one	PIK3CG
(2R)-7-hydroxy-2-(4-hydroxyphenyl)chroman-4-one	ALPG
(2R)-7-hydroxy-2-(4-hydroxyphenyl)chroman-4-one	HSD17B3
(2R)-7-hydroxy-2-(4-hydroxyphenyl)chroman-4-one	PTGER1
(2R)-7-hydroxy-2-(4-hydroxyphenyl)chroman-4-one	PTGER4
(2R)-7-hydroxy-2-(4-hydroxyphenyl)chroman-4-one	PTGER3
(2R)-7-hydroxy-2-(4-hydroxyphenyl)chroman-4-one	GSK3B
(2R)-7-hydroxy-2-(4-hydroxyphenyl)chroman-4-one	APP
(2R)-7-hydroxy-2-(4-hydroxyphenyl)chroman-4-one	CISD1
(2R)-7-hydroxy-2-(4-hydroxyphenyl)chroman-4-one	ALPL
(2R)-7-hydroxy-2-(4-hydroxyphenyl)chroman-4-one	LNPEP
(2R)-7-hydroxy-2-(4-hydroxyphenyl)chroman-4-one	CA3
(2R)-7-hydroxy-2-(4-hydroxyphenyl)chroman-4-one	CA6
(2R)-7-hydroxy-2-(4-hydroxyphenyl)chroman-4-one	CA13
(2R)-7-hydroxy-2-(4-hydroxyphenyl)chroman-4-one	CA5B
(2R)-7-hydroxy-2-(4-hydroxyphenyl)chroman-4-one	CA5A
(2R)-7-hydroxy-2-(4-hydroxyphenyl)chroman-4-one	DAO
(2R)-7-hydroxy-2-(4-hydroxyphenyl)chroman-4-one	EEF2K
(2R)-7-hydroxy-2-(4-hydroxyphenyl)chroman-4-one	CDK1
(2R)-7-hydroxy-2-(4-hydroxyphenyl)chroman-4-one	CA9
(2R)-7-hydroxy-2-(4-hydroxyphenyl)chroman-4-one	AURKB
(2R)-7-hydroxy-2-(4-hydroxyphenyl)chroman-4-one	CDK4
(2R)-7-hydroxy-2-(4-hydroxyphenyl)chroman-4-one	AURKA
(2R)-7-hydroxy-2-(4-hydroxyphenyl)chroman-4-one	GCGR
(2R)-7-hydroxy-2-(4-hydroxyphenyl)chroman-4-one	CDK5R1
(2R)-7-hydroxy-2-(4-hydroxyphenyl)chroman-4-one	CCNE2
(2R)-7-hydroxy-2-(4-hydroxyphenyl)chroman-4-one	CCNB3
(2R)-7-hydroxy-2-(4-hydroxyphenyl)chroman-4-one	BRAF
(2R)-7-hydroxy-2-(4-hydroxyphenyl)chroman-4-one	DPP4
(2R)-7-hydroxy-2-(4-hydroxyphenyl)chroman-4-one	HNF4A
(2R)-7-hydroxy-2-(4-hydroxyphenyl)chroman-4-one	RPS6KB1
(2R)-7-hydroxy-2-(4-hydroxyphenyl)chroman-4-one	IGF1R
(2R)-7-hydroxy-2-(4-hydroxyphenyl)chroman-4-one	PGF
(2R)-7-hydroxy-2-(4-hydroxyphenyl)chroman-4-one	VEGFA
(2R)-7-hydroxy-2-(4-hydroxyphenyl)chroman-4-one	GRK2
(2R)-7-hydroxy-2-(4-hydroxyphenyl)chroman-4-one	GRM4
(2R)-7-hydroxy-2-(4-hydroxyphenyl)chroman-4-one	MAP3K8
(2R)-7-hydroxy-2-(4-hydroxyphenyl)chroman-4-one	ABCB1
(2R)-7-hydroxy-2-(4-hydroxyphenyl)chroman-4-one	CDK5
(2R)-7-hydroxy-2-(4-hydroxyphenyl)chroman-4-one	CCNE1
(2R)-7-hydroxy-2-(4-hydroxyphenyl)chroman-4-one	CCNB1
(2R)-7-hydroxy-2-(4-hydroxyphenyl)chroman-4-one	CCNB2
(Z)-1-(2,4-dihydroxyphenyl)-3-(4-hydroxyphenyl)prop-2-en-1-one	AKR1B1
(Z)-1-(2,4-dihydroxyphenyl)-3-(4-hydroxyphenyl)prop-2-en-1-one	EGFR
(Z)-1-(2,4-dihydroxyphenyl)-3-(4-hydroxyphenyl)prop-2-en-1-one	CHRNA7
(Z)-1-(2,4-dihydroxyphenyl)-3-(4-hydroxyphenyl)prop-2-en-1-one	TERT
(Z)-1-(2,4-dihydroxyphenyl)-3-(4-hydroxyphenyl)prop-2-en-1-one	F3
(Z)-1-(2,4-dihydroxyphenyl)-3-(4-hydroxyphenyl)prop-2-en-1-one	NOS2
(Z)-1-(2,4-dihydroxyphenyl)-3-(4-hydroxyphenyl)prop-2-en-1-one	KCNA3
(Z)-1-(2,4-dihydroxyphenyl)-3-(4-hydroxyphenyl)prop-2-en-1-one	SNCA
(Z)-1-(2,4-dihydroxyphenyl)-3-(4-hydroxyphenyl)prop-2-en-1-one	MAOA
(Z)-1-(2,4-dihydroxyphenyl)-3-(4-hydroxyphenyl)prop-2-en-1-one	ALDH2
(Z)-1-(2,4-dihydroxyphenyl)-3-(4-hydroxyphenyl)prop-2-en-1-one	PDPK1
(Z)-1-(2,4-dihydroxyphenyl)-3-(4-hydroxyphenyl)prop-2-en-1-one	PTGS2
(Z)-1-(2,4-dihydroxyphenyl)-3-(4-hydroxyphenyl)prop-2-en-1-one	TLR9
(Z)-1-(2,4-dihydroxyphenyl)-3-(4-hydroxyphenyl)prop-2-en-1-one	HSD17B2
(Z)-1-(2,4-dihydroxyphenyl)-3-(4-hydroxyphenyl)prop-2-en-1-one	TUBB1
(Z)-1-(2,4-dihydroxyphenyl)-3-(4-hydroxyphenyl)prop-2-en-1-one	KCNMA1
(Z)-1-(2,4-dihydroxyphenyl)-3-(4-hydroxyphenyl)prop-2-en-1-one	PDE4D
(Z)-1-(2,4-dihydroxyphenyl)-3-(4-hydroxyphenyl)prop-2-en-1-one	GRK6
(Z)-1-(2,4-dihydroxyphenyl)-3-(4-hydroxyphenyl)prop-2-en-1-one	CTSL
(Z)-1-(2,4-dihydroxyphenyl)-3-(4-hydroxyphenyl)prop-2-en-1-one	STS
(Z)-1-(2,4-dihydroxyphenyl)-3-(4-hydroxyphenyl)prop-2-en-1-one	PTPN1
(Z)-1-(2,4-dihydroxyphenyl)-3-(4-hydroxyphenyl)prop-2-en-1-one	DHODH
(Z)-1-(2,4-dihydroxyphenyl)-3-(4-hydroxyphenyl)prop-2-en-1-one	FNTA FNTB
(Z)-1-(2,4-dihydroxyphenyl)-3-(4-hydroxyphenyl)prop-2-en-1-one	MAPT
(Z)-1-(2,4-dihydroxyphenyl)-3-(4-hydroxyphenyl)prop-2-en-1-one	IGFBP3
(Z)-1-(2,4-dihydroxyphenyl)-3-(4-hydroxyphenyl)prop-2-en-1-one	KDM4E
(Z)-1-(2,4-dihydroxyphenyl)-3-(4-hydroxyphenyl)prop-2-en-1-one	XDH
(Z)-1-(2,4-dihydroxyphenyl)-3-(4-hydroxyphenyl)prop-2-en-1-one	ALOX15
(Z)-1-(2,4-dihydroxyphenyl)-3-(4-hydroxyphenyl)prop-2-en-1-one	ALOX12
(Z)-1-(2,4-dihydroxyphenyl)-3-(4-hydroxyphenyl)prop-2-en-1-one	SLC22A12
(Z)-1-(2,4-dihydroxyphenyl)-3-(4-hydroxyphenyl)prop-2-en-1-one	PIM1
(Z)-1-(2,4-dihydroxyphenyl)-3-(4-hydroxyphenyl)prop-2-en-1-one	GSTA1
(Z)-nonadec-6-enoic acid	PPARA
(Z)-nonadec-6-enoic acid	PPARD
(Z)-nonadec-6-enoic acid	FABP3
(Z)-nonadec-6-enoic acid	FABP4
(Z)-nonadec-6-enoic acid	FAAH
(Z)-nonadec-6-enoic acid	FABP5
(Z)-nonadec-6-enoic acid	FABP1
(Z)-nonadec-6-enoic acid	SCD
(Z)-nonadec-6-enoic acid	TOP1
(Z)-nonadec-6-enoic acid	PTGES
(Z)-nonadec-6-enoic acid	PTPN2
(Z)-nonadec-6-enoic acid	PTPN6
(Z)-nonadec-6-enoic acid	PREP
(Z)-nonadec-6-enoic acid	FFAR1
(Z)-nonadec-6-enoic acid	CDC25B
(Z)-nonadec-6-enoic acid	CDC25A
(Z)-nonadec-6-enoic acid	HMGCR
(Z)-nonadec-6-enoic acid	HSD11B1
(Z)-nonadec-6-enoic acid	NR3C1
(Z)-nonadec-6-enoic acid	PTGER2
(Z)-nonadec-6-enoic acid	ACP1
(Z)-nonadec-6-enoic acid	RORC
(Z)-nonadec-6-enoic acid	CD81
(Z)-nonadec-6-enoic acid	PRKCH
(Z)-nonadec-6-enoic acid	SERPINA6
(Z)-nonadec-6-enoic acid	G6PD
(Z)-nonadec-6-enoic acid	CYP51A1
(Z)-nonadec-6-enoic acid	CNR1
(Z)-nonadec-6-enoic acid	LTB4R
(Z)-nonadec-6-enoic acid	SIGMAR1
(Z)-nonadec-6-enoic acid	CYP17A1
(Z)-nonadec-6-enoic acid	PTPRF
(Z)-nonadec-6-enoic acid	AR
(Z)-nonadec-6-enoic acid	SLC6A3
(Z)-nonadec-6-enoic acid	MAPK3
(Z)-nonadec-6-enoic acid	PTPN11
(Z)-nonadec-6-enoic acid	AKR1B10
(Z)-nonadec-6-enoic acid	NR1H3
(Z)-nonadec-6-enoic acid	PSEN2
(Z)-nonadec-6-enoic acid	PTGIR
(Z)-nonadec-6-enoic acid	NR1I3
(Z)-nonadec-6-enoic acid	PSEN1
(Z)-nonadec-6-enoic acid	HSD11B2
(Z)-nonadec-6-enoic acid	TOP2A
(Z)-nonadec-6-enoic acid	SAE1 UBA2
(Z)-nonadec-6-enoic acid	PTGDR2
(Z)-nonadec-6-enoic acid	NPC1L1
(Z)-nonadec-6-enoic acid	CHRM2
(Z)-nonadec-6-enoic acid	CYP2C19
(Z)-nonadec-6-enoic acid	NR1H4
(Z)-nonadec-6-enoic acid	PTGDR
(Z)-nonadec-6-enoic acid	SRD5A2
(Z)-nonadec-6-enoic acid	TACR1
(Z)-nonadec-6-enoic acid	RORA
(Z)-nonadec-6-enoic acid	BCL2L2
(Z)-nonadec-6-enoic acid	BCL2
(Z)-nonadec-6-enoic acid	FDFT1
(Z)-nonadec-6-enoic acid	PGR
(Z)-nonadec-6-enoic acid	AGTR2
(Z)-nonadec-6-enoic acid	DAGLA
(Z)-nonadec-6-enoic acid	ALOX5AP
(Z)-nonadec-6-enoic acid	PLA2G2C
(Z)-nonadec-6-enoic acid	SLC22A6
(Z)-nonadec-6-enoic acid	CYSLTR1
(Z)-nonadec-6-enoic acid	ABHD6
(Z)-nonadec-6-enoic acid	PTGES2
(Z)-nonadec-6-enoic acid	EPHX2
(Z)-nonadec-6-enoic acid	CPT1A
(Z)-nonadec-6-enoic acid	PSENEN
(Z)-nonadec-6-enoic acid	NCSTN
(Z)-nonadec-6-enoic acid	APH1A
(Z)-nonadec-6-enoic acid	APH1B
2-Acridinecarboxylic acid	CYP2A6
2-Acridinecarboxylic acid	NOTUM
2-Acridinecarboxylic acid	KIF11
2-Acridinecarboxylic acid	SLC16A1
2-Acridinecarboxylic acid	HCAR2
2-Acridinecarboxylic acid	CCNC CDK8
2-Acridinecarboxylic acid	SLC16A3
2-Acridinecarboxylic acid	CCR1
2-Acridinecarboxylic acid	CXCL8
2-Acridinecarboxylic acid	PTPRC
2-Acridinecarboxylic acid	TTR
2-Acridinecarboxylic acid	RPA1
2-Acridinecarboxylic acid	KMO
2-Acridinecarboxylic acid	ITGAL
2-Acridinecarboxylic acid	ICAM1
2-Acridinecarboxylic acid	ITGB2
2-Acridinecarboxylic acid	AKR1C1
2-Acridinecarboxylic acid	BCAT2
2-Acridinecarboxylic acid	DUSP3
2-Acridinecarboxylic acid	PPP1CA
2-Acridinecarboxylic acid	ICAM1
2-Acridinecarboxylic acid	SELE
2-Propen-1-one, 1-(2,4-dihydroxyphenyl)-3-(4-(beta-D-glucopyranosyloxy)phenyl)-, (2E)-	SLC29A1
2-Propen-1-one, 1-(2,4-dihydroxyphenyl)-3-(4-(beta-D-glucopyranosyloxy)phenyl)-, (2E)-	TYR
3'-Methoxydaidzein	MIF
3'-Methoxydaidzein	PTPRS
3'-Methoxydaidzein	TBXAS1
3'-Methoxydaidzein	MGAM
3'-Methoxydaidzein	HTR2A
3'-Methoxydaidzein	HTR2C
3'-Methoxydaidzein	ADORA2A
3'-Methoxydaidzein	ESRRA
3'-Methoxydaidzein	ESRRB
3'-Methoxydaidzein	PFKFB3
3'-Methoxydaidzein	NOX4
3'-Methoxydaidzein	IL2
3'-Methoxydaidzein	PLAU
3'-Methoxydaidzein	PON1
3'-Methoxydaidzein	PLAT
3'-Methoxydaidzein	F10
3'-Methoxydaidzein	CDC7
3'-Methoxydaidzein	HSP90AB1
4',5-Dihydroxyflavone	TNKS2
4',5-Dihydroxyflavone	TNKS
4',5-Dihydroxyflavone	CDK6
4',5-Dihydroxyflavone	FLT3
4',5-Dihydroxyflavone	SYK
4',5-Dihydroxyflavone	CSNK2A1
4',5-Dihydroxyflavone	CFTR
4',5-Dihydroxyflavone	PARP1
4',5-Dihydroxyflavone	AMY1A
4',5-Dihydroxyflavone	ARG1
4',5-Dihydroxyflavone	GLO1
4',5-Dihydroxyflavone	MMP9
4',5-Dihydroxyflavone	MMP2
4',5-Dihydroxyflavone	CD38
4',5-Dihydroxyflavone	IKBKB
4',5-Dihydroxyflavone	NTRK2
4',5-Dihydroxyflavone	ST6GAL1
4',5-Dihydroxyflavone	NAE1
4',5-Dihydroxyflavone	CALM1
4',5-Dihydroxyflavone	KIT
4',5-Dihydroxyflavone	OPRD1
4',5-Dihydroxyflavone	CYP1A1
4',5-Dihydroxyflavone	AHR
4',5-Dihydroxyflavone	LCK
4',5-Dihydroxyflavone	PRKDC
4',5-Dihydroxyflavone	INSR
4',5-Dihydroxyflavone	MYLK
4',5-Dihydroxyflavone	APEX1
4',5-Dihydroxyflavone	PLA2G4A
4',5-Dihydroxyflavone	F2
4',5-Dihydroxyflavone	KDR
4',5-Dihydroxyflavone	PLK1
4',5-Dihydroxyflavone	AXL
4',5-Dihydroxyflavone	PLG
4',5-Dihydroxyflavone	MPI
4',5-Dihydroxyflavone	CYP1A2
4-[(1R,3aS,4R,6aS)-4-(4-hydroxy-3,5-dimethoxyphenyl)-1,3,3a,4,6,6a-hexahydrofuro[4,3-c]furan-1-yl]-2,6-dimethoxyphenol	CXCR2
4-[(1R,3aS,4R,6aS)-4-(4-hydroxy-3,5-dimethoxyphenyl)-1,3,3a,4,6,6a-hexahydrofuro[4,3-c]furan-1-yl]-2,6-dimethoxyphenol	CXCR1
4-[(1R,3aS,4R,6aS)-4-(4-hydroxy-3,5-dimethoxyphenyl)-1,3,3a,4,6,6a-hexahydrofuro[4,3-c]furan-1-yl]-2,6-dimethoxyphenol	OPRM1
4-[(1R,3aS,4R,6aS)-4-(4-hydroxy-3,5-dimethoxyphenyl)-1,3,3a,4,6,6a-hexahydrofuro[4,3-c]furan-1-yl]-2,6-dimethoxyphenol	MMP1
4-[(1R,3aS,4R,6aS)-4-(4-hydroxy-3,5-dimethoxyphenyl)-1,3,3a,4,6,6a-hexahydrofuro[4,3-c]furan-1-yl]-2,6-dimethoxyphenol	MMP8
4-[(1R,3aS,4R,6aS)-4-(4-hydroxy-3,5-dimethoxyphenyl)-1,3,3a,4,6,6a-hexahydrofuro[4,3-c]furan-1-yl]-2,6-dimethoxyphenol	MMP7
4-[(1R,3aS,4R,6aS)-4-(4-hydroxy-3,5-dimethoxyphenyl)-1,3,3a,4,6,6a-hexahydrofuro[4,3-c]furan-1-yl]-2,6-dimethoxyphenol	PDK1
4-[(1R,3aS,4R,6aS)-4-(4-hydroxy-3,5-dimethoxyphenyl)-1,3,3a,4,6,6a-hexahydrofuro[4,3-c]furan-1-yl]-2,6-dimethoxyphenol	BMP1
4-[(1R,3aS,4R,6aS)-4-(4-hydroxy-3,5-dimethoxyphenyl)-1,3,3a,4,6,6a-hexahydrofuro[4,3-c]furan-1-yl]-2,6-dimethoxyphenol	MAP3K12
4-[(1R,3aS,4R,6aS)-4-(4-hydroxy-3,5-dimethoxyphenyl)-1,3,3a,4,6,6a-hexahydrofuro[4,3-c]furan-1-yl]-2,6-dimethoxyphenol	PLA2G7
4-[(1R,3aS,4R,6aS)-4-(4-hydroxy-3,5-dimethoxyphenyl)-1,3,3a,4,6,6a-hexahydrofuro[4,3-c]furan-1-yl]-2,6-dimethoxyphenol	EIF2AK3
4-[(1R,3aS,4R,6aS)-4-(4-hydroxy-3,5-dimethoxyphenyl)-1,3,3a,4,6,6a-hexahydrofuro[4,3-c]furan-1-yl]-2,6-dimethoxyphenol	FCER2
4-[(1R,3aS,4R,6aS)-4-(4-hydroxy-3,5-dimethoxyphenyl)-1,3,3a,4,6,6a-hexahydrofuro[4,3-c]furan-1-yl]-2,6-dimethoxyphenol	MTOR
4-[(1R,3aS,4R,6aS)-4-(4-hydroxy-3,5-dimethoxyphenyl)-1,3,3a,4,6,6a-hexahydrofuro[4,3-c]furan-1-yl]-2,6-dimethoxyphenol	PIK3CD
4-[(1R,3aS,4R,6aS)-4-(4-hydroxy-3,5-dimethoxyphenyl)-1,3,3a,4,6,6a-hexahydrofuro[4,3-c]furan-1-yl]-2,6-dimethoxyphenol	PIK3CB
4-[(1R,3aS,4R,6aS)-4-(4-hydroxy-3,5-dimethoxyphenyl)-1,3,3a,4,6,6a-hexahydrofuro[4,3-c]furan-1-yl]-2,6-dimethoxyphenol	HCK
4-[(1R,3aS,4R,6aS)-4-(4-hydroxy-3,5-dimethoxyphenyl)-1,3,3a,4,6,6a-hexahydrofuro[4,3-c]furan-1-yl]-2,6-dimethoxyphenol	PI4KB
4-[(1R,3aS,4R,6aS)-4-(4-hydroxy-3,5-dimethoxyphenyl)-1,3,3a,4,6,6a-hexahydrofuro[4,3-c]furan-1-yl]-2,6-dimethoxyphenol	PIK3CA
4-[(1R,3aS,4R,6aS)-4-(4-hydroxy-3,5-dimethoxyphenyl)-1,3,3a,4,6,6a-hexahydrofuro[4,3-c]furan-1-yl]-2,6-dimethoxyphenol	CCKAR
4-[(1R,3aS,4R,6aS)-4-(4-hydroxy-3,5-dimethoxyphenyl)-1,3,3a,4,6,6a-hexahydrofuro[4,3-c]furan-1-yl]-2,6-dimethoxyphenol	CCKBR
4-[(1R,3aS,4R,6aS)-4-(4-hydroxy-3,5-dimethoxyphenyl)-1,3,3a,4,6,6a-hexahydrofuro[4,3-c]furan-1-yl]-2,6-dimethoxyphenol	P2RX3
4-[(1R,3aS,4R,6aS)-4-(4-hydroxy-3,5-dimethoxyphenyl)-1,3,3a,4,6,6a-hexahydrofuro[4,3-c]furan-1-yl]-2,6-dimethoxyphenol	NR3C2
4-[(1R,3aS,4R,6aS)-4-(4-hydroxy-3,5-dimethoxyphenyl)-1,3,3a,4,6,6a-hexahydrofuro[4,3-c]furan-1-yl]-2,6-dimethoxyphenol	FBP1
4-[(1R,3aS,4R,6aS)-4-(4-hydroxy-3,5-dimethoxyphenyl)-1,3,3a,4,6,6a-hexahydrofuro[4,3-c]furan-1-yl]-2,6-dimethoxyphenol	CASP1
4-methylolfurfural	HSP90AA1
4-methylolfurfural	GBA
4-methylolfurfural	FUCA1
apigenin	GPR35
apigenin	DAPK1
apigenin	MPG
apigenin	AVPR2
apigenin	DRD4
apigenin	MPO
apigenin	PIK3R1
apigenin	PYGL
apigenin	PTK2
apigenin	MMP3
apigenin	PKN1
apigenin	CA14
apigenin	NEK2
apigenin	CAMK2B
apigenin	AKT1
apigenin	NEK6
baicalein	CDK5
baicalein	CDK1
baicalein	CCNB1
baicalein	CCNB2
baicalein	FYN
baicalein	TACR2
baicalein	SIRT1
beta-sitosterol	SREBF2
beta-sitosterol	NR1H2
beta-sitosterol	VDR
beta-sitosterol	DHCR7
beta-sitosterol	SQLE
beta-sitosterol	GLRA1
beta-sitosterol	UGT2B7
BGC	FGF1
BGC	FGF2
BGC	HPSE
BGC	LGALS4
BGC	LGALS3
BGC	LGALS8
BGC	PYGB
BGC	PYGM
glucuronic acid	HTR2B
glucuronic acid	ADRA2A
glucuronic acid	ADRA2C
glucuronic acid	ADRA2B
glucuronic acid	DRD1
glucuronic acid	DRD2
glucuronic acid	ADRA1D
glucuronic acid	DRD3
glucuronic acid	CYP2D6
glucuronic acid	HTR6
glucuronic acid	ADRA1A
glucuronic acid	HTR1B
glucuronic acid	PPM1A
glucuronic acid	GLRA2
glucuronic acid	OPRK1
isoliquiritigenin	FNTA
isoliquiritigenin	FNTB
Liquiritigenin	CLK1
Liquiritigenin	DYRK1B
Liquiritigenin	HSD17B14
Liquiritigenin	DYRK1A
Liquiritigenin	FGFR1
Liquiritigenin	CTSB
Liquiritigenin	SIRT2
Liquiritigenin	YWHAG
Liquiritigenin	DNM1
Liquiritigenin	BCL2L1
Liquiritigenin	VCP
Liquiritigenin	NQO2
Liquiritigenin	CYP2C9
Liquiritigenin	CYP3A4
Liquiritigenin	CDK2
Liquiritigenin	CDK3
Liquiritigenin	HDAC5
Liquiritigenin	HDAC7
Liquiritigenin	HDAC9
n-butyl-β-D-fructopyranoside	CDA
n-butyl-β-D-fructopyranoside	ADA
n-butyl-β-D-fructopyranoside	HEXA
n-butyl-β-D-fructopyranoside	HEXB
n-butyl-β-D-fructopyranoside	OGA
n-butyl-β-D-fructopyranoside	PNP
n-butyl-β-D-fructopyranoside	ADK
n-butyl-β-D-fructopyranoside	TYMS
n-butyl-β-D-fructopyranoside	AHCY
n-butyl-β-D-fructopyranoside	TK1
n-butyl-β-D-fructopyranoside	STAT3
n-butyl-β-D-fructopyranoside	MAPK1
n-butyl-β-D-fructopyranoside	CDK9
n-butyl-β-D-fructopyranoside	GAPDH
n-butyl-β-D-fructopyranoside	GAA
n-butyl-β-D-fructopyranoside	PIN1
n-butyl-β-D-fructopyranoside	FOLH1
n-butyl-β-D-fructopyranoside	HSPA8
n-butyl-β-D-fructopyranoside	HSPA5
n-butyl-β-D-fructopyranoside	LIG1
n-butyl-β-D-fructopyranoside	CCNT1
n-butyl-β-D-fructopyranoside	CCNA1
n-butyl-β-D-fructopyranoside	CCNA2
neoliquiritin	SLC5A1
neoliquiritin	SLC5A4
neoliquiritin	SLC28A3
neoliquiritin	EIF4A1
neoliquiritin	SRD5A1
neoliquiritin	ADAM17
neoliquiritin	HRAS
neoliquiritin	ADORA2B
neoliquiritin	MAP3K7
neoliquiritin	TYMP
neoliquiritin	AGTR1
Oroxin A	TNF
Oroxin A	RPS6KA3
Oroxin A	NMUR2
Oroxin A	LGALS9
Oroxin A	MGMT
Oroxin A	MANBA
Oroxin A	MME
Oroxin A	ECE1
salicylic acid	LDHA
salicylic acid	LDHB
salicylic acid	AKR1C2
salicylic acid	HDAC6
salicylic acid	HDAC8
salicylic acid	FUT7
salicylic acid	ALB
Sitogluside	S1PR3
Sitogluside	S1PR1
Sitogluside	PPM1B
Sitogluside	PPP1CC
Sitogluside	PPP2CA
Sitogluside	PPP2R5A
Sitogluside	RBP4
succinic acid	EGLN1
succinic acid	HDAC3
