# Supplementary material for: Polygonatum sibiricum polysaccharides enhance pancreatic β-cell function in diabetic zebrafish by mitigating mitochondrial oxidative damage via the AMPK-SIRT1 pathway
Source: Front Nutr. 2025 May 9;12:1601490. doi: 10.3389/fnut.2025.1601490 (PMC12128605; doi:10.3389/fnut.2025.1601490)
Supplement: Supplementary file 3 [file Table_2.XLSX]

## Sheet: Sheet1
Supplementary Table S2: Information on the target-diabetes interactions.
Gene Symbol	Description	Category	Uniprot ID	Gifts	GC Id	Relevance score	GeneCards Link
ABCC8	ATP Binding Cassette Subfamily C Member 8	Protein Coding	Q09428	59	GC11M017392	370.655822753906	https://www.genecards.org/cgi-bin/carddisp.pl?gene=ABCC8
INS	Insulin	Protein Coding	P01308	61	GC11M002159	348.402130126953	https://www.genecards.org/cgi-bin/carddisp.pl?gene=INS
GCK	Glucokinase	Protein Coding	P35557	62	GC07M045609	337.990417480469	https://www.genecards.org/cgi-bin/carddisp.pl?gene=GCK
KCNJ11	Potassium Inwardly Rectifying Channel Subfamily J Member 11	Protein Coding	Q14654	59	GC11M018064	312.981750488281	https://www.genecards.org/cgi-bin/carddisp.pl?gene=KCNJ11
HNF1A	HNF1 Homeobox A	Protein Coding	P20823	60	GC12P120978	311.787475585938	https://www.genecards.org/cgi-bin/carddisp.pl?gene=HNF1A
WFS1	Wolframin ER Transmembrane Glycoprotein	Protein Coding	O76024	59	GC04P006269	268.520812988281	https://www.genecards.org/cgi-bin/carddisp.pl?gene=WFS1
INSR	Insulin Receptor	Protein Coding	P06213	67	GC19M007112	260.964782714844	https://www.genecards.org/cgi-bin/carddisp.pl?gene=INSR
HNF4A	Hepatocyte Nuclear Factor 4 Alpha	Protein Coding	P41235	63	GC20P044355	251.432952880859	https://www.genecards.org/cgi-bin/carddisp.pl?gene=HNF4A
LMNA	Lamin A/C	Protein Coding	P02545	63	GC01P156082	240.675	https://www.genecards.org/cgi-bin/carddisp.pl?gene=LMNA
HNF1B	HNF1 Homeobox B	Protein Coding	P35680	56	GC17M037686	222.658569335938	https://www.genecards.org/cgi-bin/carddisp.pl?gene=HNF1B
APOB	Apolipoprotein B	Protein Coding	P04114	59	GC02M020956	209.085754394531	https://www.genecards.org/cgi-bin/carddisp.pl?gene=APOB
PPARG	Peroxisome Proliferator Activated Receptor Gamma	Protein Coding	P37231	66	GC03P012287	199.851593017578	https://www.genecards.org/cgi-bin/carddisp.pl?gene=PPARG
TTN	Titin	Protein Coding	Q8WZ42	61	GC02M178525	198.327377319336	https://www.genecards.org/cgi-bin/carddisp.pl?gene=TTN
PDX1	Pancreatic And Duodenal Homeobox 1	Protein Coding	P52945	59	GC13P028549	195.61669921875	https://www.genecards.org/cgi-bin/carddisp.pl?gene=PDX1
NF1	Neurofibromin 1	Protein Coding	P21359	61	GC17P031094	190.931015014648	https://www.genecards.org/cgi-bin/carddisp.pl?gene=NF1
CACNA1A	Calcium Voltage-Gated Channel Subunit Alpha1 A	Protein Coding	O00555	61	GC19M013206	178.669357299805	https://www.genecards.org/cgi-bin/carddisp.pl?gene=CACNA1A
IL6	Interleukin 6	Protein Coding	P05231	64	GC07P022725	176.573	https://www.genecards.org/cgi-bin/carddisp.pl?gene=IL6
AKT2	AKT Serine/Threonine Kinase 2	Protein Coding	P31751	67	GC19M040230	176.308334350586	https://www.genecards.org/cgi-bin/carddisp.pl?gene=AKT2
NEUROD1	Neuronal Differentiation 1	Protein Coding	Q13562	56	GC02M181673	172.74934387207	https://www.genecards.org/cgi-bin/carddisp.pl?gene=NEUROD1
RET	Ret Proto-Oncogene	Protein Coding	P07949	67	GC10P051689	171.873336791992	https://www.genecards.org/cgi-bin/carddisp.pl?gene=RET
PAX4	Paired Box 4	Protein Coding	O43316	53	GC07M127610	171.204040527344	https://www.genecards.org/cgi-bin/carddisp.pl?gene=PAX4
TSC2	TSC Complex Subunit 2	Protein Coding	P49815	64	GC16P112285	168.534332275391	https://www.genecards.org/cgi-bin/carddisp.pl?gene=TSC2
LIPC	Lipase C, Hepatic Type	Protein Coding	P11150	59	GC15P058410	167.757019042969	https://www.genecards.org/cgi-bin/carddisp.pl?gene=LIPC
SLC2A2	Solute Carrier Family 2 Member 2	Protein Coding	P11168	63	GC03M171024	167.082855224609	https://www.genecards.org/cgi-bin/carddisp.pl?gene=SLC2A2
BRCA2	BRCA2 DNA Repair Associated	Protein Coding	P51587	61	GC13P032315	166.841995239258	https://www.genecards.org/cgi-bin/carddisp.pl?gene=BRCA2
TCF7L2	Transcription Factor 7 Like 2	Protein Coding	Q9NQB0	59	GC10P112950	164.853363037109	https://www.genecards.org/cgi-bin/carddisp.pl?gene=TCF7L2
ENPP1	Ectonucleotide Pyrophosphatase/Phosphodiesterase 1	Protein Coding	P22413	62	GC06P131808	157.967315673828	https://www.genecards.org/cgi-bin/carddisp.pl?gene=ENPP1
APOE	Apolipoprotein E	Protein Coding	P02649	63	GC19P143132	151.741683959961	https://www.genecards.org/cgi-bin/carddisp.pl?gene=APOE
IRS1	Insulin Receptor Substrate 1	Protein Coding	P35568	61	GC02M226731	151.135681152344	https://www.genecards.org/cgi-bin/carddisp.pl?gene=IRS1
TERT	Telomerase Reverse Transcriptase	Protein Coding	O14746	64	GC05M001253	149.867828369141	https://www.genecards.org/cgi-bin/carddisp.pl?gene=TERT
COL1A1	Collagen Type I Alpha 1 Chain	Protein Coding	P02452	63	GC17M093791	149.855621337891	https://www.genecards.org/cgi-bin/carddisp.pl?gene=COL1A1
ACE	Angiotensin I Converting Enzyme	Protein Coding	P12821	64	GC17P063477	149.597518920898	https://www.genecards.org/cgi-bin/carddisp.pl?gene=ACE
POMT2	Protein O-Mannosyltransferase 2	Protein Coding	Q9UKY4	56	GC14M077274	148.702529907227	https://www.genecards.org/cgi-bin/carddisp.pl?gene=POMT2
MFN2	Mitofusin 2	Protein Coding	O95140	61	GC01P011980	147.906356811523	https://www.genecards.org/cgi-bin/carddisp.pl?gene=MFN2
INS-IGF2	INS-IGF2 Readthrough	Protein Coding	F8WCM5	38	GC11M014035	146.80403137207	https://www.genecards.org/cgi-bin/carddisp.pl?gene=INS-IGF2
FOXP3	Forkhead Box P3	Protein Coding	Q9BZS1	60	GC0XM049250	146.419876098633	https://www.genecards.org/cgi-bin/carddisp.pl?gene=FOXP3
IL2RA	Interleukin 2 Receptor Subunit Alpha	Protein Coding	P01589	63	GC10M006010	143.409820556641	https://www.genecards.org/cgi-bin/carddisp.pl?gene=IL2RA
TNF	Tumor Necrosis Factor	Protein Coding	P01375	65	GC06P173080	141.324172973633	https://www.genecards.org/cgi-bin/carddisp.pl?gene=TNF
KLF11	KLF Transcription Factor 11	Protein Coding	O14901	49	GC02P010519	139.668716430664	https://www.genecards.org/cgi-bin/carddisp.pl?gene=KLF11
GLIS3	GLIS Family Zinc Finger 3	Protein Coding	Q8NEA6	49	GC09M003816	138.835876464844	https://www.genecards.org/cgi-bin/carddisp.pl?gene=GLIS3
COL1A2	Collagen Type I Alpha 2 Chain	Protein Coding	P08123	61	GC07P094394	138.820556640625	https://www.genecards.org/cgi-bin/carddisp.pl?gene=COL1A2
BSCL2	BSCL2 Lipid Droplet Biogenesis Associated, Seipin	Protein Coding	Q96G97	56	GC11M136455	138.499008178711	https://www.genecards.org/cgi-bin/carddisp.pl?gene=BSCL2
PLEC	Plectin	Protein Coding	Q15149	56	GC08M147180	136.686340332031	https://www.genecards.org/cgi-bin/carddisp.pl?gene=PLEC
LPL	Lipoprotein Lipase	Protein Coding	P06858	63	GC08P019901	136.561111450195	https://www.genecards.org/cgi-bin/carddisp.pl?gene=LPL
SLC30A8	Solute Carrier Family 30 Member 8	Protein Coding	Q8IWU4	54	GC08P116950	134.219284057617	https://www.genecards.org/cgi-bin/carddisp.pl?gene=SLC30A8
TGFBR2	Transforming Growth Factor Beta Receptor 2	Protein Coding	P37173	65	GC03P030608	133.231597900391	https://www.genecards.org/cgi-bin/carddisp.pl?gene=TGFBR2
CTLA4	Cytotoxic T-Lymphocyte Associated Protein 4	Protein Coding	P16410	61	GC02P204608	132.434768676758	https://www.genecards.org/cgi-bin/carddisp.pl?gene=CTLA4
VWF	Von Willebrand Factor	Protein Coding	P04275	61	GC12M034378	132.238540649414	https://www.genecards.org/cgi-bin/carddisp.pl?gene=VWF
APOA1	Apolipoprotein A1	Protein Coding	P02647	63	GC11M116835	132.139694213867	https://www.genecards.org/cgi-bin/carddisp.pl?gene=APOA1
TTN-AS1	TTN Antisense RNA 1	RNA Gene		26	GC02P178521	131.910934448242	https://www.genecards.org/cgi-bin/carddisp.pl?gene=TTN-AS1
TP53	Tumor Protein P53	Protein Coding	P04637	66	GC17M007661	131.076690673828	https://www.genecards.org/cgi-bin/carddisp.pl?gene=TP53
SDHA	Succinate Dehydrogenase Complex Flavoprotein Subunit A	Protein Coding	P31040	61	GC05P000238	126.966354370117	https://www.genecards.org/cgi-bin/carddisp.pl?gene=SDHA
MLH1	MutL Homolog 1	Protein Coding	P40692	62	GC03P036993	125.962219238281	https://www.genecards.org/cgi-bin/carddisp.pl?gene=MLH1
MEN1	Menin 1	Protein Coding	O00255	58	GC11M064803	125.718574523926	https://www.genecards.org/cgi-bin/carddisp.pl?gene=MEN1
CDKAL1	CDK5 Regulatory Subunit Associated Protein 1 Like 1	Protein Coding	Q5VV42	52	GC06P020534	125.532722473145	https://www.genecards.org/cgi-bin/carddisp.pl?gene=CDKAL1
AIRE	Autoimmune Regulator	Protein Coding	O43918	57	GC21P044285	124.766448974609	https://www.genecards.org/cgi-bin/carddisp.pl?gene=AIRE
SLC2A4	Solute Carrier Family 2 Member 4	Protein Coding	P14672	60	GC17P143349	124.145805358887	https://www.genecards.org/cgi-bin/carddisp.pl?gene=SLC2A4
SLC2A1	Solute Carrier Family 2 Member 1	Protein Coding	P11166	66	GC01M042925	123.747497558594	https://www.genecards.org/cgi-bin/carddisp.pl?gene=SLC2A1
LDLR	Low Density Lipoprotein Receptor	Protein Coding	P01130	64	GC19P142248	123.52995300293	https://www.genecards.org/cgi-bin/carddisp.pl?gene=LDLR
HFE	Homeostatic Iron Regulator	Protein Coding	Q30201	58	GC06P026087	122.508453369141	https://www.genecards.org/cgi-bin/carddisp.pl?gene=HFE
IDS	Iduronate 2-Sulfatase	Protein Coding	P22304	60	GC0XM149476	121.157638549805	https://www.genecards.org/cgi-bin/carddisp.pl?gene=IDS
AVPR2	Arginine Vasopressin Receptor 2	Protein Coding	P30518	60	GC0XP153902	121.130599975586	https://www.genecards.org/cgi-bin/carddisp.pl?gene=AVPR2
AQP2	Aquaporin 2	Protein Coding	P41181	61	GC12P049950	121.045921325684	https://www.genecards.org/cgi-bin/carddisp.pl?gene=AQP2
EIF2AK3	Eukaryotic Translation Initiation Factor 2 Alpha Kinase 3	Protein Coding	Q9NZJ5	63	GC02M088556	120.830825805664	https://www.genecards.org/cgi-bin/carddisp.pl?gene=EIF2AK3
UCP2	Uncoupling Protein 2	Protein Coding	P55851	59	GC11M073974	119.913543701172	https://www.genecards.org/cgi-bin/carddisp.pl?gene=UCP2
ADIPOQ	Adiponectin, C1Q And Collagen Domain Containing	Protein Coding	Q15848	59	GC03P186842	119.894233703613	https://www.genecards.org/cgi-bin/carddisp.pl?gene=ADIPOQ
VEGFA	Vascular Endothelial Growth Factor A	Protein Coding	P15692	61	GC06P043770	119.038505554199	https://www.genecards.org/cgi-bin/carddisp.pl?gene=VEGFA
IGF2BP2	Insulin Like Growth Factor 2 MRNA Binding Protein 2	Protein Coding	Q9Y6M1	57	GC03M185643	118.987571716309	https://www.genecards.org/cgi-bin/carddisp.pl?gene=IGF2BP2
PTPN22	Protein Tyrosine Phosphatase Non-Receptor Type 22	Protein Coding	Q9Y2R2	60	GC01M113813	118.869400024414	https://www.genecards.org/cgi-bin/carddisp.pl?gene=PTPN22
AARS1	Alanyl-TRNA Synthetase 1	Protein Coding	P49588	56	GC16M074187	118.164505004883	https://www.genecards.org/cgi-bin/carddisp.pl?gene=AARS1
CEL	Carboxyl Ester Lipase	Protein Coding	P19835	58	GC09P133061	115.721221923828	https://www.genecards.org/cgi-bin/carddisp.pl?gene=CEL
SCN9A	Sodium Voltage-Gated Channel Alpha Subunit 9	Protein Coding	Q15858	61	GC02M166195	115.534774780273	https://www.genecards.org/cgi-bin/carddisp.pl?gene=SCN9A
RETN	Resistin	Protein Coding	Q9HD89	55	GC19P007669	115.316589355469	https://www.genecards.org/cgi-bin/carddisp.pl?gene=RETN
IRS2	Insulin Receptor Substrate 2	Protein Coding	Q9Y4H2	59	GC13M109752	115.263397216797	https://www.genecards.org/cgi-bin/carddisp.pl?gene=IRS2
NPC1	NPC Intracellular Cholesterol Transporter 1	Protein Coding	O15118	62	GC18M023506	114.600296020508	https://www.genecards.org/cgi-bin/carddisp.pl?gene=NPC1
TFR2	Transferrin Receptor 2	Protein Coding	Q9UP52	58	GC07M100620	114.36100769043	https://www.genecards.org/cgi-bin/carddisp.pl?gene=TFR2
RYR2	Ryanodine Receptor 2	Protein Coding	Q92736	60	GC01P237042	113.420974731445	https://www.genecards.org/cgi-bin/carddisp.pl?gene=RYR2
FGFR1	Fibroblast Growth Factor Receptor 1	Protein Coding	P11362	68	GC08M038400	112.93391418457	https://www.genecards.org/cgi-bin/carddisp.pl?gene=FGFR1
NEB	Nebulin	Protein Coding	P20929	52	GC02M151485	112.102722167969	https://www.genecards.org/cgi-bin/carddisp.pl?gene=NEB
MYO7A	Myosin VIIA	Protein Coding	Q13402	56	GC11P077128	111.958923339844	https://www.genecards.org/cgi-bin/carddisp.pl?gene=MYO7A
KIF1B	Kinesin Family Member 1B	Protein Coding	O60333	56	GC01P010210	111.604385375977	https://www.genecards.org/cgi-bin/carddisp.pl?gene=KIF1B
CD36	CD36 Molecule (CD36 Blood Group)	Protein Coding	P16671	63	GC07P080369	111.26424407959	https://www.genecards.org/cgi-bin/carddisp.pl?gene=CD36
NF2	NF2, Moesin-Ezrin-Radixin Like (MERLIN) Tumor Suppressor	Protein Coding	P35240	62	GC22P029603	111.04288482666	https://www.genecards.org/cgi-bin/carddisp.pl?gene=NF2
COL3A1	Collagen Type III Alpha 1 Chain	Protein Coding	P02461	61	GC02P188974	109.964866638184	https://www.genecards.org/cgi-bin/carddisp.pl?gene=COL3A1
IGF1	Insulin Like Growth Factor 1	Protein Coding	P05019	61	GC12M102395	109.77124786377	https://www.genecards.org/cgi-bin/carddisp.pl?gene=IGF1
TGFB1	Transforming Growth Factor Beta 1	Protein Coding	P01137	66	GC19M041301	109.033706665039	https://www.genecards.org/cgi-bin/carddisp.pl?gene=TGFB1
CAPN10	Calpain 10	Protein Coding	Q9HC96	54	GC02P240586	108.817680358887	https://www.genecards.org/cgi-bin/carddisp.pl?gene=CAPN10
PTPN1	Protein Tyrosine Phosphatase Non-Receptor Type 1	Protein Coding	P18031	63	GC20P050510	108.503089904785	https://www.genecards.org/cgi-bin/carddisp.pl?gene=PTPN1
LIPE	Lipase E, Hormone Sensitive Type	Protein Coding	Q05469	61	GC19M042401	107.809631347656	https://www.genecards.org/cgi-bin/carddisp.pl?gene=LIPE
SLC19A2	Solute Carrier Family 19 Member 2	Protein Coding	O60779	57	GC01M169463	107.769584655762	https://www.genecards.org/cgi-bin/carddisp.pl?gene=SLC19A2
ALB	Albumin	Protein Coding	P02768	61	GC04P073397	107.607986450195	https://www.genecards.org/cgi-bin/carddisp.pl?gene=ALB
USH2A	Usherin	Protein Coding	O75445	51	GC01M215622	107.544364929199	https://www.genecards.org/cgi-bin/carddisp.pl?gene=USH2A
NAGLU	N-Acetyl-Alpha-Glucosaminidase	Protein Coding	P54802	58	GC17P144465	107.45426940918	https://www.genecards.org/cgi-bin/carddisp.pl?gene=NAGLU
COL2A1	Collagen Type II Alpha 1 Chain	Protein Coding	P02458	63	GC12M047972	106.720207214355	https://www.genecards.org/cgi-bin/carddisp.pl?gene=COL2A1
EXT2	Exostosin Glycosyltransferase 2	Protein Coding	Q93063	58	GC11P044095	106.337226867676	https://www.genecards.org/cgi-bin/carddisp.pl?gene=EXT2
BLK	BLK Proto-Oncogene, Src Family Tyrosine Kinase	Protein Coding	P51451	61	GC08P011486	106.267654418945	https://www.genecards.org/cgi-bin/carddisp.pl?gene=BLK
DYSF	Dysferlin	Protein Coding	O75923	56	GC02P071453	106.200393676758	https://www.genecards.org/cgi-bin/carddisp.pl?gene=DYSF
DMD	Dystrophin	Protein Coding	P11532	58	GC0XM031097	105.693153381348	https://www.genecards.org/cgi-bin/carddisp.pl?gene=DMD
KCNQ1	Potassium Voltage-Gated Channel Subfamily Q Member 1	Protein Coding	P51787	63	GC11P002444	105.653953552246	https://www.genecards.org/cgi-bin/carddisp.pl?gene=KCNQ1
MTNR1B	Melatonin Receptor 1B	Protein Coding	P49286	57	GC11P092969	105.46696472168	https://www.genecards.org/cgi-bin/carddisp.pl?gene=MTNR1B
PTF1A	Pancreas Associated Transcription Factor 1a	Protein Coding	Q7RTS3	54	GC10P023194	104.951316833496	https://www.genecards.org/cgi-bin/carddisp.pl?gene=PTF1A
FLNA	Filamin A	Protein Coding	P21333	62	GC0XM154348	104.490219116211	https://www.genecards.org/cgi-bin/carddisp.pl?gene=FLNA
LOC110121471	VISTA Enhancer Hs1977	Functional Element		11	GC11P017412	104.404792785645	https://www.genecards.org/cgi-bin/carddisp.pl?gene=LOC110121471
TRAPPC11	Trafficking Protein Particle Complex Subunit 11	Protein Coding	Q7Z392	49	GC04P183659	103.275581359863	https://www.genecards.org/cgi-bin/carddisp.pl?gene=TRAPPC11
GAA	Alpha Glucosidase	Protein Coding	P10253	64	GC17P080101	102.16251373291	https://www.genecards.org/cgi-bin/carddisp.pl?gene=GAA
PTGS2	Prostaglandin-Endoperoxide Synthase 2	Protein Coding	P35354	63	GC01M186671	101.416519165039	https://www.genecards.org/cgi-bin/carddisp.pl?gene=PTGS2
PTEN	Phosphatase And Tensin Homolog	Protein Coding	P60484	65	GC10P120068	101.027839660645	https://www.genecards.org/cgi-bin/carddisp.pl?gene=PTEN
VDR	Vitamin D Receptor	Protein Coding	P11473	61	GC12M047841	100.592666625977	https://www.genecards.org/cgi-bin/carddisp.pl?gene=VDR
CAPN3	Calpain 3	Protein Coding	P20807	61	GC15P042359	100.00316619873	https://www.genecards.org/cgi-bin/carddisp.pl?gene=CAPN3
SERPINE1	Serpin Family E Member 1	Protein Coding	P05121	64	GC07P101127	99.888053894043	https://www.genecards.org/cgi-bin/carddisp.pl?gene=SERPINE1
NEFL	Neurofilament Light Chain	Protein Coding	P07196	58	GC08M024950	99.8187713623047	https://www.genecards.org/cgi-bin/carddisp.pl?gene=NEFL
WNK1	WNK Lysine Deficient Protein Kinase 1	Protein Coding	Q9H4A3	61	GC12P000804	99.8073425292969	https://www.genecards.org/cgi-bin/carddisp.pl?gene=WNK1
GARS1	Glycyl-TRNA Synthetase 1	Protein Coding	P41250	58	GC07P030580	99.672981262207	https://www.genecards.org/cgi-bin/carddisp.pl?gene=GARS1
ZFP57	ZFP57 Zinc Finger Protein	Protein Coding	Q9NU63	50	GC06M029672	99.3520660400391	https://www.genecards.org/cgi-bin/carddisp.pl?gene=ZFP57
CDKN2A	Cyclin Dependent Kinase Inhibitor 2A	Protein Coding	Q8N726	64	GC09M021967	99.2685699462891	https://www.genecards.org/cgi-bin/carddisp.pl?gene=CDKN2A
PPP1R3A	Protein Phosphatase 1 Regulatory Subunit 3A	Protein Coding	Q16821	56	GC07M113876	99.2355499267578	https://www.genecards.org/cgi-bin/carddisp.pl?gene=PPP1R3A
AVP	Arginine Vasopressin	Protein Coding	P01185	58	GC20M003082	99.2282791137695	https://www.genecards.org/cgi-bin/carddisp.pl?gene=AVP
SMARCA4	SWI/SNF Related BAF Chromatin Remodeling Complex Subunit ATPase 4	Protein Coding	P51532	64	GC19P142240	99.1876602172852	https://www.genecards.org/cgi-bin/carddisp.pl?gene=SMARCA4
STAT3	Signal Transducer And Activator Of Transcription 3	Protein Coding	P40763	67	GC17M042313	98.7563400268555	https://www.genecards.org/cgi-bin/carddisp.pl?gene=STAT3
IL2	Interleukin 2	Protein Coding	P60568	59	GC04M122451	98.6954956054688	https://www.genecards.org/cgi-bin/carddisp.pl?gene=IL2
CIITA	Class II Major Histocompatibility Complex Transactivator	Protein Coding	P33076	57	GC16P112480	98.3079528808594	https://www.genecards.org/cgi-bin/carddisp.pl?gene=CIITA
LEP	Leptin	Protein Coding	P41159	59	GC07P128241	97.8837280273438	https://www.genecards.org/cgi-bin/carddisp.pl?gene=LEP
SETX	Senataxin	Protein Coding	Q7Z333	54	GC09M132261	97.8326034545898	https://www.genecards.org/cgi-bin/carddisp.pl?gene=SETX
MMP2	Matrix Metallopeptidase 2	Protein Coding	P08253	66	GC16P113682	97.6423950195313	https://www.genecards.org/cgi-bin/carddisp.pl?gene=MMP2
COL5A2	Collagen Type V Alpha 2 Chain	Protein Coding	P05997	57	GC02M189031	97.6104431152344	https://www.genecards.org/cgi-bin/carddisp.pl?gene=COL5A2
HLA-DQB1	Major Histocompatibility Complex, Class II, DQ Beta 1	Protein Coding	P01920	57	GC06M103395	97.4117660522461	https://www.genecards.org/cgi-bin/carddisp.pl?gene=HLA-DQB1
POMGNT1	Protein O-Linked Mannose N-Acetylglucosaminyltransferase 1 (Beta 1,2-)	Protein Coding	Q8WZA1	57	GC01M046188	97.1326904296875	https://www.genecards.org/cgi-bin/carddisp.pl?gene=POMGNT1
MMP9	Matrix Metallopeptidase 9	Protein Coding	P14780	66	GC20P046008	96.8330993652344	https://www.genecards.org/cgi-bin/carddisp.pl?gene=MMP9
PCSK9	Proprotein Convertase Subtilisin/Kexin Type 9	Protein Coding	Q8NBP7	63	GC01P055039	96.8210830688477	https://www.genecards.org/cgi-bin/carddisp.pl?gene=PCSK9
HNRNPUL2-BSCL2	HNRNPUL2-BSCL2 Readthrough (NMD Candidate)	RNA Gene		25	GC11M136456	96.2495498657227	https://www.genecards.org/cgi-bin/carddisp.pl?gene=HNRNPUL2-BSCL2
SGCB	Sarcoglycan Beta	Protein Coding	Q16585	52	GC04M052019	96.0986557006836	https://www.genecards.org/cgi-bin/carddisp.pl?gene=SGCB
KCNH2	Potassium Voltage-Gated Channel Subfamily H Member 2	Protein Coding	Q12809	63	GC07M150944	96.0532913208008	https://www.genecards.org/cgi-bin/carddisp.pl?gene=KCNH2
RBPJ	Recombination Signal Binding Protein For Immunoglobulin Kappa J Region	Protein Coding	Q06330	59	GC04P026105	95.9109191894531	https://www.genecards.org/cgi-bin/carddisp.pl?gene=RBPJ
ACVRL1	Activin A Receptor Like Type 1	Protein Coding	P37023	63	GC12P051906	95.5490875244141	https://www.genecards.org/cgi-bin/carddisp.pl?gene=ACVRL1
APOC3	Apolipoprotein C3	Protein Coding	P02656	58	GC11P116829	95.4309158325195	https://www.genecards.org/cgi-bin/carddisp.pl?gene=APOC3
WRN	WRN RecQ Like Helicase	Protein Coding	Q14191	60	GC08P031033	95.3958587646484	https://www.genecards.org/cgi-bin/carddisp.pl?gene=WRN
BCL2	BCL2 Apoptosis Regulator	Protein Coding	P10415	64	GC18M063123	95.3274459838867	https://www.genecards.org/cgi-bin/carddisp.pl?gene=BCL2
AGTR1	Angiotensin II Receptor Type 1	Protein Coding	P30556	65	GC03P148697	95.0910034179688	https://www.genecards.org/cgi-bin/carddisp.pl?gene=AGTR1
CETP	Cholesteryl Ester Transfer Protein	Protein Coding	P11597	60	GC16P056961	94.9296493530273	https://www.genecards.org/cgi-bin/carddisp.pl?gene=CETP
HLA-DRB1	Major Histocompatibility Complex, Class II, DR Beta 1	Protein Coding	P01911	59	GC06M103386	94.6111221313477	https://www.genecards.org/cgi-bin/carddisp.pl?gene=HLA-DRB1
FGFR2	Fibroblast Growth Factor Receptor 2	Protein Coding	P21802	69	GC10M121478	93.9278717041016	https://www.genecards.org/cgi-bin/carddisp.pl?gene=FGFR2
TBC1D4	TBC1 Domain Family Member 4	Protein Coding	O60343	55	GC13M075284	93.6542129516602	https://www.genecards.org/cgi-bin/carddisp.pl?gene=TBC1D4
FBN1	Fibrillin 1	Protein Coding	P35555	60	GC15M048408	93.5266418457031	https://www.genecards.org/cgi-bin/carddisp.pl?gene=FBN1
APOA5	Apolipoprotein A5	Protein Coding	Q6Q788	56	GC11M116789	93.5066299438477	https://www.genecards.org/cgi-bin/carddisp.pl?gene=APOA5
PVT1	Pvt1 Oncogene	RNA Gene		33	GC08P128310	93.4493713378906	https://www.genecards.org/cgi-bin/carddisp.pl?gene=PVT1
EP300	E1A Binding Protein P300	Protein Coding	Q09472	65	GC22P087011	93.3794326782227	https://www.genecards.org/cgi-bin/carddisp.pl?gene=EP300
PTPN11	Protein Tyrosine Phosphatase Non-Receptor Type 11	Protein Coding	Q06124	67	GC12P112418	93.3596420288086	https://www.genecards.org/cgi-bin/carddisp.pl?gene=PTPN11
GCG	Glucagon	Protein Coding	P01275	55	GC02M162142	92.9237747192383	https://www.genecards.org/cgi-bin/carddisp.pl?gene=GCG
AGPAT2	1-Acylglycerol-3-Phosphate O-Acyltransferase 2	Protein Coding	O15120	57	GC09M136673	92.8868637084961	https://www.genecards.org/cgi-bin/carddisp.pl?gene=AGPAT2
NKX2-2	NK2 Homeobox 2	Protein Coding	O95096	54	GC20M021511	92.8044281005859	https://www.genecards.org/cgi-bin/carddisp.pl?gene=NKX2-2
CP	Ceruloplasmin	Protein Coding	P00450	62	GC03M149162	92.7248382568359	https://www.genecards.org/cgi-bin/carddisp.pl?gene=CP
COL5A1	Collagen Type V Alpha 1 Chain	Protein Coding	P20908	60	GC09P134641	91.7977600097656	https://www.genecards.org/cgi-bin/carddisp.pl?gene=COL5A1
ADRA2A	Adrenoceptor Alpha 2A	Protein Coding	P08913	60	GC10P111077	91.7051	https://www.genecards.org/cgi-bin/carddisp.pl?gene=ADRA2A
IGHMBP2	Immunoglobulin Mu DNA Binding Protein 2	Protein Coding	P38935	54	GC11P068903	91.2276382446289	https://www.genecards.org/cgi-bin/carddisp.pl?gene=IGHMBP2
CEP290	Centrosomal Protein 290	Protein Coding	O15078	54	GC12M088049	91.0943222045898	https://www.genecards.org/cgi-bin/carddisp.pl?gene=CEP290
RYR1	Ryanodine Receptor 1	Protein Coding	P21817	62	GC19P142895	90.4096298217773	https://www.genecards.org/cgi-bin/carddisp.pl?gene=RYR1
GLB1	Galactosidase Beta 1	Protein Coding	P16278	62	GC03M032963	90.3243713378906	https://www.genecards.org/cgi-bin/carddisp.pl?gene=GLB1
IFNG	Interferon Gamma	Protein Coding	P01579	63	GC12M068154	89.6044006347656	https://www.genecards.org/cgi-bin/carddisp.pl?gene=IFNG
ERBB2	Erb-B2 Receptor Tyrosine Kinase 2	Protein Coding	P04626	68	GC17P039687	89.0976943969727	https://www.genecards.org/cgi-bin/carddisp.pl?gene=ERBB2
CDH23	Cadherin Related 23	Protein Coding	Q9H251	57	GC10P071396	88.8581466674805	https://www.genecards.org/cgi-bin/carddisp.pl?gene=CDH23
LOC126862549	BRD4-Independent Group 4 Enhancer GRCh37_chr17:36093401-36094600	Functional Element		9	GC17P146662	88.7936782836914	https://www.genecards.org/cgi-bin/carddisp.pl?gene=LOC126862549
CPT2	Carnitine Palmitoyltransferase 2	Protein Coding	P23786	63	GC01P053196	88.5893173217773	https://www.genecards.org/cgi-bin/carddisp.pl?gene=CPT2
IGF1R	Insulin Like Growth Factor 1 Receptor	Protein Coding	P08069	68	GC15P098648	88.432991027832	https://www.genecards.org/cgi-bin/carddisp.pl?gene=IGF1R
MPZ	Myelin Protein Zero	Protein Coding	P25189	55	GC01M166533	88.2750244140625	https://www.genecards.org/cgi-bin/carddisp.pl?gene=MPZ
DNMT1	DNA Methyltransferase 1	Protein Coding	P26358	66	GC19M010133	88.2645645141602	https://www.genecards.org/cgi-bin/carddisp.pl?gene=DNMT1
SOD1	Superoxide Dismutase 1	Protein Coding	P00441	66	GC21P031659	88.1116180419922	https://www.genecards.org/cgi-bin/carddisp.pl?gene=SOD1
IL1B	Interleukin 1 Beta	Protein Coding	P01584	60	GC02M112829	87.6070175170898	https://www.genecards.org/cgi-bin/carddisp.pl?gene=IL1B
MTOR	Mechanistic Target Of Rapamycin Kinase	Protein Coding	P42345	69	GC01M011106	87.1073379516602	https://www.genecards.org/cgi-bin/carddisp.pl?gene=MTOR
PNPLA2	Patatin Like Phospholipase Domain Containing 2	Protein Coding	Q96AD5	57	GC11P015747	87.0255966186523	https://www.genecards.org/cgi-bin/carddisp.pl?gene=PNPLA2
IL10	Interleukin 10	Protein Coding	P22301	60	GC01M206767	86.8734359741211	https://www.genecards.org/cgi-bin/carddisp.pl?gene=IL10
NOS3	Nitric Oxide Synthase 3	Protein Coding	P29474	63	GC07P163654	86.7445220947266	https://www.genecards.org/cgi-bin/carddisp.pl?gene=NOS3
PRKAR1A	Protein Kinase CAMP-Dependent Type I Regulatory Subunit Alpha	Protein Coding	P10644	64	GC17P145089	86.6932983398438	https://www.genecards.org/cgi-bin/carddisp.pl?gene=PRKAR1A
PLOD1	Procollagen-Lysine,2-Oxoglutarate 5-Dioxygenase 1	Protein Coding	Q02809	59	GC01P011934	86.3365631103516	https://www.genecards.org/cgi-bin/carddisp.pl?gene=PLOD1
TRPV4	Transient Receptor Potential Cation Channel Subfamily V Member 4	Protein Coding	Q9HBA0	61	GC12M109783	86.3182144165039	https://www.genecards.org/cgi-bin/carddisp.pl?gene=TRPV4
GCGR	Glucagon Receptor	Protein Coding	P47871	60	GC17P081804	86.2773590087891	https://www.genecards.org/cgi-bin/carddisp.pl?gene=GCGR
AKT1	AKT Serine/Threonine Kinase 1	Protein Coding	P31749	66	GC14M104769	86.2753295898438	https://www.genecards.org/cgi-bin/carddisp.pl?gene=AKT1
CRP	C-Reactive Protein	Protein Coding	P02741	59	GC01M166465	86.0987396240234	https://www.genecards.org/cgi-bin/carddisp.pl?gene=CRP
FAS	Fas Cell Surface Death Receptor	Protein Coding	P25445	64	GC10P120086	86.0730438232422	https://www.genecards.org/cgi-bin/carddisp.pl?gene=FAS
G6PC1	Glucose-6-Phosphatase Catalytic Subunit 1	Protein Coding	P35575	57	GC17P145863	85.9980773925781	https://www.genecards.org/cgi-bin/carddisp.pl?gene=G6PC1
EGFR	Epidermal Growth Factor Receptor	Protein Coding	P00533	68	GC07P055019	85.809684753418	https://www.genecards.org/cgi-bin/carddisp.pl?gene=EGFR
BMP2	Bone Morphogenetic Protein 2	Protein Coding	P12643	59	GC20P006767	85.7223205566406	https://www.genecards.org/cgi-bin/carddisp.pl?gene=BMP2
PON1	Paraoxonase 1	Protein Coding	P27169	60	GC07M095297	85.6646347045898	https://www.genecards.org/cgi-bin/carddisp.pl?gene=PON1
PIK3CA	Phosphatidylinositol-4,5-Bisphosphate 3-Kinase Catalytic Subunit Alpha	Protein Coding	P42336	66	GC03P179148	85.3927459716797	https://www.genecards.org/cgi-bin/carddisp.pl?gene=PIK3CA
VHL	Von Hippel-Lindau Tumor Suppressor	Protein Coding	P40337	60	GC03P025565	85.3808441162109	https://www.genecards.org/cgi-bin/carddisp.pl?gene=VHL
AGT	Angiotensinogen	Protein Coding	P01019	63	GC01M230690	85.2524871826172	https://www.genecards.org/cgi-bin/carddisp.pl?gene=AGT
PIK3R1	Phosphoinositide-3-Kinase Regulatory Subunit 1	Protein Coding	P27986	65	GC05P068215	84.7694931030273	https://www.genecards.org/cgi-bin/carddisp.pl?gene=PIK3R1
PMM2	Phosphomannomutase 2	Protein Coding	O15305	59	GC16P008788	84.3376388549805	https://www.genecards.org/cgi-bin/carddisp.pl?gene=PMM2
POMT1	Protein O-Mannosyltransferase 1	Protein Coding	Q9Y6A1	58	GC09P131502	84.2570877075195	https://www.genecards.org/cgi-bin/carddisp.pl?gene=POMT1
SMPD1	Sphingomyelin Phosphodiesterase 1	Protein Coding	P17405	61	GC11P006390	84.2220306396484	https://www.genecards.org/cgi-bin/carddisp.pl?gene=SMPD1
PLIN1	Perilipin 1	Protein Coding	O60240	60	GC15M089664	84.0097961425781	https://www.genecards.org/cgi-bin/carddisp.pl?gene=PLIN1
KIF1A	Kinesin Family Member 1A	Protein Coding	Q12756	56	GC02M240713	84.0061874389648	https://www.genecards.org/cgi-bin/carddisp.pl?gene=KIF1A
RFX6	Regulatory Factor X6	Protein Coding	Q8HWS3	49	GC06P116877	83.9094467163086	https://www.genecards.org/cgi-bin/carddisp.pl?gene=RFX6
IL1RN	Interleukin 1 Receptor Antagonist	Protein Coding	P18510	63	GC02P151137	83.729133605957	https://www.genecards.org/cgi-bin/carddisp.pl?gene=IL1RN
OAS1	2'-5'-Oligoadenylate Synthetase 1	Protein Coding	P00973	57	GC12P113219	83.6764831542969	https://www.genecards.org/cgi-bin/carddisp.pl?gene=OAS1
MTHFR	Methylenetetrahydrofolate Reductase	Protein Coding	P42898	61	GC01M011785	83.6459274291992	https://www.genecards.org/cgi-bin/carddisp.pl?gene=MTHFR
STAT1	Signal Transducer And Activator Of Transcription 1	Protein Coding	P42224	66	GC02M190908	83.4107360839844	https://www.genecards.org/cgi-bin/carddisp.pl?gene=STAT1
MED25	Mediator Complex Subunit 25	Protein Coding	Q71SY5	52	GC19P143318	83.3310699462891	https://www.genecards.org/cgi-bin/carddisp.pl?gene=MED25
HMGA1	High Mobility Group AT-Hook 1	Protein Coding	P17096	59	GC06P173175	82.9858245849609	https://www.genecards.org/cgi-bin/carddisp.pl?gene=HMGA1
GNAS	GNAS Complex Locus	Protein Coding	P84996	63	GC20P058839	82.8908081054688	https://www.genecards.org/cgi-bin/carddisp.pl?gene=GNAS
DST	Dystonin	Protein Coding	Q03001	56	GC06M056457	82.8669128417969	https://www.genecards.org/cgi-bin/carddisp.pl?gene=DST
C12orf43	Chromosome 12 Open Reading Frame 43	Protein Coding	Q96C57	44	GC12M121000	82.6253662109375	https://www.genecards.org/cgi-bin/carddisp.pl?gene=C12orf43
FTO	FTO Alpha-Ketoglutarate Dependent Dioxygenase	Protein Coding	Q9C0B1	59	GC16P113652	82.6031112670898	https://www.genecards.org/cgi-bin/carddisp.pl?gene=FTO
GATA6	GATA Binding Protein 6	Protein Coding	Q92908	60	GC18P022169	82.2462921142578	https://www.genecards.org/cgi-bin/carddisp.pl?gene=GATA6
MAPK1	Mitogen-Activated Protein Kinase 1	Protein Coding	P28482	66	GC22M021759	82.155029296875	https://www.genecards.org/cgi-bin/carddisp.pl?gene=MAPK1
FN1	Fibronectin 1	Protein Coding	P02751	63	GC02M215360	82.0693664550781	https://www.genecards.org/cgi-bin/carddisp.pl?gene=FN1
HSPG2	Heparan Sulfate Proteoglycan 2	Protein Coding	P98160	61	GC01M021822	81.9472427368164	https://www.genecards.org/cgi-bin/carddisp.pl?gene=HSPG2
ABCB11	ATP Binding Cassette Subfamily B Member 11	Protein Coding	O95342	60	GC02M168922	81.9469833374023	https://www.genecards.org/cgi-bin/carddisp.pl?gene=ABCB11
GBA1	Glucosylceramidase Beta 1	Protein Coding	P04062	63	GC01M166343	81.8574371337891	https://www.genecards.org/cgi-bin/carddisp.pl?gene=GBA1
CCL2	C-C Motif Chemokine Ligand 2	Protein Coding	P13500	61	GC17P034255	81.7377700805664	https://www.genecards.org/cgi-bin/carddisp.pl?gene=CCL2
ITPR3	Inositol 1,4,5-Trisphosphate Receptor Type 3	Protein Coding	Q14573	59	GC06P033620	81.5696105957031	https://www.genecards.org/cgi-bin/carddisp.pl?gene=ITPR3
CYP11B2	Cytochrome P450 Family 11 Subfamily B Member 2	Protein Coding	P19099	59	GC08M142910	81.5683898925781	https://www.genecards.org/cgi-bin/carddisp.pl?gene=CYP11B2
MIR126	MicroRNA 126	RNA Gene		30	GC09P136670	81.0660400390625	https://www.genecards.org/cgi-bin/carddisp.pl?gene=MIR126
PTPRN	Protein Tyrosine Phosphatase Receptor Type N	Protein Coding	Q16849	57	GC02M219289	81.058708190918	https://www.genecards.org/cgi-bin/carddisp.pl?gene=PTPRN
SYNE1	Spectrin Repeat Containing Nuclear Envelope Protein 1	Protein Coding	Q8NF91	53	GC06M152121	80.7610321044922	https://www.genecards.org/cgi-bin/carddisp.pl?gene=SYNE1
PLA2G6	Phospholipase A2 Group VI	Protein Coding	O60733	61	GC22M085492	80.3540954589844	https://www.genecards.org/cgi-bin/carddisp.pl?gene=PLA2G6
HLA-DQA1	Major Histocompatibility Complex, Class II, DQ Alpha 1	Protein Coding	P01909	56	GC06P173108	80.1696472167969	https://www.genecards.org/cgi-bin/carddisp.pl?gene=HLA-DQA1
DLD	Dihydrolipoamide Dehydrogenase	Protein Coding	P09622	63	GC07P109995	80.1661529541016	https://www.genecards.org/cgi-bin/carddisp.pl?gene=DLD
FGFR3	Fibroblast Growth Factor Receptor 3	Protein Coding	P22607	68	GC04P009307	80.0934982299805	https://www.genecards.org/cgi-bin/carddisp.pl?gene=FGFR3
MAPK8IP1	Mitogen-Activated Protein Kinase 8 Interacting Protein 1	Protein Coding	Q9UQF2	57	GC11P048647	79.9769744873047	https://www.genecards.org/cgi-bin/carddisp.pl?gene=MAPK8IP1
ACE2	Angiotensin Converting Enzyme 2	Protein Coding	Q9BYF1	62	GC0XM015494	79.853401184082	https://www.genecards.org/cgi-bin/carddisp.pl?gene=ACE2
SLC17A5	Solute Carrier Family 17 Member 5	Protein Coding	Q9NRA2	58	GC06M073593	79.7107391357422	https://www.genecards.org/cgi-bin/carddisp.pl?gene=SLC17A5
SCN5A	Sodium Voltage-Gated Channel Alpha Subunit 5	Protein Coding	Q14524	63	GC03M038812	79.7039260864258	https://www.genecards.org/cgi-bin/carddisp.pl?gene=SCN5A
CAV1	Caveolin 1	Protein Coding	Q03135	61	GC07P116524	79.620231628418	https://www.genecards.org/cgi-bin/carddisp.pl?gene=CAV1
TH	Tyrosine Hydroxylase	Protein Coding	P07101	63	GC11M002163	79.6026992797852	https://www.genecards.org/cgi-bin/carddisp.pl?gene=TH
SOCS1	Suppressor Of Cytokine Signaling 1	Protein Coding	O15524	59	GC16M047513	79.3318862915039	https://www.genecards.org/cgi-bin/carddisp.pl?gene=SOCS1
ESR1	Estrogen Receptor 1	Protein Coding	P03372	67	GC06P151656	79.1865539550781	https://www.genecards.org/cgi-bin/carddisp.pl?gene=ESR1
IGF2	Insulin Like Growth Factor 2	Protein Coding	P01344	61	GC11M014033	78.6005096435547	https://www.genecards.org/cgi-bin/carddisp.pl?gene=IGF2
APOC2	Apolipoprotein C2	Protein Coding	P02655	57	GC19P143136	78.4043655395508	https://www.genecards.org/cgi-bin/carddisp.pl?gene=APOC2
SLC16A1	Solute Carrier Family 16 Member 1	Protein Coding	P53985	61	GC01M113143	78.2512969970703	https://www.genecards.org/cgi-bin/carddisp.pl?gene=SLC16A1
GPD2	Glycerol-3-Phosphate Dehydrogenase 2	Protein Coding	P43304	58	GC02P156408	78.2215957641602	https://www.genecards.org/cgi-bin/carddisp.pl?gene=GPD2
GAS5	Growth Arrest Specific 5	RNA Gene		32	GC01M175098	78.1436080932617	https://www.genecards.org/cgi-bin/carddisp.pl?gene=GAS5
SLC26A2	Solute Carrier Family 26 Member 2	Protein Coding	P50443	56	GC05P157260	78.1092376708984	https://www.genecards.org/cgi-bin/carddisp.pl?gene=SLC26A2
DPP4	Dipeptidyl Peptidase 4	Protein Coding	P27487	63	GC02M161992	77.9437255859375	https://www.genecards.org/cgi-bin/carddisp.pl?gene=DPP4
XDH	Xanthine Dehydrogenase	Protein Coding	P47989	60	GC02M031334	77.7878036499023	https://www.genecards.org/cgi-bin/carddisp.pl?gene=XDH
TNNT2	Troponin T2, Cardiac Type	Protein Coding	P45379	61	GC01M201359	77.5265426635742	https://www.genecards.org/cgi-bin/carddisp.pl?gene=TNNT2
IER3IP1	Immediate Early Response 3 Interacting Protein 1	Protein Coding	Q9Y5U9	47	GC18M047152	77.5215301513672	https://www.genecards.org/cgi-bin/carddisp.pl?gene=IER3IP1
MT-TL1	Mitochondrially Encoded TRNA-Leu (UUA/G) 1	RNA Gene		25	GCMTP003232	77.3219909667969	https://www.genecards.org/cgi-bin/carddisp.pl?gene=MT-TL1
PRF1	Perforin 1	Protein Coding	P14222	60	GC10M070597	77.2649993896484	https://www.genecards.org/cgi-bin/carddisp.pl?gene=PRF1
GATA4	GATA Binding Protein 4	Protein Coding	P43694	62	GC08P011676	77.1816024780273	https://www.genecards.org/cgi-bin/carddisp.pl?gene=GATA4
MUTYH	MutY DNA Glycosylase	Protein Coding	Q9UIF7	58	GC01M045329	76.9296112060547	https://www.genecards.org/cgi-bin/carddisp.pl?gene=MUTYH
CTNNB1	Catenin Beta 1	Protein Coding	P35222	66	GC03P041194	76.8552856445313	https://www.genecards.org/cgi-bin/carddisp.pl?gene=CTNNB1
KRAS	KRAS Proto-Oncogene, GTPase	Protein Coding	P01116	66	GC12M034710	76.8102188110352	https://www.genecards.org/cgi-bin/carddisp.pl?gene=KRAS
TSC1	TSC Complex Subunit 1	Protein Coding	Q92574	61	GC09M132891	76.6534576416016	https://www.genecards.org/cgi-bin/carddisp.pl?gene=TSC1
CACNA1H	Calcium Voltage-Gated Channel Subunit Alpha1 H	Protein Coding	O95180	61	GC16P001153	76.6371688842773	https://www.genecards.org/cgi-bin/carddisp.pl?gene=CACNA1H
CISD2	CDGSH Iron Sulfur Domain 2	Protein Coding	Q8N5K1	53	GC04P102868	76.537483215332	https://www.genecards.org/cgi-bin/carddisp.pl?gene=CISD2
AGL	Amylo-Alpha-1,6-Glucosidase And 4-Alpha-Glucanotransferase	Protein Coding	P35573	59	GC01P099850	76.4249420166016	https://www.genecards.org/cgi-bin/carddisp.pl?gene=AGL
SH3TC2	SH3 Domain And Tetratricopeptide Repeats 2	Protein Coding	Q8TF17	50	GC05M148923	76.3560028076172	https://www.genecards.org/cgi-bin/carddisp.pl?gene=SH3TC2
SCN1A	Sodium Voltage-Gated Channel Alpha Subunit 1	Protein Coding	P35498	61	GC02M165989	76.2791290283203	https://www.genecards.org/cgi-bin/carddisp.pl?gene=SCN1A
SPINK1	Serine Peptidase Inhibitor Kazal Type 1	Protein Coding	P00995	54	GC05M147825	76.2746429443359	https://www.genecards.org/cgi-bin/carddisp.pl?gene=SPINK1
NPHS1	NPHS1 Adhesion Molecule, Nephrin	Protein Coding	O60500	60	GC19M035825	76.2258453369141	https://www.genecards.org/cgi-bin/carddisp.pl?gene=NPHS1
CDKN1B	Cyclin Dependent Kinase Inhibitor 1B	Protein Coding	P46527	61	GC12P068529	76.1436	https://www.genecards.org/cgi-bin/carddisp.pl?gene=CDKN1B
LIPA	Lipase A, Lysosomal Acid Type	Protein Coding	P38571	62	GC10M089213	76.0992202758789	https://www.genecards.org/cgi-bin/carddisp.pl?gene=LIPA
ABCA1	ATP Binding Cassette Subfamily A Member 1	Protein Coding	O95477	61	GC09M104781	76.0722274780273	https://www.genecards.org/cgi-bin/carddisp.pl?gene=ABCA1
RBPJL	Recombination Signal Binding Protein For Immunoglobulin Kappa J Region Like	Protein Coding	Q9UBG7	47	GC20P045306	76.0312805175781	https://www.genecards.org/cgi-bin/carddisp.pl?gene=RBPJL
GUSB	Glucuronidase Beta	Protein Coding	P08236	62	GC07M065960	75.7899398803711	https://www.genecards.org/cgi-bin/carddisp.pl?gene=GUSB
NOTCH2	Notch Receptor 2	Protein Coding	Q04721	65	GC01M119911	75.6270523071289	https://www.genecards.org/cgi-bin/carddisp.pl?gene=NOTCH2
UGT1A1	UDP Glucuronosyltransferase Family 1 Member A1	Protein Coding	P22309	64	GC02P233760	75.3551788330078	https://www.genecards.org/cgi-bin/carddisp.pl?gene=UGT1A1
NFE2L2	NFE2 Like BZIP Transcription Factor 2	Protein Coding	Q16236	64	GC02M177227	75.3503341674805	https://www.genecards.org/cgi-bin/carddisp.pl?gene=NFE2L2
CCR5	C-C Motif Chemokine Receptor 5	Protein Coding	P51681	60	GC03P063059	75.2617	https://www.genecards.org/cgi-bin/carddisp.pl?gene=CCR5
COL11A1	Collagen Type XI Alpha 1 Chain	Protein Coding	P12107	56	GC01M102876	75.0701141357422	https://www.genecards.org/cgi-bin/carddisp.pl?gene=COL11A1
TMEM70	Transmembrane Protein 70	Protein Coding	Q9BUB7	51	GC08P073972	74.9890213012695	https://www.genecards.org/cgi-bin/carddisp.pl?gene=TMEM70
FKRP	Fukutin Related Protein	Protein Coding	Q9H9S5	52	GC19P143178	74.9182205200195	https://www.genecards.org/cgi-bin/carddisp.pl?gene=FKRP
ATM	ATM Serine/Threonine Kinase	Protein Coding	Q13315	66	GC11P108223	74.8876876831055	https://www.genecards.org/cgi-bin/carddisp.pl?gene=ATM
IL4	Interleukin 4	Protein Coding	P05112	59	GC05P132673	74.8456802368164	https://www.genecards.org/cgi-bin/carddisp.pl?gene=IL4
DNM2	Dynamin 2	Protein Coding	P50570	63	GC19P010718	74.7761688232422	https://www.genecards.org/cgi-bin/carddisp.pl?gene=DNM2
BRCA1	BRCA1 DNA Repair Associated	Protein Coding	P38398	63	GC17M043044	74.7449035644531	https://www.genecards.org/cgi-bin/carddisp.pl?gene=BRCA1
CDKN2B-AS1	CDKN2B Antisense RNA 1	RNA Gene		32	GC09P021994	74.6772613525391	https://www.genecards.org/cgi-bin/carddisp.pl?gene=CDKN2B-AS1
APP	Amyloid Beta Precursor Protein	Protein Coding	P05067	63	GC21M025880	74.6446762084961	https://www.genecards.org/cgi-bin/carddisp.pl?gene=APP
BRAF	B-Raf Proto-Oncogene, Serine/Threonine Kinase	Protein Coding	P15056	67	GC07M140788	74.6018371582031	https://www.genecards.org/cgi-bin/carddisp.pl?gene=BRAF
B2M	Beta-2-Microglobulin	Protein Coding	P61769	63	GC15P044711	74.5933532714844	https://www.genecards.org/cgi-bin/carddisp.pl?gene=B2M
NOS2	Nitric Oxide Synthase 2	Protein Coding	P35228	62	GC17M027756	74.5412063598633	https://www.genecards.org/cgi-bin/carddisp.pl?gene=NOS2
PLAGL1	PLAG1 Like Zinc Finger 1	Protein Coding	Q9UM63	56	GC06M143940	74.4568099975586	https://www.genecards.org/cgi-bin/carddisp.pl?gene=PLAGL1
HHEX	Hematopoietically Expressed Homeobox	Protein Coding	Q03014	53	GC10P092689	74.2901229858398	https://www.genecards.org/cgi-bin/carddisp.pl?gene=HHEX
REN	Renin	Protein Coding	P00797	61	GC01M204154	74.1880111694336	https://www.genecards.org/cgi-bin/carddisp.pl?gene=REN
CAT	Catalase	Protein Coding	P04040	64	GC11P034460	74.1103134155273	https://www.genecards.org/cgi-bin/carddisp.pl?gene=CAT
COL4A2	Collagen Type IV Alpha 2 Chain	Protein Coding	P08572	59	GC13P110305	74.0660781860352	https://www.genecards.org/cgi-bin/carddisp.pl?gene=COL4A2
FGF2	Fibroblast Growth Factor 2	Protein Coding	P09038	59	GC04P122826	74.0536346435547	https://www.genecards.org/cgi-bin/carddisp.pl?gene=FGF2
ADAMTS2	ADAM Metallopeptidase With Thrombospondin Type 1 Motif 2	Protein Coding	O95450	55	GC05M179110	73.9544219970703	https://www.genecards.org/cgi-bin/carddisp.pl?gene=ADAMTS2
PKD2	Polycystin 2, Transient Receptor Potential Cation Channel	Protein Coding	Q13563	61	GC04P088007	73.8462448120117	https://www.genecards.org/cgi-bin/carddisp.pl?gene=PKD2
SQSTM1	Sequestosome 1	Protein Coding	Q13501	62	GC05P179806	73.8105163574219	https://www.genecards.org/cgi-bin/carddisp.pl?gene=SQSTM1
MIR125A	MicroRNA 125a	RNA Gene		30	GC19P143413	73.7881927490234	https://www.genecards.org/cgi-bin/carddisp.pl?gene=MIR125A
GAD2	Glutamate Decarboxylase 2	Protein Coding	Q05329	57	GC10P026216	73.7658004760742	https://www.genecards.org/cgi-bin/carddisp.pl?gene=GAD2
ARSA	Arylsulfatase A	Protein Coding	P15289	60	GC22M050622	73.7505950927734	https://www.genecards.org/cgi-bin/carddisp.pl?gene=ARSA
ATP7A	ATPase Copper Transporting Alpha	Protein Coding	Q04656	59	GC0XP078240	73.7415771484375	https://www.genecards.org/cgi-bin/carddisp.pl?gene=ATP7A
MIR29A	MicroRNA 29a	RNA Gene		30	GC07M130876	73.6436309814453	https://www.genecards.org/cgi-bin/carddisp.pl?gene=MIR29A
NCF2	Neutrophil Cytosolic Factor 2	Protein Coding	P19878	61	GC01M186633	73.6427917480469	https://www.genecards.org/cgi-bin/carddisp.pl?gene=NCF2
TAB2	TGF-Beta Activated Kinase 1 (MAP3K7) Binding Protein 2	Protein Coding	Q9NYJ8	61	GC06P174728	73.5679626464844	https://www.genecards.org/cgi-bin/carddisp.pl?gene=TAB2
AQP5-AS1	AQP5 And AQP2 Antisense RNA 2	RNA Gene	A0A7L8Y648	19	GC12M049949	73.3418350219727	https://www.genecards.org/cgi-bin/carddisp.pl?gene=AQP5-AS1
NPHS2	NPHS2 Stomatin Family Member, Podocin	Protein Coding	Q9NP85	54	GC01M179554	73.3024139404297	https://www.genecards.org/cgi-bin/carddisp.pl?gene=NPHS2
CASR	Calcium Sensing Receptor	Protein Coding	P41180	64	GC03P122183	73.2056	https://www.genecards.org/cgi-bin/carddisp.pl?gene=CASR
RAF1	Raf-1 Proto-Oncogene, Serine/Threonine Kinase	Protein Coding	P04049	67	GC03M012583	73.1496734619141	https://www.genecards.org/cgi-bin/carddisp.pl?gene=RAF1
ADRB2	Adrenoceptor Beta 2	Protein Coding	P07550	62	GC05P157205	73.1214447021484	https://www.genecards.org/cgi-bin/carddisp.pl?gene=ADRB2
SOD2	Superoxide Dismutase 2	Protein Coding	P04179	61	GC06M159669	73.0797500610352	https://www.genecards.org/cgi-bin/carddisp.pl?gene=SOD2
APPL1	Adaptor Protein, Phosphotyrosine Interacting With PH Domain And Leucine Zipper 1	Protein Coding	Q9UKG1	58	GC03P057227	73.0284729003906	https://www.genecards.org/cgi-bin/carddisp.pl?gene=APPL1
NIDDM4	Diabetes Mellitus, Noninsulin-Dependent	Genetic Locus		7	GC05U901023	72.9592742919922	https://www.genecards.org/cgi-bin/carddisp.pl?gene=NIDDM4
CD40LG	CD40 Ligand	Protein Coding	P29965	63	GC0XP136649	72.9492568969727	https://www.genecards.org/cgi-bin/carddisp.pl?gene=CD40LG
SCN4A	Sodium Voltage-Gated Channel Alpha Subunit 4	Protein Coding	P35499	59	GC17M063938	72.8479690551758	https://www.genecards.org/cgi-bin/carddisp.pl?gene=SCN4A
DGAT2	Diacylglycerol O-Acyltransferase 2	Protein Coding	Q96PD7	56	GC11P075759	72.7575378417969	https://www.genecards.org/cgi-bin/carddisp.pl?gene=DGAT2
COL4A3	Collagen Type IV Alpha 3 Chain	Protein Coding	Q01955	58	GC02P227164	72.6994400024414	https://www.genecards.org/cgi-bin/carddisp.pl?gene=COL4A3
DHTKD1	Dehydrogenase E1 And Transketolase Domain Containing 1	Protein Coding	Q96HY7	53	GC10P012068	72.1370086669922	https://www.genecards.org/cgi-bin/carddisp.pl?gene=DHTKD1
SDHB	Succinate Dehydrogenase Complex Iron Sulfur Subunit B	Protein Coding	P21912	61	GC01M021192	72.1002044677734	https://www.genecards.org/cgi-bin/carddisp.pl?gene=SDHB
BMPR1A	Bone Morphogenetic Protein Receptor Type 1A	Protein Coding	P36894	64	GC10P120012	72.0897521972656	https://www.genecards.org/cgi-bin/carddisp.pl?gene=BMPR1A
IAPP	Islet Amyloid Polypeptide	Protein Coding	P10997	53	GC12P021354	72.0722122192383	https://www.genecards.org/cgi-bin/carddisp.pl?gene=IAPP
LIPG	Lipase G, Endothelial Type	Protein Coding	Q9Y5X9	57	GC18P049560	71.997688293457	https://www.genecards.org/cgi-bin/carddisp.pl?gene=LIPG
IL6-AS1	IL6 Antisense RNA 1	RNA Gene		21	GC07M022957	71.9904479980469	https://www.genecards.org/cgi-bin/carddisp.pl?gene=IL6-AS1
NR3C2	Nuclear Receptor Subfamily 3 Group C Member 2	Protein Coding	P08235	59	GC04M148078	71.9733047485352	https://www.genecards.org/cgi-bin/carddisp.pl?gene=NR3C2
LOC126859963	BRD4-Independent Group 4 Enhancer GRCh37_chr7:22766269-22767468	Functional Element		10	GC07P022726	71.9639434814453	https://www.genecards.org/cgi-bin/carddisp.pl?gene=LOC126859963
HRAS	HRas Proto-Oncogene, GTPase	Protein Coding	P01112	65	GC11M013956	71.887451171875	https://www.genecards.org/cgi-bin/carddisp.pl?gene=HRAS
IDH2	Isocitrate Dehydrogenase (NADP(+)) 2	Protein Coding	P48735	66	GC15M090083	71.567024230957	https://www.genecards.org/cgi-bin/carddisp.pl?gene=IDH2
SGSH	N-Sulfoglucosamine Sulfohydrolase	Protein Coding	P51688	60	GC17M094409	71.5376815795898	https://www.genecards.org/cgi-bin/carddisp.pl?gene=SGSH
RPGRIP1L	RPGRIP1 Like	Protein Coding	Q68CZ1	54	GC16M053786	71.4693450927734	https://www.genecards.org/cgi-bin/carddisp.pl?gene=RPGRIP1L
PRKN	Parkin RBR E3 Ubiquitin Protein Ligase	Protein Coding	O60260	62	GC06M161348	71.3101196289063	https://www.genecards.org/cgi-bin/carddisp.pl?gene=PRKN
FBXO38	F-Box Protein 38	Protein Coding	Q6PIJ6	48	GC05P148383	71.221809387207	https://www.genecards.org/cgi-bin/carddisp.pl?gene=FBXO38
HSPB1	Heat Shock Protein Family B (Small) Member 1	Protein Coding	P04792	65	GC07P076302	71.0992431640625	https://www.genecards.org/cgi-bin/carddisp.pl?gene=HSPB1
HBB	Hemoglobin Subunit Beta	Protein Coding	P68871	59	GC11M014141	71.0844573974609	https://www.genecards.org/cgi-bin/carddisp.pl?gene=HBB
NPC2	NPC Intracellular Cholesterol Transporter 2	Protein Coding	P61916	56	GC14M074476	70.9889526367188	https://www.genecards.org/cgi-bin/carddisp.pl?gene=NPC2
IDUA	Alpha-L-Iduronidase	Protein Coding	P35475	58	GC04P000986	70.9287948608398	https://www.genecards.org/cgi-bin/carddisp.pl?gene=IDUA
CFTR	CF Transmembrane Conductance Regulator	Protein Coding	P13569	66	GC07P117287	70.7266387939453	https://www.genecards.org/cgi-bin/carddisp.pl?gene=CFTR
ENG	Endoglin	Protein Coding	P17813	60	GC09M131239	70.7161865234375	https://www.genecards.org/cgi-bin/carddisp.pl?gene=ENG
NEUROG3	Neurogenin 3	Protein Coding	Q9Y4Z2	52	GC10M069571	70.6849365234375	https://www.genecards.org/cgi-bin/carddisp.pl?gene=NEUROG3
PIGO	Phosphatidylinositol Glycan Anchor Biosynthesis Class O	Protein Coding	Q8TEQ8	53	GC09M035574	70.4114685058594	https://www.genecards.org/cgi-bin/carddisp.pl?gene=PIGO
CACNA1S	Calcium Voltage-Gated Channel Subunit Alpha1 S	Protein Coding	Q13698	62	GC01M201008	70.3405990600586	https://www.genecards.org/cgi-bin/carddisp.pl?gene=CACNA1S
BMPR1B	Bone Morphogenetic Protein Receptor Type 1B	Protein Coding	O00238	61	GC04P094757	70.3252258300781	https://www.genecards.org/cgi-bin/carddisp.pl?gene=BMPR1B
MEG3	Maternally Expressed 3	RNA Gene		36	GC14P120211	70.3132781982422	https://www.genecards.org/cgi-bin/carddisp.pl?gene=MEG3
PYGM	Glycogen Phosphorylase, Muscle Associated	Protein Coding	P11217	60	GC11M064746	70.2880706787109	https://www.genecards.org/cgi-bin/carddisp.pl?gene=PYGM
SCN1A-AS1	SCN1A And SCN9A Antisense RNA 1	RNA Gene		25	GC02P165959	70.2088241577148	https://www.genecards.org/cgi-bin/carddisp.pl?gene=SCN1A-AS1
MITF	Melanocyte Inducing Transcription Factor	Protein Coding	O75030	61	GC03P069740	69.9836196899414	https://www.genecards.org/cgi-bin/carddisp.pl?gene=MITF
RELN	Reelin	Protein Coding	P78509	57	GC07M103471	69.8813552856445	https://www.genecards.org/cgi-bin/carddisp.pl?gene=RELN
PCDH15	Protocadherin Related 15	Protein Coding	Q96QU1	54	GC10M053802	69.8353500366211	https://www.genecards.org/cgi-bin/carddisp.pl?gene=PCDH15
UMOD	Uromodulin	Protein Coding	P07911	56	GC16M047825	69.7796401977539	https://www.genecards.org/cgi-bin/carddisp.pl?gene=UMOD
AGTR2	Angiotensin II Receptor Type 2	Protein Coding	P50052	57	GC0XP116170	69.6956176757813	https://www.genecards.org/cgi-bin/carddisp.pl?gene=AGTR2
ALMS1	ALMS1 Centrosome And Basal Body Associated Protein	Protein Coding	Q8TCU4	52	GC02P073385	69.6497344970703	https://www.genecards.org/cgi-bin/carddisp.pl?gene=ALMS1
GNPTAB	N-Acetylglucosamine-1-Phosphate Transferase Subunits Alpha And Beta	Protein Coding	Q3T906	54	GC12M101745	69.6408309936523	https://www.genecards.org/cgi-bin/carddisp.pl?gene=GNPTAB
CHEK2	Checkpoint Kinase 2	Protein Coding	O96017	67	GC22M028687	69.5423202514648	https://www.genecards.org/cgi-bin/carddisp.pl?gene=CHEK2
IFIH1	Interferon Induced With Helicase C Domain 1	Protein Coding	Q9BYX4	61	GC02M162267	69.5256195068359	https://www.genecards.org/cgi-bin/carddisp.pl?gene=IFIH1
COL4A4	Collagen Type IV Alpha 4 Chain	Protein Coding	P53420	56	GC02M226973	69.5152053833008	https://www.genecards.org/cgi-bin/carddisp.pl?gene=COL4A4
ICAM1	Intercellular Adhesion Molecule 1	Protein Coding	P05362	63	GC19P142230	69.4795684814453	https://www.genecards.org/cgi-bin/carddisp.pl?gene=ICAM1
MTTP	Microsomal Triglyceride Transfer Protein	Protein Coding	P55157	57	GC04P099563	69.4646987915039	https://www.genecards.org/cgi-bin/carddisp.pl?gene=MTTP
PSMA3	Proteasome 20S Subunit Alpha 3	Protein Coding	P25788	57	GC14P058244	69.435920715332	https://www.genecards.org/cgi-bin/carddisp.pl?gene=PSMA3
GDAP1	Ganglioside Induced Differentiation Associated Protein 1	Protein Coding	Q8TB36	55	GC08P074315	69.4207534790039	https://www.genecards.org/cgi-bin/carddisp.pl?gene=GDAP1
SCN11A	Sodium Voltage-Gated Channel Alpha Subunit 11	Protein Coding	Q9UI33	56	GC03M038862	69.4021759033203	https://www.genecards.org/cgi-bin/carddisp.pl?gene=SCN11A
PPARGC1A	PPARG Coactivator 1 Alpha	Protein Coding	Q9UBK2	60	GC04M023755	69.3665466308594	https://www.genecards.org/cgi-bin/carddisp.pl?gene=PPARGC1A
TLR2	Toll Like Receptor 2	Protein Coding	O60603	65	GC04P153684	69.3566818237305	https://www.genecards.org/cgi-bin/carddisp.pl?gene=TLR2
TGFBR1	Transforming Growth Factor Beta Receptor 1	Protein Coding	P36897	67	GC09P105622	69.3213043212891	https://www.genecards.org/cgi-bin/carddisp.pl?gene=TGFBR1
JAK2	Janus Kinase 2	Protein Coding	O60674	66	GC09P004985	69.2919311523438	https://www.genecards.org/cgi-bin/carddisp.pl?gene=JAK2
TLR4	Toll Like Receptor 4	Protein Coding	O00206	64	GC09P117704	69.2128295898438	https://www.genecards.org/cgi-bin/carddisp.pl?gene=TLR4
ADGRV1	Adhesion G Protein-Coupled Receptor V1	Protein Coding	Q8WXG9	53	GC05P090529	69.1747436523438	https://www.genecards.org/cgi-bin/carddisp.pl?gene=ADGRV1
GCDH	Glutaryl-CoA Dehydrogenase	Protein Coding	Q92947	58	GC19P012891	69.1600875854492	https://www.genecards.org/cgi-bin/carddisp.pl?gene=GCDH
POLG	DNA Polymerase Gamma, Catalytic Subunit	Protein Coding	P54098	61	GC15M159705	69.1169204711914	https://www.genecards.org/cgi-bin/carddisp.pl?gene=POLG
CXCL8	C-X-C Motif Chemokine Ligand 8	Protein Coding	P10145	56	GC04P073740	69.0816497802734	https://www.genecards.org/cgi-bin/carddisp.pl?gene=CXCL8
HBA1	Hemoglobin Subunit Alpha 1	Protein Coding	P69905	56	GC16P112211	69.0392227172852	https://www.genecards.org/cgi-bin/carddisp.pl?gene=HBA1
GH1	Growth Hormone 1	Protein Coding	P01241	56	GC17M063917	68.9749603271484	https://www.genecards.org/cgi-bin/carddisp.pl?gene=GH1
PRKCD	Protein Kinase C Delta	Protein Coding	Q05655	66	GC03P053156	68.961555480957	https://www.genecards.org/cgi-bin/carddisp.pl?gene=PRKCD
ATP13A2	ATPase Cation Transporting 13A2	Protein Coding	Q9NQ11	57	GC01M016985	68.7430877685547	https://www.genecards.org/cgi-bin/carddisp.pl?gene=ATP13A2
FASLG	Fas Ligand	Protein Coding	P48023	61	GC01P172659	68.4685440063477	https://www.genecards.org/cgi-bin/carddisp.pl?gene=FASLG
FABP2	Fatty Acid Binding Protein 2	Protein Coding	P12104	54	GC04M119317	68.4421768188477	https://www.genecards.org/cgi-bin/carddisp.pl?gene=FABP2
SBF2	SET Binding Factor 2	Protein Coding	Q86WG5	50	GC11M014324	68.4248428344727	https://www.genecards.org/cgi-bin/carddisp.pl?gene=SBF2
LEPR	Leptin Receptor	Protein Coding	P48357	63	GC01P070891	68.374755859375	https://www.genecards.org/cgi-bin/carddisp.pl?gene=LEPR
PLAT	Plasminogen Activator, Tissue Type	Protein Coding	P00750	62	GC08M042174	68.2725219726563	https://www.genecards.org/cgi-bin/carddisp.pl?gene=PLAT
TFG	Trafficking From ER To Golgi Regulator	Protein Coding	Q92734	55	GC03P100709	68.2137069702148	https://www.genecards.org/cgi-bin/carddisp.pl?gene=TFG
EDNRB	Endothelin Receptor Type B	Protein Coding	P24530	63	GC13M077895	68.1769638061523	https://www.genecards.org/cgi-bin/carddisp.pl?gene=EDNRB
MIR21	MicroRNA 21	RNA Gene		33	GC17P059841	68.0188903808594	https://www.genecards.org/cgi-bin/carddisp.pl?gene=MIR21
GHR	Growth Hormone Receptor	Protein Coding	P10912	59	GC05P042429	67.6897888183594	https://www.genecards.org/cgi-bin/carddisp.pl?gene=GHR
HIF1A	Hypoxia Inducible Factor 1 Subunit Alpha	Protein Coding	Q16665	61	GC14P061695	67.5608215332031	https://www.genecards.org/cgi-bin/carddisp.pl?gene=HIF1A
CPT1A	Carnitine Palmitoyltransferase 1A	Protein Coding	P50416	61	GC11M068754	67.4973678588867	https://www.genecards.org/cgi-bin/carddisp.pl?gene=CPT1A
COL11A2	Collagen Type XI Alpha 2 Chain	Protein Coding	P13942	56	GC06M033162	67.4949417114258	https://www.genecards.org/cgi-bin/carddisp.pl?gene=COL11A2
ZMPSTE24	Zinc Metallopeptidase STE24	Protein Coding	O75844	54	GC01P040258	67.4451293945313	https://www.genecards.org/cgi-bin/carddisp.pl?gene=ZMPSTE24
ITGB2	Integrin Subunit Beta 2	Protein Coding	P05107	63	GC21M044885	67.4141540527344	https://www.genecards.org/cgi-bin/carddisp.pl?gene=ITGB2
BTK	Bruton Tyrosine Kinase	Protein Coding	Q06187	67	GC0XM101349	67.399040222168	https://www.genecards.org/cgi-bin/carddisp.pl?gene=BTK
CARD14	Caspase Recruitment Domain Family Member 14	Protein Coding	Q9BXL6	54	GC17P145354	67.2583694458008	https://www.genecards.org/cgi-bin/carddisp.pl?gene=CARD14
RAB27A	RAB27A, Member RAS Oncogene Family	Protein Coding	P51159	60	GC15M055202	67.2460784912109	https://www.genecards.org/cgi-bin/carddisp.pl?gene=RAB27A
SELP	Selectin P	Protein Coding	P16109	59	GC01M169558	67.1443099975586	https://www.genecards.org/cgi-bin/carddisp.pl?gene=SELP
PAX6	Paired Box 6	Protein Coding	P26367	61	GC11M031784	67.006706237793	https://www.genecards.org/cgi-bin/carddisp.pl?gene=PAX6
SMAD4	SMAD Family Member 4	Protein Coding	Q13485	66	GC18P051028	66.9831924438477	https://www.genecards.org/cgi-bin/carddisp.pl?gene=SMAD4
MSH2	MutS Homolog 2	Protein Coding	P43246	61	GC02P047403	66.798698425293	https://www.genecards.org/cgi-bin/carddisp.pl?gene=MSH2
AKR1B1	Aldo-Keto Reductase Family 1 Member B	Protein Coding	P15121	59	GC07M134442	66.7120819091797	https://www.genecards.org/cgi-bin/carddisp.pl?gene=AKR1B1
DAG1	Dystroglycan 1	Protein Coding	Q14118	59	GC03P063215	66.5267562866211	https://www.genecards.org/cgi-bin/carddisp.pl?gene=DAG1
GYG1	Glycogenin 1	Protein Coding	P46976	59	GC03P148991	66.3313598632813	https://www.genecards.org/cgi-bin/carddisp.pl?gene=GYG1
RECQL4	RecQ Like Helicase 4	Protein Coding	O94761	54	GC08M147210	66.2791900634766	https://www.genecards.org/cgi-bin/carddisp.pl?gene=RECQL4
TOR1AIP1	Torsin 1A Interacting Protein 1	Protein Coding	Q5JTV8	52	GC01P179882	66.2278366088867	https://www.genecards.org/cgi-bin/carddisp.pl?gene=TOR1AIP1
KDR	Kinase Insert Domain Receptor	Protein Coding	P35968	67	GC04M055078	66.1724243164063	https://www.genecards.org/cgi-bin/carddisp.pl?gene=KDR
ARSB	Arylsulfatase B	Protein Coding	P15848	60	GC05M078777	66.1049957275391	https://www.genecards.org/cgi-bin/carddisp.pl?gene=ARSB
CACNA1C	Calcium Voltage-Gated Channel Subunit Alpha1 C	Protein Coding	Q13936	62	GC12P001970	66.0859909057617	https://www.genecards.org/cgi-bin/carddisp.pl?gene=CACNA1C
HLA-B	Major Histocompatibility Complex, Class I, B	Protein Coding	P01889	59	GC06M103303	65.9501571655273	https://www.genecards.org/cgi-bin/carddisp.pl?gene=HLA-B
AGER	Advanced Glycosylation End-Product Specific Receptor	Protein Coding	Q15109	59	GC06M032180	65.8181762695313	https://www.genecards.org/cgi-bin/carddisp.pl?gene=AGER
ITGA2	Integrin Subunit Alpha 2	Protein Coding	P17301	59	GC05P052989	65.7956237792969	https://www.genecards.org/cgi-bin/carddisp.pl?gene=ITGA2
EPO	Erythropoietin	Protein Coding	P01588	55	GC07P100720	65.7056045532227	https://www.genecards.org/cgi-bin/carddisp.pl?gene=EPO
SDHD	Succinate Dehydrogenase Complex Subunit D	Protein Coding	O14521	58	GC11P112862	65.6700210571289	https://www.genecards.org/cgi-bin/carddisp.pl?gene=SDHD
SPTLC1	Serine Palmitoyltransferase Long Chain Base Subunit 1	Protein Coding	O15269	60	GC09M119812	65.5391387939453	https://www.genecards.org/cgi-bin/carddisp.pl?gene=SPTLC1
B4GALT7	Beta-1,4-Galactosyltransferase 7	Protein Coding	Q9UBV7	53	GC05P177600	65.4124374389648	https://www.genecards.org/cgi-bin/carddisp.pl?gene=B4GALT7
RBP4	Retinol Binding Protein 4	Protein Coding	P02753	58	GC10M093591	65.4118194580078	https://www.genecards.org/cgi-bin/carddisp.pl?gene=RBP4
MIR29C	MicroRNA 29c	RNA Gene		27	GC01M207838	65.3957366943359	https://www.genecards.org/cgi-bin/carddisp.pl?gene=MIR29C
CC2D2A	Coiled-Coil And C2 Domain Containing 2A	Protein Coding	Q9P2K1	52	GC04P028372	65.2918167114258	https://www.genecards.org/cgi-bin/carddisp.pl?gene=CC2D2A
SUMO4	Small Ubiquitin Like Modifier 4	Protein Coding	Q6EEV6	49	GC06P174738	65.2841644287109	https://www.genecards.org/cgi-bin/carddisp.pl?gene=SUMO4
NPPA	Natriuretic Peptide A	Protein Coding	P01160	57	GC01M020958	65.2723159790039	https://www.genecards.org/cgi-bin/carddisp.pl?gene=NPPA
ATXN2	Ataxin 2	Protein Coding	Q99700	56	GC12M111443	65.2588882446289	https://www.genecards.org/cgi-bin/carddisp.pl?gene=ATXN2
LOC110121472	VISTA Enhancer Hs1980	Functional Element		9	GC10P112997	65.2509994506836	https://www.genecards.org/cgi-bin/carddisp.pl?gene=LOC110121472
SCO2	Synthesis Of Cytochrome C Oxidase 2	Protein Coding	O43819	58	GC22M050523	65.1909637451172	https://www.genecards.org/cgi-bin/carddisp.pl?gene=SCO2
FIG4	FIG4 Phosphoinositide 5-Phosphatase	Protein Coding	Q92562	56	GC06P173932	64.9992141723633	https://www.genecards.org/cgi-bin/carddisp.pl?gene=FIG4
ERCC2	ERCC Excision Repair 2, TFIIH Core Complex Helicase Subunit	Protein Coding	P18074	61	GC19M045349	64.9879531860352	https://www.genecards.org/cgi-bin/carddisp.pl?gene=ERCC2
DOCK8	Dedicator Of Cytokinesis 8	Protein Coding	Q8NF50	59	GC09P000322	64.9035797119141	https://www.genecards.org/cgi-bin/carddisp.pl?gene=DOCK8
GMPPB	GDP-Mannose Pyrophosphorylase B	Protein Coding	Q9Y5P6	56	GC03M049716	64.8939437866211	https://www.genecards.org/cgi-bin/carddisp.pl?gene=GMPPB
H19	H19 Imprinted Maternally Expressed Transcript	RNA Gene		36	GC11M001995	64.8566589355469	https://www.genecards.org/cgi-bin/carddisp.pl?gene=H19
LCAT	Lecithin-Cholesterol Acyltransferase	Protein Coding	P04180	60	GC16M067939	64.8397445678711	https://www.genecards.org/cgi-bin/carddisp.pl?gene=LCAT
HSD11B2	Hydroxysteroid 11-Beta Dehydrogenase 2	Protein Coding	P80365	59	GC16P113987	64.8195724487305	https://www.genecards.org/cgi-bin/carddisp.pl?gene=HSD11B2
MECP2	Methyl-CpG Binding Protein 2	Protein Coding	P51608	60	GC0XM154021	64.7855834960938	https://www.genecards.org/cgi-bin/carddisp.pl?gene=MECP2
SLC25A13	Solute Carrier Family 25 Member 13	Protein Coding	Q9UJS0	59	GC07M096120	64.7142028808594	https://www.genecards.org/cgi-bin/carddisp.pl?gene=SLC25A13
TTR	Transthyretin	Protein Coding	P02766	61	GC18P031557	64.6981964111328	https://www.genecards.org/cgi-bin/carddisp.pl?gene=TTR
KCNJ1	Potassium Inwardly Rectifying Channel Subfamily J Member 1	Protein Coding	P48048	61	GC11M137616	64.5726318359375	https://www.genecards.org/cgi-bin/carddisp.pl?gene=KCNJ1
DCTN1	Dynactin Subunit 1	Protein Coding	Q14203	60	GC02M074361	64.5680389404297	https://www.genecards.org/cgi-bin/carddisp.pl?gene=DCTN1
PKD1	Polycystin 1, Transient Receptor Potential Channel Interacting	Protein Coding	P98161	58	GC16M046369	64.5569076538086	https://www.genecards.org/cgi-bin/carddisp.pl?gene=PKD1
LRP5	LDL Receptor Related Protein 5	Protein Coding	O75197	62	GC11P068298	64.5052337646484	https://www.genecards.org/cgi-bin/carddisp.pl?gene=LRP5
NFKBIA	NFKB Inhibitor Alpha	Protein Coding	P25963	64	GC14M035401	64.4836196899414	https://www.genecards.org/cgi-bin/carddisp.pl?gene=NFKBIA
GLUD1	Glutamate Dehydrogenase 1	Protein Coding	P00367	64	GC10M087050	64.4454498291016	https://www.genecards.org/cgi-bin/carddisp.pl?gene=GLUD1
MORC2	MORC Family CW-Type Zinc Finger 2	Protein Coding	Q9Y6X9	52	GC22M030925	64.3478164672852	https://www.genecards.org/cgi-bin/carddisp.pl?gene=MORC2
TGFB2	Transforming Growth Factor Beta 2	Protein Coding	P61812	64	GC01P218345	64.3315048217773	https://www.genecards.org/cgi-bin/carddisp.pl?gene=TGFB2
HAMP	Hepcidin Antimicrobial Peptide	Protein Coding	P81172	56	GC19P142820	64.248908996582	https://www.genecards.org/cgi-bin/carddisp.pl?gene=HAMP
NFKB1	Nuclear Factor Kappa B Subunit 1	Protein Coding	P19838	66	GC04P102501	64.2354125976563	https://www.genecards.org/cgi-bin/carddisp.pl?gene=NFKB1
ITPR1	Inositol 1,4,5-Trisphosphate Receptor Type 1	Protein Coding	Q14643	62	GC03P004495	64.0509948730469	https://www.genecards.org/cgi-bin/carddisp.pl?gene=ITPR1
CYP27B1	Cytochrome P450 Family 27 Subfamily B Member 1	Protein Coding	O15528	59	GC12M060216	64.0279083251953	https://www.genecards.org/cgi-bin/carddisp.pl?gene=CYP27B1
BMP6	Bone Morphogenetic Protein 6	Protein Coding	P22004	57	GC06P007726	63.9781837463379	https://www.genecards.org/cgi-bin/carddisp.pl?gene=BMP6
IL2RB	Interleukin 2 Receptor Subunit Beta	Protein Coding	P14784	63	GC22M083884	63.953857421875	https://www.genecards.org/cgi-bin/carddisp.pl?gene=IL2RB
MKS1	MKS Transition Zone Complex Subunit 1	Protein Coding	Q9NXB0	53	GC17M058205	63.9533157348633	https://www.genecards.org/cgi-bin/carddisp.pl?gene=MKS1
WT1	WT1 Transcription Factor	Protein Coding	P19544	61	GC11M032365	63.9493598937988	https://www.genecards.org/cgi-bin/carddisp.pl?gene=WT1
PCBD1	Pterin-4 Alpha-Carbinolamine Dehydratase 1	Protein Coding	P61457	57	GC10M070882	63.945442199707	https://www.genecards.org/cgi-bin/carddisp.pl?gene=PCBD1
PMP22	Peripheral Myelin Protein 22	Protein Coding	Q01453	56	GC17M015229	63.9070701599121	https://www.genecards.org/cgi-bin/carddisp.pl?gene=PMP22
BCKDHB	Branched Chain Keto Acid Dehydrogenase E1 Subunit Beta	Protein Coding	P21953	56	GC06P080106	63.9020805358887	https://www.genecards.org/cgi-bin/carddisp.pl?gene=BCKDHB
MT-ND1	Mitochondrially Encoded NADH:Ubiquinone Oxidoreductase Core Subunit 1	Protein Coding	P03886	46	GCMTP003309	63.8925399780273	https://www.genecards.org/cgi-bin/carddisp.pl?gene=MT-ND1
DNAJC3	DnaJ Heat Shock Protein Family (Hsp40) Member C3	Protein Coding	Q13217	52	GC13P095677	63.8898963928223	https://www.genecards.org/cgi-bin/carddisp.pl?gene=DNAJC3
TSPAN1	Tetraspanin 1	Protein Coding	O60635	52	GC01P046175	63.862922668457	https://www.genecards.org/cgi-bin/carddisp.pl?gene=TSPAN1
APOA4	Apolipoprotein A4	Protein Coding	P06727	55	GC11M116820	63.8593330383301	https://www.genecards.org/cgi-bin/carddisp.pl?gene=APOA4
AR	Androgen Receptor	Protein Coding	P10275	65	GC0XP067544	63.8258590698242	https://www.genecards.org/cgi-bin/carddisp.pl?gene=AR
DBT	Dihydrolipoamide Branched Chain Transacylase E2	Protein Coding	P11182	55	GC01M100186	63.8059844970703	https://www.genecards.org/cgi-bin/carddisp.pl?gene=DBT
NLRP3	NLR Family Pyrin Domain Containing 3	Protein Coding	Q96P20	62	GC01P247583	63.765552520752	https://www.genecards.org/cgi-bin/carddisp.pl?gene=NLRP3
BMPR2	Bone Morphogenetic Protein Receptor Type 2	Protein Coding	Q13873	64	GC02P202376	63.5998268127441	https://www.genecards.org/cgi-bin/carddisp.pl?gene=BMPR2
BDNF-AS	BDNF Antisense RNA	RNA Gene		31	GC11P027466	63.5961456298828	https://www.genecards.org/cgi-bin/carddisp.pl?gene=BDNF-AS
FKTN	Fukutin	Protein Coding	O75072	52	GC09P105558	63.5487442016602	https://www.genecards.org/cgi-bin/carddisp.pl?gene=FKTN
GAD1	Glutamate Decarboxylase 1	Protein Coding	Q99259	63	GC02P170813	63.5344543457031	https://www.genecards.org/cgi-bin/carddisp.pl?gene=GAD1
F2	Coagulation Factor II, Thrombin	Protein Coding	P00734	63	GC11P048666	63.5242805480957	https://www.genecards.org/cgi-bin/carddisp.pl?gene=F2
KCNJ5	Potassium Inwardly Rectifying Channel Subfamily J Member 5	Protein Coding	P48544	61	GC11P128891	63.5046691894531	https://www.genecards.org/cgi-bin/carddisp.pl?gene=KCNJ5
GPHN	Gephyrin	Protein Coding	Q9NQX3	61	GC14P066507	63.2812461853027	https://www.genecards.org/cgi-bin/carddisp.pl?gene=GPHN
PIK3CG	Phosphatidylinositol-4,5-Bisphosphate 3-Kinase Catalytic Subunit Gamma	Protein Coding	P48736	63	GC07P106865	63.1771926879883	https://www.genecards.org/cgi-bin/carddisp.pl?gene=PIK3CG
LARGE1	LARGE Xylosyl- And Glucuronyltransferase 1	Protein Coding	O95461	53	GC22M083803	63.1690101623535	https://www.genecards.org/cgi-bin/carddisp.pl?gene=LARGE1
SRC	SRC Proto-Oncogene, Non-Receptor Tyrosine Kinase	Protein Coding	P12931	64	GC20P037344	63.0801277160645	https://www.genecards.org/cgi-bin/carddisp.pl?gene=SRC
KDM6A	Lysine Demethylase 6A	Protein Coding	O15550	60	GC0XP044873	63.0588874816895	https://www.genecards.org/cgi-bin/carddisp.pl?gene=KDM6A
NLRP12	NLR Family Pyrin Domain Containing 12	Protein Coding	P59046	54	GC19M105470	63.0333137512207	https://www.genecards.org/cgi-bin/carddisp.pl?gene=NLRP12
MAFA	MAF BZIP Transcription Factor A	Protein Coding	Q8NHW3	53	GC08M143419	63.0042037963867	https://www.genecards.org/cgi-bin/carddisp.pl?gene=MAFA
DGAT1	Diacylglycerol O-Acyltransferase 1	Protein Coding	O75907	60	GC08M147194	62.9893341064453	https://www.genecards.org/cgi-bin/carddisp.pl?gene=DGAT1
CYP21A2	Cytochrome P450 Family 21 Subfamily A Member 2	Protein Coding	P08686	56	GC06P173102	62.9649810791016	https://www.genecards.org/cgi-bin/carddisp.pl?gene=CYP21A2
PLAU	Plasminogen Activator, Urokinase	Protein Coding	P00749	64	GC10P073909	62.8903503417969	https://www.genecards.org/cgi-bin/carddisp.pl?gene=PLAU
CDKN2B	Cyclin Dependent Kinase Inhibitor 2B	Protein Coding	P42772	59	GC09M022002	62.8826484680176	https://www.genecards.org/cgi-bin/carddisp.pl?gene=CDKN2B
ATP6V0A2	ATPase H+ Transporting V0 Subunit A2	Protein Coding	Q9Y487	56	GC12P123712	62.8408432006836	https://www.genecards.org/cgi-bin/carddisp.pl?gene=ATP6V0A2
EXT1	Exostosin Glycosyltransferase 1	Protein Coding	Q16394	60	GC08M117798	62.8026275634766	https://www.genecards.org/cgi-bin/carddisp.pl?gene=EXT1
CASP8	Caspase 8	Protein Coding	Q14790	65	GC02P201233	62.7633743286133	https://www.genecards.org/cgi-bin/carddisp.pl?gene=CASP8
COG2	Component Of Oligomeric Golgi Complex 2	Protein Coding	Q14746	51	GC01P230642	62.6482582092285	https://www.genecards.org/cgi-bin/carddisp.pl?gene=COG2
CYP3A4	Cytochrome P450 Family 3 Subfamily A Member 4	Protein Coding	P08684	61	GC07M106386	62.6465606689453	https://www.genecards.org/cgi-bin/carddisp.pl?gene=CYP3A4
NEU1	Neuraminidase 1	Protein Coding	Q99519	59	GC06M031857	62.5827026367188	https://www.genecards.org/cgi-bin/carddisp.pl?gene=NEU1
MET	MET Proto-Oncogene, Receptor Tyrosine Kinase	Protein Coding	P08581	67	GC07P116672	62.5681076049805	https://www.genecards.org/cgi-bin/carddisp.pl?gene=MET
ATP8B1	ATPase Phospholipid Transporting 8B1	Protein Coding	O43520	54	GC18M057646	62.5590591430664	https://www.genecards.org/cgi-bin/carddisp.pl?gene=ATP8B1
TNFRSF1A	TNF Receptor Superfamily Member 1A	Protein Coding	P19438	63	GC12M006328	62.5324630737305	https://www.genecards.org/cgi-bin/carddisp.pl?gene=TNFRSF1A
MYH7	Myosin Heavy Chain 7	Protein Coding	P12883	60	GC14M023412	62.4443664550781	https://www.genecards.org/cgi-bin/carddisp.pl?gene=MYH7
CBS	Cystathionine Beta-Synthase	Protein Coding	P35520	64	GC21M043053	62.4281234741211	https://www.genecards.org/cgi-bin/carddisp.pl?gene=CBS
ERCC6	ERCC Excision Repair 6, Chromatin Remodeling Factor	Protein Coding	Q03468	60	GC10M049454	62.2982597351074	https://www.genecards.org/cgi-bin/carddisp.pl?gene=ERCC6
BBS2	Bardet-Biedl Syndrome 2	Protein Coding	Q9BXC9	53	GC16M056467	62.2621002197266	https://www.genecards.org/cgi-bin/carddisp.pl?gene=BBS2
VCP	Valosin Containing Protein	Protein Coding	P55072	62	GC09M035572	62.2616233825684	https://www.genecards.org/cgi-bin/carddisp.pl?gene=VCP
PFKM	Phosphofructokinase, Muscle	Protein Coding	P08237	61	GC12P048105	62.2317504882813	https://www.genecards.org/cgi-bin/carddisp.pl?gene=PFKM
COL4A1	Collagen Type IV Alpha 1 Chain	Protein Coding	P02462	60	GC13M110148	62.2127342224121	https://www.genecards.org/cgi-bin/carddisp.pl?gene=COL4A1
PNPLA3	Patatin Like Phospholipase Domain Containing 3	Protein Coding	Q9NST1	54	GC22P043923	62.1085815429688	https://www.genecards.org/cgi-bin/carddisp.pl?gene=PNPLA3
NRXN1	Neurexin 1	Protein Coding	Q9ULB1	61	GC02M049918	62.0887603759766	https://www.genecards.org/cgi-bin/carddisp.pl?gene=NRXN1
AICDA	Activation Induced Cytidine Deaminase	Protein Coding	Q9GZX7	57	GC12M008602	62.0051918029785	https://www.genecards.org/cgi-bin/carddisp.pl?gene=AICDA
EDN1	Endothelin 1	Protein Coding	P05305	61	GC06P012696	61.9629	https://www.genecards.org/cgi-bin/carddisp.pl?gene=EDN1
MC4R	Melanocortin 4 Receptor	Protein Coding	P32245	59	GC18M060371	61.9626960754395	https://www.genecards.org/cgi-bin/carddisp.pl?gene=MC4R
BCKDHA	Branched Chain Keto Acid Dehydrogenase E1 Subunit Alpha	Protein Coding	P12694	56	GC19P143009	61.8845062255859	https://www.genecards.org/cgi-bin/carddisp.pl?gene=BCKDHA
SCARB1	Scavenger Receptor Class B Member 1	Protein Coding	Q8WTV0	60	GC12M124776	61.5932083129883	https://www.genecards.org/cgi-bin/carddisp.pl?gene=SCARB1
MIR155	MicroRNA 155	RNA Gene		30	GC21P025573	61.3804969787598	https://www.genecards.org/cgi-bin/carddisp.pl?gene=MIR155
MME	Membrane Metalloendopeptidase	Protein Coding	P08473	63	GC03P155024	61.3557777404785	https://www.genecards.org/cgi-bin/carddisp.pl?gene=MME
CDKL5	Cyclin Dependent Kinase Like 5	Protein Coding	O76039	56	GC0XP018425	61.3492050170898	https://www.genecards.org/cgi-bin/carddisp.pl?gene=CDKL5
LOC126805877	MED14-Independent Group 3 Enhancer GRCh37_chr1:156099693-156100892	Functional Element		11	GC01P173537	61.297737121582	https://www.genecards.org/cgi-bin/carddisp.pl?gene=LOC126805877
CST3	Cystatin C	Protein Coding	P01034	56	GC20M024169	61.2783	https://www.genecards.org/cgi-bin/carddisp.pl?gene=CST3
NOTCH3	Notch Receptor 3	Protein Coding	Q9UM47	64	GC19M015159	61.2601165771484	https://www.genecards.org/cgi-bin/carddisp.pl?gene=NOTCH3
B3GALT6	Beta-1,3-Galactosyltransferase 6	Protein Coding	Q96L58	52	GC01P001232	61.2371444702148	https://www.genecards.org/cgi-bin/carddisp.pl?gene=B3GALT6
NPR2	Natriuretic Peptide Receptor 2	Protein Coding	P20594	61	GC09P061801	61.2335815429688	https://www.genecards.org/cgi-bin/carddisp.pl?gene=NPR2
COL9A2	Collagen Type IX Alpha 2 Chain	Protein Coding	Q14055	54	GC01M040300	61.2297439575195	https://www.genecards.org/cgi-bin/carddisp.pl?gene=COL9A2
PRKAG2	Protein Kinase AMP-Activated Non-Catalytic Subunit Gamma 2	Protein Coding	Q9UGJ0	63	GC07M151556	61.199951171875	https://www.genecards.org/cgi-bin/carddisp.pl?gene=PRKAG2
TPP1	Tripeptidyl Peptidase 1	Protein Coding	O14773	59	GC11M014225	61.1604957580566	https://www.genecards.org/cgi-bin/carddisp.pl?gene=TPP1
GJB2	Gap Junction Protein Beta 2	Protein Coding	P29033	59	GC13M020187	61.1163749694824	https://www.genecards.org/cgi-bin/carddisp.pl?gene=GJB2
PDGFRB	Platelet Derived Growth Factor Receptor Beta	Protein Coding	P09619	66	GC05M150113	61.1139183044434	https://www.genecards.org/cgi-bin/carddisp.pl?gene=PDGFRB
PPARA	Peroxisome Proliferator Activated Receptor Alpha	Protein Coding	Q07869	57	GC22P046150	61.0794830322266	https://www.genecards.org/cgi-bin/carddisp.pl?gene=PPARA
HJV	Hemojuvelin BMP Co-Receptor	Protein Coding	Q6ZVN8	56	GC01M165818	61.0765800476074	https://www.genecards.org/cgi-bin/carddisp.pl?gene=HJV
PGM1	Phosphoglucomutase 1	Protein Coding	P36871	60	GC01P063593	61.0608749389648	https://www.genecards.org/cgi-bin/carddisp.pl?gene=PGM1
LAMB2	Laminin Subunit Beta 2	Protein Coding	P55268	59	GC03M049121	60.9921913146973	https://www.genecards.org/cgi-bin/carddisp.pl?gene=LAMB2
ATP6AP2	ATPase H+ Transporting Accessory Protein 2	Protein Coding	O75787	57	GC0XP040664	60.7709655761719	https://www.genecards.org/cgi-bin/carddisp.pl?gene=ATP6AP2
TYR	Tyrosinase	Protein Coding	P14679	61	GC11P089177	60.7269554138184	https://www.genecards.org/cgi-bin/carddisp.pl?gene=TYR
GALNS	Galactosamine (N-Acetyl)-6-Sulfatase	Protein Coding	P34059	61	GC16M088813	60.6865119934082	https://www.genecards.org/cgi-bin/carddisp.pl?gene=GALNS
PCSK1	Proprotein Convertase Subtilisin/Kexin Type 1	Protein Coding	P29120	63	GC05M096391	60.5705490112305	https://www.genecards.org/cgi-bin/carddisp.pl?gene=PCSK1
NGF	Nerve Growth Factor	Protein Coding	P01138	64	GC01M115285	60.5641670227051	https://www.genecards.org/cgi-bin/carddisp.pl?gene=NGF
HLA-A	Major Histocompatibility Complex, Class I, A	Protein Coding	P04439	59	GC06P173041	60.4844512939453	https://www.genecards.org/cgi-bin/carddisp.pl?gene=HLA-A
SERPINF1	Serpin Family F Member 1	Protein Coding	P36955	58	GC17P143092	60.4604606628418	https://www.genecards.org/cgi-bin/carddisp.pl?gene=SERPINF1
PNLIP	Pancreatic Lipase	Protein Coding	P16233	60	GC10P116545	60.2827262878418	https://www.genecards.org/cgi-bin/carddisp.pl?gene=PNLIP
CASP3	Caspase 3	Protein Coding	P42574	63	GC04M184627	60.1353416442871	https://www.genecards.org/cgi-bin/carddisp.pl?gene=CASP3
SPTLC2	Serine Palmitoyltransferase Long Chain Base Subunit 2	Protein Coding	O15270	61	GC14M077505	60.088752746582	https://www.genecards.org/cgi-bin/carddisp.pl?gene=SPTLC2
DYNC2H1	Dynein Cytoplasmic 2 Heavy Chain 1	Protein Coding	Q8NCM8	52	GC11P103109	60.0191268920898	https://www.genecards.org/cgi-bin/carddisp.pl?gene=DYNC2H1
CRPPA	CDP-L-Ribitol Pyrophosphorylase A	Protein Coding	A4D126	49	GC07M016088	59.8795471191406	https://www.genecards.org/cgi-bin/carddisp.pl?gene=CRPPA
MTR	5-Methyltetrahydrofolate-Homocysteine Methyltransferase	Protein Coding	Q99707	61	GC01P236795	59.8548469543457	https://www.genecards.org/cgi-bin/carddisp.pl?gene=MTR
NAGA	Alpha-N-Acetylgalactosaminidase	Protein Coding	P17050	58	GC22M042058	59.8372497558594	https://www.genecards.org/cgi-bin/carddisp.pl?gene=NAGA
FOXA2	Forkhead Box A2	Protein Coding	Q9Y261	60	GC20M022581	59.833812713623	https://www.genecards.org/cgi-bin/carddisp.pl?gene=FOXA2
BDNF	Brain Derived Neurotrophic Factor	Protein Coding	P23560	63	GC11M027654	59.7384033203125	https://www.genecards.org/cgi-bin/carddisp.pl?gene=BDNF
MTMR2	Myotubularin Related Protein 2	Protein Coding	Q13614	58	GC11M137138	59.7205085754395	https://www.genecards.org/cgi-bin/carddisp.pl?gene=MTMR2
TERC	Telomerase RNA Component	RNA Gene		36	GC03M169765	59.6466407775879	https://www.genecards.org/cgi-bin/carddisp.pl?gene=TERC
SMCHD1	Structural Maintenance Of Chromosomes Flexible Hinge Domain Containing 1	Protein Coding	A6NHR9	53	GC18P002655	59.5853576660156	https://www.genecards.org/cgi-bin/carddisp.pl?gene=SMCHD1
GABRG2	Gamma-Aminobutyric Acid Type A Receptor Subunit Gamma2	Protein Coding	P18507	61	GC05P162000	59.5518188476563	https://www.genecards.org/cgi-bin/carddisp.pl?gene=GABRG2
CPS1	Carbamoyl-Phosphate Synthase 1	Protein Coding	P31327	61	GC02P210477	59.4701995849609	https://www.genecards.org/cgi-bin/carddisp.pl?gene=CPS1
GLP1R	Glucagon Like Peptide 1 Receptor	Protein Coding	P43220	60	GC06P039048	59.4604682922363	https://www.genecards.org/cgi-bin/carddisp.pl?gene=GLP1R
GJA1	Gap Junction Protein Alpha 1	Protein Coding	P17302	64	GC06P174138	59.4234161376953	https://www.genecards.org/cgi-bin/carddisp.pl?gene=GJA1
GBE1	1,4-Alpha-Glucan Branching Enzyme 1	Protein Coding	Q04446	57	GC03M081489	59.4176826477051	https://www.genecards.org/cgi-bin/carddisp.pl?gene=GBE1
SACS	Sacsin Molecular Chaperone	Protein Coding	Q9NZJ4	50	GC13M023288	59.4161758422852	https://www.genecards.org/cgi-bin/carddisp.pl?gene=SACS
POMGNT2	Protein O-Linked Mannose N-Acetylglucosaminyltransferase 2 (Beta 1,4-)	Protein Coding	Q8NAT1	51	GC03M043121	59.2916412353516	https://www.genecards.org/cgi-bin/carddisp.pl?gene=POMGNT2
SLC29A3	Solute Carrier Family 29 Member 3	Protein Coding	Q9BZD2	56	GC10P073492	59.2541046142578	https://www.genecards.org/cgi-bin/carddisp.pl?gene=SLC29A3
MAP2K1	Mitogen-Activated Protein Kinase Kinase 1	Protein Coding	Q02750	67	GC15P066386	59.2186241149902	https://www.genecards.org/cgi-bin/carddisp.pl?gene=MAP2K1
PRMT7	Protein Arginine Methyltransferase 7	Protein Coding	Q9NVM4	55	GC16P114043	59.1841125488281	https://www.genecards.org/cgi-bin/carddisp.pl?gene=PRMT7
ITGB3	Integrin Subunit Beta 3	Protein Coding	P05106	65	GC17P144661	59.1694869995117	https://www.genecards.org/cgi-bin/carddisp.pl?gene=ITGB3
EZH2	Enhancer Of Zeste 2 Polycomb Repressive Complex 2 Subunit	Protein Coding	Q15910	66	GC07M148807	59.1417427062988	https://www.genecards.org/cgi-bin/carddisp.pl?gene=EZH2
GHRL	Ghrelin And Obestatin Prepropeptide	Protein Coding	Q9UBU3	54	GC03M010285	59.0808448791504	https://www.genecards.org/cgi-bin/carddisp.pl?gene=GHRL
HCFC1	Host Cell Factor C1	Protein Coding	P51610	59	GC0XM153947	59.0705146789551	https://www.genecards.org/cgi-bin/carddisp.pl?gene=HCFC1
RPE65	Retinoid Isomerohydrolase RPE65	Protein Coding	Q16518	58	GC01M068428	58.9756240844727	https://www.genecards.org/cgi-bin/carddisp.pl?gene=RPE65
PLG	Plasminogen	Protein Coding	P00747	63	GC06P160702	58.9535446166992	https://www.genecards.org/cgi-bin/carddisp.pl?gene=PLG
PCNT	Pericentrin	Protein Coding	O95613	55	GC21P046324	58.9490547180176	https://www.genecards.org/cgi-bin/carddisp.pl?gene=PCNT
TAFAZZIN	Tafazzin, Phospholipid-Lysophospholipid Transacylase	Protein Coding	Q16635	54	GC0XP155056	58.9303359985352	https://www.genecards.org/cgi-bin/carddisp.pl?gene=TAFAZZIN
SCARB2	Scavenger Receptor Class B Member 2	Protein Coding	Q14108	58	GC04M076158	58.9099655151367	https://www.genecards.org/cgi-bin/carddisp.pl?gene=SCARB2
LDB3	LIM Domain Binding 3	Protein Coding	O75112	54	GC10P086666	58.8947257995605	https://www.genecards.org/cgi-bin/carddisp.pl?gene=LDB3
MTRR	5-Methyltetrahydrofolate-Homocysteine Methyltransferase Reductase	Protein Coding	Q9UBK8	57	GC05P007851	58.8903923034668	https://www.genecards.org/cgi-bin/carddisp.pl?gene=MTRR
GRN	Granulin Precursor	Protein Coding	P28799	61	GC17P044345	58.8084449768066	https://www.genecards.org/cgi-bin/carddisp.pl?gene=GRN
BAX	BCL2 Associated X, Apoptosis Regulator	Protein Coding	Q07812	64	GC19P048954	58.8001594543457	https://www.genecards.org/cgi-bin/carddisp.pl?gene=BAX
FAH	Fumarylacetoacetate Hydrolase	Protein Coding	P16930	59	GC15P080152	58.7975959777832	https://www.genecards.org/cgi-bin/carddisp.pl?gene=FAH
SLC40A1	Solute Carrier Family 40 Member 1	Protein Coding	Q9NP59	61	GC02M189560	58.7709350585938	https://www.genecards.org/cgi-bin/carddisp.pl?gene=SLC40A1
KCNJ2	Potassium Inwardly Rectifying Channel Subfamily J Member 2	Protein Coding	P63252	61	GC17P070168	58.7690544128418	https://www.genecards.org/cgi-bin/carddisp.pl?gene=KCNJ2
TRPM4	Transient Receptor Potential Cation Channel Subfamily M Member 4	Protein Coding	Q8TD43	56	GC19P049157	58.7447776794434	https://www.genecards.org/cgi-bin/carddisp.pl?gene=TRPM4
CD40	CD40 Molecule	Protein Coding	P25942	63	GC20P046118	58.7394142150879	https://www.genecards.org/cgi-bin/carddisp.pl?gene=CD40
USH1C	USH1 Protein Network Component Harmonin	Protein Coding	Q9Y6N9	54	GC11M018092	58.7303009033203	https://www.genecards.org/cgi-bin/carddisp.pl?gene=USH1C
CACNA1D	Calcium Voltage-Gated Channel Subunit Alpha1 D	Protein Coding	Q01668	60	GC03P053328	58.7265586853027	https://www.genecards.org/cgi-bin/carddisp.pl?gene=CACNA1D
TNFSF11	TNF Superfamily Member 11	Protein Coding	O14788	62	GC13P042562	58.6332588195801	https://www.genecards.org/cgi-bin/carddisp.pl?gene=TNFSF11
IL18	Interleukin 18	Protein Coding	Q14116	57	GC11M112143	58.5550155639648	https://www.genecards.org/cgi-bin/carddisp.pl?gene=IL18
MAPK8	Mitogen-Activated Protein Kinase 8	Protein Coding	P45983	62	GC10P048306	58.5259246826172	https://www.genecards.org/cgi-bin/carddisp.pl?gene=MAPK8
IGFBP2	Insulin Like Growth Factor Binding Protein 2	Protein Coding	P18065	56	GC02P216632	58.4991760253906	https://www.genecards.org/cgi-bin/carddisp.pl?gene=IGFBP2
OFD1	OFD1 Centriole And Centriolar Satellite Protein	Protein Coding	O75665	54	GC0XP013714	58.4668884277344	https://www.genecards.org/cgi-bin/carddisp.pl?gene=OFD1
FOS	Fos Proto-Oncogene, AP-1 Transcription Factor Subunit	Protein Coding	P01100	64	GC14P075278	58.4216918945313	https://www.genecards.org/cgi-bin/carddisp.pl?gene=FOS
LINC01370	Long Intergenic Non-Protein Coding RNA 1370	RNA Gene		21	GC20P049038	58.3300247192383	https://www.genecards.org/cgi-bin/carddisp.pl?gene=LINC01370
CUBN	Cubilin	Protein Coding	O60494	59	GC10M016824	58.2520217895508	https://www.genecards.org/cgi-bin/carddisp.pl?gene=CUBN
NPPB	Natriuretic Peptide B	Protein Coding	P16860	56	GC01M020959	58.1944007873535	https://www.genecards.org/cgi-bin/carddisp.pl?gene=NPPB
ALG13	ALG13 UDP-N-Acetylglucosaminyltransferase Subunit	Protein Coding	Q9NP73	51	GC0XP111665	58.1830444335938	https://www.genecards.org/cgi-bin/carddisp.pl?gene=ALG13
EMD	Emerin	Protein Coding	P50402	58	GC0XP154379	58.1715621948242	https://www.genecards.org/cgi-bin/carddisp.pl?gene=EMD
TRPS1	Transcriptional Repressor GATA Binding 1	Protein Coding	Q9UHF7	57	GC08M115408	58.0610656738281	https://www.genecards.org/cgi-bin/carddisp.pl?gene=TRPS1
CAVIN1	Caveolae Associated Protein 1	Protein Coding	Q6NZI2	54	GC17M093442	57.9916496276855	https://www.genecards.org/cgi-bin/carddisp.pl?gene=CAVIN1
MCOLN1	Mucolipin TRP Cation Channel 1	Protein Coding	Q9GZU1	56	GC19P142070	57.9039573669434	https://www.genecards.org/cgi-bin/carddisp.pl?gene=MCOLN1
NDRG1	N-Myc Downstream Regulated 1	Protein Coding	Q92597	57	GC08M133237	57.8921	https://www.genecards.org/cgi-bin/carddisp.pl?gene=NDRG1
TECPR2	Tectonin Beta-Propeller Repeat Containing 2	Protein Coding	O15040	47	GC14P102362	57.832893371582	https://www.genecards.org/cgi-bin/carddisp.pl?gene=TECPR2
D2HGDH	D-2-Hydroxyglutarate Dehydrogenase	Protein Coding	Q8N465	56	GC02P241734	57.7509651184082	https://www.genecards.org/cgi-bin/carddisp.pl?gene=D2HGDH
EGF	Epidermal Growth Factor	Protein Coding	P01133	64	GC04P109912	57.6241226196289	https://www.genecards.org/cgi-bin/carddisp.pl?gene=EGF
HADH	Hydroxyacyl-CoA Dehydrogenase	Protein Coding	Q16836	60	GC04P107989	57.6174926757813	https://www.genecards.org/cgi-bin/carddisp.pl?gene=HADH
BGLAP	Bone Gamma-Carboxyglutamate Protein	Protein Coding	P02818	53	GC01P156242	57.6059417724609	https://www.genecards.org/cgi-bin/carddisp.pl?gene=BGLAP
IGFBP3	Insulin Like Growth Factor Binding Protein 3	Protein Coding	P17936	59	GC07M045912	57.5505599975586	https://www.genecards.org/cgi-bin/carddisp.pl?gene=IGFBP3
TNFRSF11B	TNF Receptor Superfamily Member 11b	Protein Coding	O00300	60	GC08M118923	57.5437164306641	https://www.genecards.org/cgi-bin/carddisp.pl?gene=TNFRSF11B
SIRT1	Sirtuin 1	Protein Coding	Q96EB6	62	GC10P067884	57.5066528320313	https://www.genecards.org/cgi-bin/carddisp.pl?gene=SIRT1
HMOX1	Heme Oxygenase 1	Protein Coding	P09601	65	GC22P035380	57.4893684387207	https://www.genecards.org/cgi-bin/carddisp.pl?gene=HMOX1
PARK7	Parkinsonism Associated Deglycase	Protein Coding	Q99497	60	GC01P068004	57.4786643981934	https://www.genecards.org/cgi-bin/carddisp.pl?gene=PARK7
ALDH2	Aldehyde Dehydrogenase 2 Family Member	Protein Coding	P05091	64	GC12P111766	57.4727363586426	https://www.genecards.org/cgi-bin/carddisp.pl?gene=ALDH2
HSPB8	Heat Shock Protein Family B (Small) Member 8	Protein Coding	Q9UJY1	57	GC12P119173	57.4651336669922	https://www.genecards.org/cgi-bin/carddisp.pl?gene=HSPB8
TNDM	Diabetes Mellitus, Transient Neonatal	Uncategorized		8	GC06U990155	57.457160949707	https://www.genecards.org/cgi-bin/carddisp.pl?gene=TNDM
RHO	Rhodopsin	Protein Coding	P08100	60	GC03P141962	57.4384002685547	https://www.genecards.org/cgi-bin/carddisp.pl?gene=RHO
L2HGDH	L-2-Hydroxyglutarate Dehydrogenase	Protein Coding	Q9H9P8	53	GC14M050237	57.3146286010742	https://www.genecards.org/cgi-bin/carddisp.pl?gene=L2HGDH
COL17A1	Collagen Type XVII Alpha 1 Chain	Protein Coding	Q9UMD9	59	GC10M104031	57.303638458252	https://www.genecards.org/cgi-bin/carddisp.pl?gene=COL17A1
PROM1	Prominin 1	Protein Coding	O43490	60	GC04M015965	57.2638244628906	https://www.genecards.org/cgi-bin/carddisp.pl?gene=PROM1
PTPRC	Protein Tyrosine Phosphatase Receptor Type C	Protein Coding	P08575	65	GC01P198607	57.2586326599121	https://www.genecards.org/cgi-bin/carddisp.pl?gene=PTPRC
MAPK3	Mitogen-Activated Protein Kinase 3	Protein Coding	P27361	63	GC16M048460	57.252384185791	https://www.genecards.org/cgi-bin/carddisp.pl?gene=MAPK3
MAPK14	Mitogen-Activated Protein Kinase 14	Protein Coding	Q16539	64	GC06P173199	57.195930480957	https://www.genecards.org/cgi-bin/carddisp.pl?gene=MAPK14
TMEM67	Transmembrane Protein 67	Protein Coding	Q5HYA8	52	GC08P093754	57.1826438903809	https://www.genecards.org/cgi-bin/carddisp.pl?gene=TMEM67
CASQ2	Calsequestrin 2	Protein Coding	O14958	58	GC01M115700	57.1430244445801	https://www.genecards.org/cgi-bin/carddisp.pl?gene=CASQ2
SPG11	SPG11 Vesicle Trafficking Associated, Spatacsin	Protein Coding	Q96JI7	52	GC15M047072	57.1354484558105	https://www.genecards.org/cgi-bin/carddisp.pl?gene=SPG11
KCNA1	Potassium Voltage-Gated Channel Subfamily A Member 1	Protein Coding	Q09470	59	GC12P068224	57.0260810852051	https://www.genecards.org/cgi-bin/carddisp.pl?gene=KCNA1
POMC	Proopiomelanocortin	Protein Coding	P01189	61	GC02M025160	56.9493789672852	https://www.genecards.org/cgi-bin/carddisp.pl?gene=POMC
HGSNAT	Heparan-Alpha-Glucosaminide N-Acetyltransferase	Protein Coding	Q68CP4	49	GC08P043140	56.938606262207	https://www.genecards.org/cgi-bin/carddisp.pl?gene=HGSNAT
SMAD3	SMAD Family Member 3	Protein Coding	P84022	67	GC15P067063	56.9319648742676	https://www.genecards.org/cgi-bin/carddisp.pl?gene=SMAD3
B3GALNT2	Beta-1,3-N-Acetylgalactosaminyltransferase 2	Protein Coding	Q8NCR0	52	GC01M235440	56.8156929016113	https://www.genecards.org/cgi-bin/carddisp.pl?gene=B3GALNT2
MIR34A	MicroRNA 34a	RNA Gene		30	GC01M009151	56.7239837646484	https://www.genecards.org/cgi-bin/carddisp.pl?gene=MIR34A
MIR206	MicroRNA 206	RNA Gene		29	GC06P052144	56.6815032958984	https://www.genecards.org/cgi-bin/carddisp.pl?gene=MIR206
AGXT	Alanine--Glyoxylate Aminotransferase	Protein Coding	P21549	59	GC02P240868	56.6094627380371	https://www.genecards.org/cgi-bin/carddisp.pl?gene=AGXT
ELAC2	ElaC Ribonuclease Z 2	Protein Coding	Q9BQ52	54	GC17M012991	56.6088371276855	https://www.genecards.org/cgi-bin/carddisp.pl?gene=ELAC2
TNFRSF1B	TNF Receptor Superfamily Member 1B	Protein Coding	P20333	61	GC01P068258	56.5628433227539	https://www.genecards.org/cgi-bin/carddisp.pl?gene=TNFRSF1B
SIGMAR1	Sigma Non-Opioid Intracellular Receptor 1	Protein Coding	Q99720	59	GC09M034634	56.4776763916016	https://www.genecards.org/cgi-bin/carddisp.pl?gene=SIGMAR1
SCP2	Sterol Carrier Protein 2	Protein Coding	P22307	59	GC01P052927	56.2860336303711	https://www.genecards.org/cgi-bin/carddisp.pl?gene=SCP2
TFAP2A	Transcription Factor AP-2 Alpha	Protein Coding	P05549	61	GC06M010393	56.2463302612305	https://www.genecards.org/cgi-bin/carddisp.pl?gene=TFAP2A
ALDH18A1	Aldehyde Dehydrogenase 18 Family Member A1	Protein Coding	P54886	59	GC10M095605	56.2146415710449	https://www.genecards.org/cgi-bin/carddisp.pl?gene=ALDH18A1
PTPN2	Protein Tyrosine Phosphatase Non-Receptor Type 2	Protein Coding	P17706	59	GC18M037143	56.2143363952637	https://www.genecards.org/cgi-bin/carddisp.pl?gene=PTPN2
ATP1A2	ATPase Na+/K+ Transporting Subunit Alpha 2	Protein Coding	P50993	61	GC01P160115	56.1724548339844	https://www.genecards.org/cgi-bin/carddisp.pl?gene=ATP1A2
CAV3	Caveolin 3	Protein Coding	P56539	57	GC03P008733	56.144588470459	https://www.genecards.org/cgi-bin/carddisp.pl?gene=CAV3
RBCK1	RANBP2-Type And C3HC4-Type Zinc Finger Containing 1	Protein Coding	Q9BYM8	54	GC20P000407	56.1392822265625	https://www.genecards.org/cgi-bin/carddisp.pl?gene=RBCK1
PLP1	Proteolipid Protein 1	Protein Coding	P60201	56	GC0XP103773	56.0948944091797	https://www.genecards.org/cgi-bin/carddisp.pl?gene=PLP1
CYP2D6	Cytochrome P450 Family 2 Subfamily D Member 6 (Gene/Pseudogene)	Protein Coding	P10635	60	GC22M042126	56.0429725646973	https://www.genecards.org/cgi-bin/carddisp.pl?gene=CYP2D6
TF	Transferrin	Protein Coding	P02787	64	GC03P142020	56.0147705078125	https://www.genecards.org/cgi-bin/carddisp.pl?gene=TF
MMP1	Matrix Metallopeptidase 1	Protein Coding	P03956	63	GC11M137190	55.7975006103516	https://www.genecards.org/cgi-bin/carddisp.pl?gene=MMP1
ADRB3	Adrenoceptor Beta 3	Protein Coding	P13945	56	GC08M037962	55.7262077331543	https://www.genecards.org/cgi-bin/carddisp.pl?gene=ADRB3
SLC5A2	Solute Carrier Family 5 Member 2	Protein Coding	P31639	60	GC16P113226	55.5975532531738	https://www.genecards.org/cgi-bin/carddisp.pl?gene=SLC5A2
LIFR	LIF Receptor Subunit Alpha	Protein Coding	P42702	60	GC05M038741	55.5675621032715	https://www.genecards.org/cgi-bin/carddisp.pl?gene=LIFR
STK11	Serine/Threonine Kinase 11	Protein Coding	Q15831	63	GC19P001177	55.4990005493164	https://www.genecards.org/cgi-bin/carddisp.pl?gene=STK11
HMGCR	3-Hydroxy-3-Methylglutaryl-CoA Reductase	Protein Coding	P04035	61	GC05P075336	55.4656600952148	https://www.genecards.org/cgi-bin/carddisp.pl?gene=HMGCR
SEC23B	SEC23 Homolog B, COPII Coat Complex Component	Protein Coding	Q15437	53	GC20P018507	55.4328269958496	https://www.genecards.org/cgi-bin/carddisp.pl?gene=SEC23B
C3	Complement C3	Protein Coding	P01024	62	GC19M006677	55.4288330078125	https://www.genecards.org/cgi-bin/carddisp.pl?gene=C3
CYBA	Cytochrome B-245 Alpha Chain	Protein Coding	P13498	60	GC16M088643	55.3540802001953	https://www.genecards.org/cgi-bin/carddisp.pl?gene=CYBA
TIMP2	TIMP Metallopeptidase Inhibitor 2	Protein Coding	P16035	54	GC17M078852	55.268669128418	https://www.genecards.org/cgi-bin/carddisp.pl?gene=TIMP2
HSD11B1	Hydroxysteroid 11-Beta Dehydrogenase 1	Protein Coding	P28845	63	GC01P209686	55.1595458984375	https://www.genecards.org/cgi-bin/carddisp.pl?gene=HSD11B1
HP	Haptoglobin	Protein Coding	P00738	59	GC16P114216	55.145092010498	https://www.genecards.org/cgi-bin/carddisp.pl?gene=HP
SLC25A4	Solute Carrier Family 25 Member 4	Protein Coding	P12235	61	GC04P185143	55.0815544128418	https://www.genecards.org/cgi-bin/carddisp.pl?gene=SLC25A4
SMAD2	SMAD Family Member 2	Protein Coding	Q15796	66	GC18M047809	55.0633087158203	https://www.genecards.org/cgi-bin/carddisp.pl?gene=SMAD2
SLC37A4	Solute Carrier Family 37 Member 4	Protein Coding	O43826	54	GC11M137443	55.0439	https://www.genecards.org/cgi-bin/carddisp.pl?gene=SLC37A4
IDH1	Isocitrate Dehydrogenase (NADP(+)) 1	Protein Coding	O75874	66	GC02M208236	54.9739875793457	https://www.genecards.org/cgi-bin/carddisp.pl?gene=IDH1
XIAP	X-Linked Inhibitor Of Apoptosis	Protein Coding	P98170	64	GC0XP123859	54.9667167663574	https://www.genecards.org/cgi-bin/carddisp.pl?gene=XIAP
P4HB	Prolyl 4-Hydroxylase Subunit Beta	Protein Coding	P07237	63	GC17M081843	54.9526062011719	https://www.genecards.org/cgi-bin/carddisp.pl?gene=P4HB
PLOD2	Procollagen-Lysine,2-Oxoglutarate 5-Dioxygenase 2	Protein Coding	O00469	58	GC03M146035	54.9355392456055	https://www.genecards.org/cgi-bin/carddisp.pl?gene=PLOD2
HSD3B2	Hydroxy-Delta-5-Steroid Dehydrogenase, 3 Beta- And Steroid Delta-Isomerase 2	Protein Coding	P26439	58	GC01P119414	54.9259300231934	https://www.genecards.org/cgi-bin/carddisp.pl?gene=HSD3B2
MARS1	Methionyl-TRNA Synthetase 1	Protein Coding	P56192	58	GC12P069948	54.7700958251953	https://www.genecards.org/cgi-bin/carddisp.pl?gene=MARS1
IGFBP1	Insulin Like Growth Factor Binding Protein 1	Protein Coding	P08833	56	GC07P050731	54.7617721557617	https://www.genecards.org/cgi-bin/carddisp.pl?gene=IGFBP1
TAT	Tyrosine Aminotransferase	Protein Coding	P17735	58	GC16M071565	54.7548408508301	https://www.genecards.org/cgi-bin/carddisp.pl?gene=TAT
TRIM32	Tripartite Motif Containing 32	Protein Coding	Q13049	56	GC09P116687	54.7151718139648	https://www.genecards.org/cgi-bin/carddisp.pl?gene=TRIM32
OCA2	OCA2 Melanosomal Transmembrane Protein	Protein Coding	Q04671	57	GC15M045184	54.6927604675293	https://www.genecards.org/cgi-bin/carddisp.pl?gene=OCA2
OPA3	Outer Mitochondrial Membrane Lipid Metabolism Regulator OPA3	Protein Coding	Q9H6K4	51	GC19M045527	54.6602630615234	https://www.genecards.org/cgi-bin/carddisp.pl?gene=OPA3
BSND	Barttin CLCNK Type Accessory Subunit Beta	Protein Coding	Q8WZ55	53	GC01P054998	54.6073570251465	https://www.genecards.org/cgi-bin/carddisp.pl?gene=BSND
SLC19A3	Solute Carrier Family 19 Member 3	Protein Coding	Q9BZV2	59	GC02M227685	54.584	https://www.genecards.org/cgi-bin/carddisp.pl?gene=SLC19A3
MIR17	MicroRNA 17	RNA Gene		28	GC13P091350	54.5687408447266	https://www.genecards.org/cgi-bin/carddisp.pl?gene=MIR17
PANK2	Pantothenate Kinase 2	Protein Coding	Q9BZ23	58	GC20P010259	54.5138320922852	https://www.genecards.org/cgi-bin/carddisp.pl?gene=PANK2
CFH	Complement Factor H	Protein Coding	P08603	60	GC01P196621	54.4925193786621	https://www.genecards.org/cgi-bin/carddisp.pl?gene=CFH
JUN	Jun Proto-Oncogene, AP-1 Transcription Factor Subunit	Protein Coding	P05412	63	GC01M058780	54.4710083007813	https://www.genecards.org/cgi-bin/carddisp.pl?gene=JUN
BEST1	Bestrophin 1	Protein Coding	O76090	56	GC11P061949	54.4361419677734	https://www.genecards.org/cgi-bin/carddisp.pl?gene=BEST1
TAP2	Transporter 2, ATP Binding Cassette Subfamily B Member	Protein Coding	Q03519	57	GC06M032821	54.4333763122559	https://www.genecards.org/cgi-bin/carddisp.pl?gene=TAP2
AP4B1-AS1	AP4B1 Antisense RNA 1	RNA Gene		23	GC01P113837	54.3984298706055	https://www.genecards.org/cgi-bin/carddisp.pl?gene=AP4B1-AS1
MT-TE	Mitochondrially Encoded TRNA-Glu (GAA/G)	RNA Gene		22	GCMTM014676	54.344612121582	https://www.genecards.org/cgi-bin/carddisp.pl?gene=MT-TE
VCAM1	Vascular Cell Adhesion Molecule 1	Protein Coding	P19320	59	GC01P100719	54.3445892333984	https://www.genecards.org/cgi-bin/carddisp.pl?gene=VCAM1
CYP19A1	Cytochrome P450 Family 19 Subfamily A Member 1	Protein Coding	P11511	61	GC15M051208	54.316650390625	https://www.genecards.org/cgi-bin/carddisp.pl?gene=CYP19A1
VRK1	VRK Serine/Threonine Kinase 1	Protein Coding	Q99986	60	GC14P096797	54.2319869995117	https://www.genecards.org/cgi-bin/carddisp.pl?gene=VRK1
LAMA2	Laminin Subunit Alpha 2	Protein Coding	P24043	57	GC06P174242	54.2209205627441	https://www.genecards.org/cgi-bin/carddisp.pl?gene=LAMA2
SLC12A1	Solute Carrier Family 12 Member 1	Protein Coding	Q13621	61	GC15P184282	54.2147216796875	https://www.genecards.org/cgi-bin/carddisp.pl?gene=SLC12A1
MYH9	Myosin Heavy Chain 9	Protein Coding	P35579	60	GC22M036281	54.1654281616211	https://www.genecards.org/cgi-bin/carddisp.pl?gene=MYH9
CLCNKB	Chloride Voltage-Gated Channel Kb	Protein Coding	P51801	56	GC01P068466	54.1566390991211	https://www.genecards.org/cgi-bin/carddisp.pl?gene=CLCNKB
LRPPRC	Leucine Rich Pentatricopeptide Repeat Containing	Protein Coding	P42704	54	GC02M043886	54.1513633728027	https://www.genecards.org/cgi-bin/carddisp.pl?gene=LRPPRC
FLT1	Fms Related Receptor Tyrosine Kinase 1	Protein Coding	P17948	64	GC13M028300	54.1493759155273	https://www.genecards.org/cgi-bin/carddisp.pl?gene=FLT1
NR3C1	Nuclear Receptor Subfamily 3 Group C Member 1	Protein Coding	P04150	62	GC05M143277	54.0999946594238	https://www.genecards.org/cgi-bin/carddisp.pl?gene=NR3C1
ALG1	ALG1 Chitobiosyldiphosphodolichol Beta-Mannosyltransferase	Protein Coding	Q9BT22	58	GC16P005033	54.0510177612305	https://www.genecards.org/cgi-bin/carddisp.pl?gene=ALG1
MMP14	Matrix Metallopeptidase 14	Protein Coding	P50281	64	GC14P054634	53.9604110717773	https://www.genecards.org/cgi-bin/carddisp.pl?gene=MMP14
SMN1	Survival Of Motor Neuron 1, Telomeric	Protein Coding	Q16637	54	GC05P070924	53.9468040466309	https://www.genecards.org/cgi-bin/carddisp.pl?gene=SMN1
LOC129931597	ATAC-STARR-Seq Lymphoblastoid Silent Region 1421	Functional Element		10	GC01P175793	53.9306182861328	https://www.genecards.org/cgi-bin/carddisp.pl?gene=LOC129931597
ABCA4	ATP Binding Cassette Subfamily A Member 4	Protein Coding	P78363	58	GC01M093992	53.8826484680176	https://www.genecards.org/cgi-bin/carddisp.pl?gene=ABCA4
CREBBP	CREB Binding Protein	Protein Coding	Q92793	67	GC16M046544	53.845588684082	https://www.genecards.org/cgi-bin/carddisp.pl?gene=CREBBP
PON2	Paraoxonase 2	Protein Coding	Q15165	56	GC07M095404	53.8315658569336	https://www.genecards.org/cgi-bin/carddisp.pl?gene=PON2
COMT	Catechol-O-Methyltransferase	Protein Coding	P21964	64	GC22P019941	53.7821197509766	https://www.genecards.org/cgi-bin/carddisp.pl?gene=COMT
CDH1	Cadherin 1	Protein Coding	P12830	62	GC16P068737	53.765022277832	https://www.genecards.org/cgi-bin/carddisp.pl?gene=CDH1
ADA	Adenosine Deaminase	Protein Coding	P00813	64	GC20M044620	53.7339477539063	https://www.genecards.org/cgi-bin/carddisp.pl?gene=ADA
LAMP2	Lysosomal Associated Membrane Protein 2	Protein Coding	P13473	57	GC0XM120426	53.688835144043	https://www.genecards.org/cgi-bin/carddisp.pl?gene=LAMP2
LPA	Lipoprotein(A)	Protein Coding	P08519	55	GC06M160531	53.6035995483398	https://www.genecards.org/cgi-bin/carddisp.pl?gene=LPA
SHBG	Sex Hormone Binding Globulin	Protein Coding	P04278	55	GC17P007613	53.5880317687988	https://www.genecards.org/cgi-bin/carddisp.pl?gene=SHBG
CD4	CD4 Molecule	Protein Coding	P01730	63	GC12P006786	53.579906463623	https://www.genecards.org/cgi-bin/carddisp.pl?gene=CD4
NIDDM2	Non Insulin Dependent Diabetes Mellitus 2	Genetic Locus		6	GC12U990063	53.5659561157227	https://www.genecards.org/cgi-bin/carddisp.pl?gene=NIDDM2
TPM2	Tropomyosin 2	Protein Coding	P07951	59	GC09M035689	53.5595283508301	https://www.genecards.org/cgi-bin/carddisp.pl?gene=TPM2
DSP	Desmoplakin	Protein Coding	P15924	63	GC06P007541	53.5264511108398	https://www.genecards.org/cgi-bin/carddisp.pl?gene=DSP
TYMP	Thymidine Phosphorylase	Protein Coding	P19971	60	GC22M050525	53.5241661071777	https://www.genecards.org/cgi-bin/carddisp.pl?gene=TYMP
KRT5	Keratin 5	Protein Coding	P13647	59	GC12M052514	53.398380279541	https://www.genecards.org/cgi-bin/carddisp.pl?gene=KRT5
SST	Somatostatin	Protein Coding	P61278	54	GC03M187668	53.3957672119141	https://www.genecards.org/cgi-bin/carddisp.pl?gene=SST
SELE	Selectin E	Protein Coding	P16581	57	GC01M169722	53.3876533508301	https://www.genecards.org/cgi-bin/carddisp.pl?gene=SELE
KIF1C	Kinesin Family Member 1C	Protein Coding	O43896	54	GC17P143251	53.3252487182617	https://www.genecards.org/cgi-bin/carddisp.pl?gene=KIF1C
BCHE	Butyrylcholinesterase	Protein Coding	P06276	63	GC03M165772	53.3117980957031	https://www.genecards.org/cgi-bin/carddisp.pl?gene=BCHE
NRAS	NRAS Proto-Oncogene, GTPase	Protein Coding	P01111	64	GC01M114704	53.296760559082	https://www.genecards.org/cgi-bin/carddisp.pl?gene=NRAS
GFPT1	Glutamine--Fructose-6-Phosphate Transaminase 1	Protein Coding	Q06210	60	GC02M069319	53.1711654663086	https://www.genecards.org/cgi-bin/carddisp.pl?gene=GFPT1
ERBB3	Erb-B2 Receptor Tyrosine Kinase 3	Protein Coding	P21860	67	GC12P069869	53.1412353515625	https://www.genecards.org/cgi-bin/carddisp.pl?gene=ERBB3
KIT	KIT Proto-Oncogene, Receptor Tyrosine Kinase	Protein Coding	P10721	66	GC04P054657	53.0179214477539	https://www.genecards.org/cgi-bin/carddisp.pl?gene=KIT
SGCG	Sarcoglycan Gamma	Protein Coding	Q13326	55	GC13P023160	52.9005470275879	https://www.genecards.org/cgi-bin/carddisp.pl?gene=SGCG
PIGA	Phosphatidylinositol Glycan Anchor Biosynthesis Class A	Protein Coding	P37287	56	GC0XM015319	52.8570747375488	https://www.genecards.org/cgi-bin/carddisp.pl?gene=PIGA
PTH1R	Parathyroid Hormone 1 Receptor	Protein Coding	Q03431	62	GC03P046877	52.8476905822754	https://www.genecards.org/cgi-bin/carddisp.pl?gene=PTH1R
POLD1	DNA Polymerase Delta 1, Catalytic Subunit	Protein Coding	P28340	60	GC19P143352	52.7658004760742	https://www.genecards.org/cgi-bin/carddisp.pl?gene=POLD1
PLTP	Phospholipid Transfer Protein	Protein Coding	P55058	57	GC20M045898	52.691291809082	https://www.genecards.org/cgi-bin/carddisp.pl?gene=PLTP
G6PD	Glucose-6-Phosphate Dehydrogenase	Protein Coding	P11413	63	GC0XM154618	52.6790237426758	https://www.genecards.org/cgi-bin/carddisp.pl?gene=G6PD
ELN	Elastin	Protein Coding	P15502	56	GC07P074027	52.6147117614746	https://www.genecards.org/cgi-bin/carddisp.pl?gene=ELN
ALG6	ALG6 Alpha-1,3-Glucosyltransferase	Protein Coding	Q9Y672	54	GC01P063367	52.6017799377441	https://www.genecards.org/cgi-bin/carddisp.pl?gene=ALG6
PSAP	Prosaposin	Protein Coding	P07602	61	GC10M071816	52.4839706420898	https://www.genecards.org/cgi-bin/carddisp.pl?gene=PSAP
HBA2	Hemoglobin Subunit Alpha 2	Protein Coding	P69905	53	GC16P112212	52.3819046020508	https://www.genecards.org/cgi-bin/carddisp.pl?gene=HBA2
TRPC6	Transient Receptor Potential Cation Channel Subfamily C Member 6	Protein Coding	Q9Y210	63	GC11M101451	52.3667144775391	https://www.genecards.org/cgi-bin/carddisp.pl?gene=TRPC6
GLI2	GLI Family Zinc Finger 2	Protein Coding	P10070	61	GC02P120735	52.3652	https://www.genecards.org/cgi-bin/carddisp.pl?gene=GLI2
ATP2A2	ATPase Sarcoplasmic/Endoplasmic Reticulum Ca2+ Transporting 2	Protein Coding	P16615	64	GC12P110280	52.2921295166016	https://www.genecards.org/cgi-bin/carddisp.pl?gene=ATP2A2
SMAD6	SMAD Family Member 6	Protein Coding	O43541	60	GC15P066702	52.2905883789063	https://www.genecards.org/cgi-bin/carddisp.pl?gene=SMAD6
MALAT1	Metastasis Associated Lung Adenocarcinoma Transcript 1	RNA Gene		33	GC11P103334	52.2691802978516	https://www.genecards.org/cgi-bin/carddisp.pl?gene=MALAT1
PITX2	Paired Like Homeodomain 2	Protein Coding	Q99697	60	GC04M110617	52.2381477355957	https://www.genecards.org/cgi-bin/carddisp.pl?gene=PITX2
KNG1	Kininogen 1	Protein Coding	P01042	61	GC03P186717	52.2247924804688	https://www.genecards.org/cgi-bin/carddisp.pl?gene=KNG1
ABCB1	ATP Binding Cassette Subfamily B Member 1	Protein Coding	P08183	64	GC07M087504	52.2084465026855	https://www.genecards.org/cgi-bin/carddisp.pl?gene=ABCB1
AHSG	Alpha 2-HS Glycoprotein	Protein Coding	P02765	57	GC03P186696	52.0364875793457	https://www.genecards.org/cgi-bin/carddisp.pl?gene=AHSG
ITGAM	Integrin Subunit Alpha M	Protein Coding	P11215	62	GC16P113208	52.0298156738281	https://www.genecards.org/cgi-bin/carddisp.pl?gene=ITGAM
TFAP2B	Transcription Factor AP-2 Beta	Protein Coding	Q92481	57	GC06P173318	51.9740333557129	https://www.genecards.org/cgi-bin/carddisp.pl?gene=TFAP2B
CR2	Complement C3d Receptor 2	Protein Coding	P20023	59	GC01P207454	51.970573425293	https://www.genecards.org/cgi-bin/carddisp.pl?gene=CR2
CYP1A2	Cytochrome P450 Family 1 Subfamily A Member 2	Protein Coding	P05177	59	GC15P074748	51.9593963623047	https://www.genecards.org/cgi-bin/carddisp.pl?gene=CYP1A2
MPO	Myeloperoxidase	Protein Coding	P05164	66	GC17M058269	51.9307594299316	https://www.genecards.org/cgi-bin/carddisp.pl?gene=MPO
FXN	Frataxin	Protein Coding	Q16595	60	GC09P069035	51.9284324645996	https://www.genecards.org/cgi-bin/carddisp.pl?gene=FXN
MOCS1	Molybdenum Cofactor Synthesis 1	Protein Coding	Q9NZB8	55	GC06M039899	51.9242782592773	https://www.genecards.org/cgi-bin/carddisp.pl?gene=MOCS1
CDK4	Cyclin Dependent Kinase 4	Protein Coding	P11802	67	GC12M060215	51.9048843383789	https://www.genecards.org/cgi-bin/carddisp.pl?gene=CDK4
ANGPT2	Angiopoietin 2	Protein Coding	O15123	61	GC08M006499	51.845832824707	https://www.genecards.org/cgi-bin/carddisp.pl?gene=ANGPT2
SGCD	Sarcoglycan Delta	Protein Coding	Q92629	57	GC05P157436	51.7915306091309	https://www.genecards.org/cgi-bin/carddisp.pl?gene=SGCD
SLCO1B1	Solute Carrier Organic Anion Transporter Family Member 1B1	Protein Coding	Q9Y6L6	59	GC12P068706	51.7790985107422	https://www.genecards.org/cgi-bin/carddisp.pl?gene=SLCO1B1
SLC4A1	Solute Carrier Family 4 Member 1 (Diego Blood Group)	Protein Coding	P02730	61	GC17M093520	51.7645301818848	https://www.genecards.org/cgi-bin/carddisp.pl?gene=SLC4A1
CCN2	Cellular Communication Network Factor 2	Protein Coding	P29279	59	GC06M131948	51.7638320922852	https://www.genecards.org/cgi-bin/carddisp.pl?gene=CCN2
APC	APC Regulator Of WNT Signaling Pathway	Protein Coding	P25054	62	GC05P112707	51.7156524658203	https://www.genecards.org/cgi-bin/carddisp.pl?gene=APC
HOGA1	4-Hydroxy-2-Oxoglutarate Aldolase 1	Protein Coding	Q86XE5	52	GC10P120254	51.7150535583496	https://www.genecards.org/cgi-bin/carddisp.pl?gene=HOGA1
MYC	MYC Proto-Oncogene, BHLH Transcription Factor	Protein Coding	P01106	66	GC08P127735	51.6454429626465	https://www.genecards.org/cgi-bin/carddisp.pl?gene=MYC
PMS2	PMS1 Homolog 2, Mismatch Repair System Component	Protein Coding	P54278	62	GC07M005973	51.622371673584	https://www.genecards.org/cgi-bin/carddisp.pl?gene=PMS2
CCND1	Cyclin D1	Protein Coding	P24385	66	GC11P069641	51.6039581298828	https://www.genecards.org/cgi-bin/carddisp.pl?gene=CCND1
FA2H	Fatty Acid 2-Hydroxylase	Protein Coding	Q7L5A8	58	GC16M074712	51.5941581726074	https://www.genecards.org/cgi-bin/carddisp.pl?gene=FA2H
NOTCH1	Notch Receptor 1	Protein Coding	P46531	66	GC09M139117	51.590404510498	https://www.genecards.org/cgi-bin/carddisp.pl?gene=NOTCH1
TARDBP	TAR DNA Binding Protein	Protein Coding	Q13148	60	GC01P068175	51.5821228027344	https://www.genecards.org/cgi-bin/carddisp.pl?gene=TARDBP
CYP2C9	Cytochrome P450 Family 2 Subfamily C Member 9	Protein Coding	P11712	59	GC10P094938	51.5618515014648	https://www.genecards.org/cgi-bin/carddisp.pl?gene=CYP2C9
SLC52A2	Solute Carrier Family 52 Member 2	Protein Coding	Q9HAB3	51	GC08P144333	51.5427780151367	https://www.genecards.org/cgi-bin/carddisp.pl?gene=SLC52A2
LTA	Lymphotoxin Alpha	Protein Coding	P01374	55	GC06P173078	51.4863662719727	https://www.genecards.org/cgi-bin/carddisp.pl?gene=LTA
SURF1	SURF1 Cytochrome C Oxidase Assembly Factor	Protein Coding	Q15526	56	GC09M133351	51.4116363525391	https://www.genecards.org/cgi-bin/carddisp.pl?gene=SURF1
HFE-AS1	HFE Antisense RNA 1	RNA Gene		15	GC06M103012	51.3859710693359	https://www.genecards.org/cgi-bin/carddisp.pl?gene=HFE-AS1
DNAH8	Dynein Axonemal Heavy Chain 8	Protein Coding	Q96JB1	50	GC06P173224	51.3769683837891	https://www.genecards.org/cgi-bin/carddisp.pl?gene=DNAH8
PARP1	Poly(ADP-Ribose) Polymerase 1	Protein Coding	P09874	64	GC01M226360	51.3582344055176	https://www.genecards.org/cgi-bin/carddisp.pl?gene=PARP1
CLCN2	Chloride Voltage-Gated Channel 2	Protein Coding	P51788	57	GC03M184346	51.343204498291	https://www.genecards.org/cgi-bin/carddisp.pl?gene=CLCN2
EFEMP2	EGF Containing Fibulin Extracellular Matrix Protein 2	Protein Coding	O95967	57	GC11M136594	51.3023643493652	https://www.genecards.org/cgi-bin/carddisp.pl?gene=EFEMP2
CNBP	CCHC-Type Zinc Finger Nucleic Acid Binding Protein	Protein Coding	P62633	55	GC03M129167	51.2989158630371	https://www.genecards.org/cgi-bin/carddisp.pl?gene=CNBP
IKBKB	Inhibitor Of Nuclear Factor Kappa B Kinase Subunit Beta	Protein Coding	O14920	67	GC08P042271	51.2455673217773	https://www.genecards.org/cgi-bin/carddisp.pl?gene=IKBKB
CELA2A	Chymotrypsin Like Elastase 2A	Protein Coding	P08217	56	GC01P015456	51.2156639099121	https://www.genecards.org/cgi-bin/carddisp.pl?gene=CELA2A
LCN2	Lipocalin 2	Protein Coding	P80188	58	GC09P128149	51.209300994873	https://www.genecards.org/cgi-bin/carddisp.pl?gene=LCN2
CYP17A1	Cytochrome P450 Family 17 Subfamily A Member 1	Protein Coding	P05093	63	GC10M102830	51.1859474182129	https://www.genecards.org/cgi-bin/carddisp.pl?gene=CYP17A1
ACADSB	Acyl-CoA Dehydrogenase Short/Branched Chain	Protein Coding	P45954	58	GC10P123008	51.1021194458008	https://www.genecards.org/cgi-bin/carddisp.pl?gene=ACADSB
GNPAT	Glyceronephosphate O-Acyltransferase	Protein Coding	O15228	58	GC01P231241	51.0990142822266	https://www.genecards.org/cgi-bin/carddisp.pl?gene=GNPAT
ALDH4A1	Aldehyde Dehydrogenase 4 Family Member A1	Protein Coding	P30038	57	GC01M018871	51.0984802246094	https://www.genecards.org/cgi-bin/carddisp.pl?gene=ALDH4A1
GPT	Glutamic--Pyruvic Transaminase	Protein Coding	P24298	55	GC08P144502	51.0952186584473	https://www.genecards.org/cgi-bin/carddisp.pl?gene=GPT
RIF1	Replication Timing Regulatory Factor 1	Protein Coding	Q5UIP0	50	GC02P151409	51.0829963684082	https://www.genecards.org/cgi-bin/carddisp.pl?gene=RIF1
TWNK	Twinkle MtDNA Helicase	Protein Coding	Q96RR1	54	GC10P120366	51.0236930847168	https://www.genecards.org/cgi-bin/carddisp.pl?gene=TWNK
IGF2R	Insulin Like Growth Factor 2 Receptor	Protein Coding	P11717	60	GC06P159969	51.0078773498535	https://www.genecards.org/cgi-bin/carddisp.pl?gene=IGF2R
MAPT	Microtubule Associated Protein Tau	Protein Coding	P10636	63	GC17P045894	50.9809494018555	https://www.genecards.org/cgi-bin/carddisp.pl?gene=MAPT
TYK2	Tyrosine Kinase 2	Protein Coding	P29597	66	GC19M010350	50.965991973877	https://www.genecards.org/cgi-bin/carddisp.pl?gene=TYK2
SELENON	Selenoprotein N	Protein Coding	Q9NZV5	51	GC01P025800	50.9117317199707	https://www.genecards.org/cgi-bin/carddisp.pl?gene=SELENON
HSPD1	Heat Shock Protein Family D (Hsp60) Member 1	Protein Coding	P10809	61	GC02M197486	50.8719635009766	https://www.genecards.org/cgi-bin/carddisp.pl?gene=HSPD1
SREBF1	Sterol Regulatory Element Binding Transcription Factor 1	Protein Coding	P36956	61	GC17M017810	50.8708839416504	https://www.genecards.org/cgi-bin/carddisp.pl?gene=SREBF1
MVK	Mevalonate Kinase	Protein Coding	Q03426	60	GC12P109573	50.8264389038086	https://www.genecards.org/cgi-bin/carddisp.pl?gene=MVK
ANK1	Ankyrin 1	Protein Coding	P16157	58	GC08M041653	50.8184585571289	https://www.genecards.org/cgi-bin/carddisp.pl?gene=ANK1
FGF23	Fibroblast Growth Factor 23	Protein Coding	Q9GZV9	58	GC12M004368	50.8111305236816	https://www.genecards.org/cgi-bin/carddisp.pl?gene=FGF23
RARS2	Arginyl-TRNA Synthetase 2, Mitochondrial	Protein Coding	Q5T160	55	GC06M104065	50.8097648620605	https://www.genecards.org/cgi-bin/carddisp.pl?gene=RARS2
HSD17B4	Hydroxysteroid 17-Beta Dehydrogenase 4	Protein Coding	P51659	60	GC05P119452	50.7972068786621	https://www.genecards.org/cgi-bin/carddisp.pl?gene=HSD17B4
TK2	Thymidine Kinase 2	Protein Coding	O00142	54	GC16M066508	50.7841033935547	https://www.genecards.org/cgi-bin/carddisp.pl?gene=TK2
PLCE1	Phospholipase C Epsilon 1	Protein Coding	Q9P212	56	GC10P093993	50.762939453125	https://www.genecards.org/cgi-bin/carddisp.pl?gene=PLCE1
AHI1-DT	AHI1 Divergent Transcript	RNA Gene	P0C7V0	27	GC06P174416	50.7495651245117	https://www.genecards.org/cgi-bin/carddisp.pl?gene=AHI1-DT
LOC126807011	MED14-Independent Group 3 Enhancer GRCh37_chr4:26407341-26408540	Functional Element		8	GC04P026405	50.6519317626953	https://www.genecards.org/cgi-bin/carddisp.pl?gene=LOC126807011
CHST14	Carbohydrate Sulfotransferase 14	Protein Coding	Q8NCH0	54	GC15P040470	50.6332740783691	https://www.genecards.org/cgi-bin/carddisp.pl?gene=CHST14
MBL2	Mannose Binding Lectin 2	Protein Coding	P11226	60	GC10M052760	50.6219024658203	https://www.genecards.org/cgi-bin/carddisp.pl?gene=MBL2
DES	Desmin	Protein Coding	P17661	61	GC02P219418	50.5995864868164	https://www.genecards.org/cgi-bin/carddisp.pl?gene=DES
PAX3	Paired Box 3	Protein Coding	P23760	58	GC02M222199	50.5439224243164	https://www.genecards.org/cgi-bin/carddisp.pl?gene=PAX3
DCAF17	DDB1 And CUL4 Associated Factor 17	Protein Coding	Q5H9S7	51	GC02P171434	50.5165481567383	https://www.genecards.org/cgi-bin/carddisp.pl?gene=DCAF17
GSN	Gelsolin	Protein Coding	P06396	62	GC09P121201	50.4836959838867	https://www.genecards.org/cgi-bin/carddisp.pl?gene=GSN
OCRL	OCRL Inositol Polyphosphate-5-Phosphatase	Protein Coding	Q01968	57	GC0XP129539	50.4236946105957	https://www.genecards.org/cgi-bin/carddisp.pl?gene=OCRL
SLC2A9	Solute Carrier Family 2 Member 9	Protein Coding	Q9NRM0	59	GC04M009772	50.4024810791016	https://www.genecards.org/cgi-bin/carddisp.pl?gene=SLC2A9
PRKCA	Protein Kinase C Alpha	Protein Coding	P17252	64	GC17P066302	50.3705558776855	https://www.genecards.org/cgi-bin/carddisp.pl?gene=PRKCA
CCL5	C-C Motif Chemokine Ligand 5	Protein Coding	P13501	56	GC17M035871	50.3454513549805	https://www.genecards.org/cgi-bin/carddisp.pl?gene=CCL5
ALPL	Alkaline Phosphatase, Biomineralization Associated	Protein Coding	P05186	63	GC01P021508	50.3371391296387	https://www.genecards.org/cgi-bin/carddisp.pl?gene=ALPL
THBD	Thrombomodulin	Protein Coding	P07204	59	GC20M023026	50.3307571411133	https://www.genecards.org/cgi-bin/carddisp.pl?gene=THBD
ORAI1	ORAI Calcium Release-Activated Calcium Modulator 1	Protein Coding	Q96D31	57	GC12P137497	50.3258399963379	https://www.genecards.org/cgi-bin/carddisp.pl?gene=ORAI1
GNE	Glucosamine (UDP-N-Acetyl)-2-Epimerase/N-Acetylmannosamine Kinase	Protein Coding	Q9Y223	55	GC09M036214	50.2978248596191	https://www.genecards.org/cgi-bin/carddisp.pl?gene=GNE
HGF	Hepatocyte Growth Factor	Protein Coding	P14210	65	GC07M081699	50.289966583252	https://www.genecards.org/cgi-bin/carddisp.pl?gene=HGF
SOX2	SRY-Box Transcription Factor 2	Protein Coding	P48431	59	GC03P181711	50.2866401672363	https://www.genecards.org/cgi-bin/carddisp.pl?gene=SOX2
MIR657	MicroRNA 657	RNA Gene		22	GC17M081125	50.2802696228027	https://www.genecards.org/cgi-bin/carddisp.pl?gene=MIR657
PAX2	Paired Box 2	Protein Coding	Q02962	59	GC10P100735	50.2010917663574	https://www.genecards.org/cgi-bin/carddisp.pl?gene=PAX2
MCCC2	Methylcrotonyl-CoA Carboxylase Subunit 2	Protein Coding	Q9HCC0	56	GC05P081216	50.1676635742188	https://www.genecards.org/cgi-bin/carddisp.pl?gene=MCCC2
UGT1A9	UDP Glucuronosyltransferase Family 1 Member A9	Protein Coding	O60656	59	GC02P233671	50.1663017272949	https://www.genecards.org/cgi-bin/carddisp.pl?gene=UGT1A9
ALG12	ALG12 Alpha-1,6-Mannosyltransferase	Protein Coding	Q9BV10	50	GC22M049859	50.1267929077148	https://www.genecards.org/cgi-bin/carddisp.pl?gene=ALG12
PTPRN2	Protein Tyrosine Phosphatase Receptor Type N2	Protein Coding	Q92932	57	GC07M157539	50.1133270263672	https://www.genecards.org/cgi-bin/carddisp.pl?gene=PTPRN2
PLA2G7	Phospholipase A2 Group VII	Protein Coding	Q13093	63	GC06M046704	50.1045532226563	https://www.genecards.org/cgi-bin/carddisp.pl?gene=PLA2G7
CDK2	Cyclin Dependent Kinase 2	Protein Coding	P24941	64	GC12P055966	50.0959548950195	https://www.genecards.org/cgi-bin/carddisp.pl?gene=CDK2
PCYT1A	Phosphate Cytidylyltransferase 1A, Choline	Protein Coding	P49585	59	GC03M196214	50.0825424194336	https://www.genecards.org/cgi-bin/carddisp.pl?gene=PCYT1A
IGF2-AS	IGF2 Antisense RNA	RNA Gene	Q6U949	35	GC11P002140	50.0626106262207	https://www.genecards.org/cgi-bin/carddisp.pl?gene=IGF2-AS
ALS2	Alsin Rho Guanine Nucleotide Exchange Factor ALS2	Protein Coding	Q96Q42	56	GC02M201749	50.0435562133789	https://www.genecards.org/cgi-bin/carddisp.pl?gene=ALS2
BBS1	Bardet-Biedl Syndrome 1	Protein Coding	Q8NFJ9	52	GC11P103443	50.034538269043	https://www.genecards.org/cgi-bin/carddisp.pl?gene=BBS1
SOD2-OT1	SOD2 Overlapping Transcript 1	RNA Gene		20	GC06M159772	50.0059852600098	https://www.genecards.org/cgi-bin/carddisp.pl?gene=SOD2-OT1
LINC02605	Long Intergenic Non-Protein Coding RNA 2605	RNA Gene		21	GC08P078838	50.0020217895508	https://www.genecards.org/cgi-bin/carddisp.pl?gene=LINC02605
MOGAT2	Monoacylglycerol O-Acyltransferase 2	Protein Coding	Q3SYC2	46	GC11P075717	49.995677947998	https://www.genecards.org/cgi-bin/carddisp.pl?gene=MOGAT2
INPPL1	Inositol Polyphosphate Phosphatase Like 1	Protein Coding	O15357	61	GC11P072223	49.9645462036133	https://www.genecards.org/cgi-bin/carddisp.pl?gene=INPPL1
SLC12A3	Solute Carrier Family 12 Member 3	Protein Coding	P55017	60	GC16P056865	49.9531898498535	https://www.genecards.org/cgi-bin/carddisp.pl?gene=SLC12A3
CFB	Complement Factor B	Protein Coding	P00751	60	GC06P031945	49.9483108520508	https://www.genecards.org/cgi-bin/carddisp.pl?gene=CFB
ADA2	Adenosine Deaminase 2	Protein Coding	Q9NZK5	54	GC22M017961	49.9465866088867	https://www.genecards.org/cgi-bin/carddisp.pl?gene=ADA2
ELP1	Elongator Acetyltransferase Complex Subunit 1	Protein Coding	O95163	56	GC09M120172	49.9409103393555	https://www.genecards.org/cgi-bin/carddisp.pl?gene=ELP1
PEX6	Peroxisomal Biogenesis Factor 6	Protein Coding	Q13608	53	GC06M042963	49.938289642334	https://www.genecards.org/cgi-bin/carddisp.pl?gene=PEX6
ACADS	Acyl-CoA Dehydrogenase Short Chain	Protein Coding	P16219	59	GC12P137479	49.9367523193359	https://www.genecards.org/cgi-bin/carddisp.pl?gene=ACADS
HK1	Hexokinase 1	Protein Coding	P19367	63	GC10P069269	49.8841857910156	https://www.genecards.org/cgi-bin/carddisp.pl?gene=HK1
SPTB	Spectrin Beta, Erythrocytic	Protein Coding	P11277	54	GC14M064746	49.833122253418	https://www.genecards.org/cgi-bin/carddisp.pl?gene=SPTB
ADCY10	Adenylate Cyclase 10	Protein Coding	Q96PN6	56	GC01M167809	49.8243179321289	https://www.genecards.org/cgi-bin/carddisp.pl?gene=ADCY10
DIO2	Iodothyronine Deiodinase 2	Protein Coding	Q92813	53	GC14M080197	49.8183288574219	https://www.genecards.org/cgi-bin/carddisp.pl?gene=DIO2
HYMAI	Hydatidiform Mole Associated And Imprinted	RNA Gene		28	GC06M144002	49.8035736083984	https://www.genecards.org/cgi-bin/carddisp.pl?gene=HYMAI
BMP4	Bone Morphogenetic Protein 4	Protein Coding	P12644	62	GC14M053949	49.8030204772949	https://www.genecards.org/cgi-bin/carddisp.pl?gene=BMP4
PTCH1	Patched 1	Protein Coding	Q13635	64	GC09M095442	49.7954	https://www.genecards.org/cgi-bin/carddisp.pl?gene=PTCH1
NTRK1	Neurotrophic Receptor Tyrosine Kinase 1	Protein Coding	P04629	63	GC01P156815	49.7911834716797	https://www.genecards.org/cgi-bin/carddisp.pl?gene=NTRK1
LPIN1	Lipin 1	Protein Coding	Q14693	59	GC02P011677	49.7434997558594	https://www.genecards.org/cgi-bin/carddisp.pl?gene=LPIN1
IL1A	Interleukin 1 Alpha	Protein Coding	P01583	58	GC02M112773	49.6972007751465	https://www.genecards.org/cgi-bin/carddisp.pl?gene=IL1A
PCSK2	Proprotein Convertase Subtilisin/Kexin Type 2	Protein Coding	P16519	57	GC20P017226	49.6161994934082	https://www.genecards.org/cgi-bin/carddisp.pl?gene=PCSK2
MIR145	MicroRNA 145	RNA Gene		32	GC05P149430	49.6108627319336	https://www.genecards.org/cgi-bin/carddisp.pl?gene=MIR145
CHCHD10	Coiled-Coil-Helix-Coiled-Coil-Helix Domain Containing 10	Protein Coding	Q8WYQ3	52	GC22M023765	49.6044960021973	https://www.genecards.org/cgi-bin/carddisp.pl?gene=CHCHD10
GCKR	Glucokinase Regulator	Protein Coding	Q14397	52	GC02P027496	49.6024894714355	https://www.genecards.org/cgi-bin/carddisp.pl?gene=GCKR
HARS1	Histidyl-TRNA Synthetase 1	Protein Coding	P12081	56	GC05M140673	49.5946960449219	https://www.genecards.org/cgi-bin/carddisp.pl?gene=HARS1
JAK1	Janus Kinase 1	Protein Coding	P23458	66	GC01M064833	49.5586090087891	https://www.genecards.org/cgi-bin/carddisp.pl?gene=JAK1
ASS1	Argininosuccinate Synthase 1	Protein Coding	P00966	62	GC09P130444	49.546817779541	https://www.genecards.org/cgi-bin/carddisp.pl?gene=ASS1
GLA	Galactosidase Alpha	Protein Coding	P06280	63	GC0XM101393	49.5220985412598	https://www.genecards.org/cgi-bin/carddisp.pl?gene=GLA
BLM	BLM RecQ Like Helicase	Protein Coding	P54132	63	GC15P090717	49.4728546142578	https://www.genecards.org/cgi-bin/carddisp.pl?gene=BLM
HADHB	Hydroxyacyl-CoA Dehydrogenase Trifunctional Multienzyme Complex Subunit Beta	Protein Coding	P55084	59	GC02P026243	49.4705924987793	https://www.genecards.org/cgi-bin/carddisp.pl?gene=HADHB
TIMP1	TIMP Metallopeptidase Inhibitor 1	Protein Coding	P01033	57	GC0XP060044	49.4569625854492	https://www.genecards.org/cgi-bin/carddisp.pl?gene=TIMP1
WFDC21P	WAP Four-Disulfide Core Domain 21, Pseudogene	Pseudogene		21	GC17M093960	49.4543533325195	https://www.genecards.org/cgi-bin/carddisp.pl?gene=WFDC21P
SCNN1A	Sodium Channel Epithelial 1 Subunit Alpha	Protein Coding	P37088	62	GC12M006346	49.4393844604492	https://www.genecards.org/cgi-bin/carddisp.pl?gene=SCNN1A
LMNB2	Lamin B2	Protein Coding	Q03252	56	GC19M104058	49.3664398193359	https://www.genecards.org/cgi-bin/carddisp.pl?gene=LMNB2
PRPH2	Peripherin 2	Protein Coding	P23942	53	GC06M103552	49.3578910827637	https://www.genecards.org/cgi-bin/carddisp.pl?gene=PRPH2
IFNA1	Interferon Alpha 1	Protein Coding	P01562	52	GC09P021912	49.2694358825684	https://www.genecards.org/cgi-bin/carddisp.pl?gene=IFNA1
CERNA3	Competing Endogenous LncRNA 3 For MiR-645	RNA Gene		21	GC08P056411	49.2443008422852	https://www.genecards.org/cgi-bin/carddisp.pl?gene=CERNA3
F3	Coagulation Factor III, Tissue Factor	Protein Coding	P13726	58	GC01M094997	49.2350959777832	https://www.genecards.org/cgi-bin/carddisp.pl?gene=F3
PGR-AS1	PGR Antisense RNA 1	RNA Gene		19	GC11P104498	49.2010154724121	https://www.genecards.org/cgi-bin/carddisp.pl?gene=PGR-AS1
AMN	Amnion Associated Transmembrane Protein	Protein Coding	Q9BXJ7	53	GC14P102922	49.1950759887695	https://www.genecards.org/cgi-bin/carddisp.pl?gene=AMN
AFG3L2	AFG3 Like Matrix AAA Peptidase Subunit 2	Protein Coding	Q9Y4W6	58	GC18M012328	49.1872062683105	https://www.genecards.org/cgi-bin/carddisp.pl?gene=AFG3L2
ATP7B	ATPase Copper Transporting Beta	Protein Coding	P35670	61	GC13M051930	49.1657600402832	https://www.genecards.org/cgi-bin/carddisp.pl?gene=ATP7B
ACVR1	Activin A Receptor Type 1	Protein Coding	Q04771	64	GC02M157736	49.1240005493164	https://www.genecards.org/cgi-bin/carddisp.pl?gene=ACVR1
SERPINC1	Serpin Family C Member 1	Protein Coding	P01008	63	GC01M175109	49.1039199829102	https://www.genecards.org/cgi-bin/carddisp.pl?gene=SERPINC1
SRD5A2	Steroid 5 Alpha-Reductase 2	Protein Coding	P31213	55	GC02M031522	49.0381088256836	https://www.genecards.org/cgi-bin/carddisp.pl?gene=SRD5A2
AP3B1	Adaptor Related Protein Complex 3 Subunit Beta 1	Protein Coding	O00203	57	GC05M081096	48.9763946533203	https://www.genecards.org/cgi-bin/carddisp.pl?gene=AP3B1
SHC1	SHC Adaptor Protein 1	Protein Coding	P29353	57	GC01M154962	48.9689979553223	https://www.genecards.org/cgi-bin/carddisp.pl?gene=SHC1
SLC34A1	Solute Carrier Family 34 Member 1	Protein Coding	Q06495	57	GC05P189468	48.8819313049316	https://www.genecards.org/cgi-bin/carddisp.pl?gene=SLC34A1
MUC1	Mucin 1, Cell Surface Associated	Protein Coding	P15941	61	GC01M155185	48.8320960998535	https://www.genecards.org/cgi-bin/carddisp.pl?gene=MUC1
PEX7	Peroxisomal Biogenesis Factor 7	Protein Coding	O00628	56	GC06P136822	48.7350730895996	https://www.genecards.org/cgi-bin/carddisp.pl?gene=PEX7
KMT2D	Lysine Methyltransferase 2D	Protein Coding	O14686	57	GC12M049018	48.7217712402344	https://www.genecards.org/cgi-bin/carddisp.pl?gene=KMT2D
BIN1	Bridging Integrator 1	Protein Coding	O00499	60	GC02M127048	48.7023544311523	https://www.genecards.org/cgi-bin/carddisp.pl?gene=BIN1
ADAMTS9	ADAM Metallopeptidase With Thrombospondin Type 1 Motif 9	Protein Coding	Q9P2N4	52	GC03M064501	48.6467552185059	https://www.genecards.org/cgi-bin/carddisp.pl?gene=ADAMTS9
LZTR1	Leucine Zipper Like Post Translational Regulator 1	Protein Coding	Q8N653	55	GC22P086356	48.6327133178711	https://www.genecards.org/cgi-bin/carddisp.pl?gene=LZTR1
MIR140	MicroRNA 140	RNA Gene		32	GC16P114132	48.5985832214355	https://www.genecards.org/cgi-bin/carddisp.pl?gene=MIR140
CCR2	C-C Motif Chemokine Receptor 2	Protein Coding	P41597	58	GC03P063058	48.5448875427246	https://www.genecards.org/cgi-bin/carddisp.pl?gene=CCR2
KCND3	Potassium Voltage-Gated Channel Subfamily D Member 3	Protein Coding	Q9UK17	60	GC01M111770	48.4418716430664	https://www.genecards.org/cgi-bin/carddisp.pl?gene=KCND3
IL17A	Interleukin 17A	Protein Coding	Q16552	56	GC06P052186	48.4061584472656	https://www.genecards.org/cgi-bin/carddisp.pl?gene=IL17A
UGT1A8	UDP Glucuronosyltransferase Family 1 Member A8	Protein Coding	Q9HAW9	52	GC02P234639	48.3948974609375	https://www.genecards.org/cgi-bin/carddisp.pl?gene=UGT1A8
F5	Coagulation Factor V	Protein Coding	P12259	60	GC01M169511	48.3612785339355	https://www.genecards.org/cgi-bin/carddisp.pl?gene=F5
DICER1	Dicer 1, Ribonuclease III	Protein Coding	Q9UPY3	61	GC14M095086	48.2933235168457	https://www.genecards.org/cgi-bin/carddisp.pl?gene=DICER1
TGFBI	Transforming Growth Factor Beta Induced	Protein Coding	Q15582	58	GC05P136027	48.284725189209	https://www.genecards.org/cgi-bin/carddisp.pl?gene=TGFBI
IL13	Interleukin 13	Protein Coding	P35225	57	GC05P132656	48.2685050964355	https://www.genecards.org/cgi-bin/carddisp.pl?gene=IL13
PLCG2	Phospholipase C Gamma 2	Protein Coding	P16885	65	GC16P114474	48.236270904541	https://www.genecards.org/cgi-bin/carddisp.pl?gene=PLCG2
COL7A1	Collagen Type VII Alpha 1 Chain	Protein Coding	Q02388	57	GC03M048564	48.1704940795898	https://www.genecards.org/cgi-bin/carddisp.pl?gene=COL7A1
IL1R1	Interleukin 1 Receptor Type 1	Protein Coding	P14778	60	GC02P102136	48.1697616577148	https://www.genecards.org/cgi-bin/carddisp.pl?gene=IL1R1
HSD17B10	Hydroxysteroid 17-Beta Dehydrogenase 10	Protein Coding	Q99714	60	GC0XM053431	48.1628875732422	https://www.genecards.org/cgi-bin/carddisp.pl?gene=HSD17B10
FLNB	Filamin B	Protein Coding	O75369	60	GC03P058008	48.1365814208984	https://www.genecards.org/cgi-bin/carddisp.pl?gene=FLNB
BCL2L1	BCL2 Like 1	Protein Coding	Q07817	62	GC20M031664	48.1247444152832	https://www.genecards.org/cgi-bin/carddisp.pl?gene=BCL2L1
PKLR	Pyruvate Kinase L/R	Protein Coding	P30613	60	GC01M155289	48.1202163696289	https://www.genecards.org/cgi-bin/carddisp.pl?gene=PKLR
CYCS	Cytochrome C, Somatic	Protein Coding	P99999	61	GC07M025118	48.1015663146973	https://www.genecards.org/cgi-bin/carddisp.pl?gene=CYCS
ERCC4	ERCC Excision Repair 4, Endonuclease Catalytic Subunit	Protein Coding	Q92889	59	GC16P013920	48.0154266357422	https://www.genecards.org/cgi-bin/carddisp.pl?gene=ERCC4
TTC19	Tetratricopeptide Repeat Domain 19	Protein Coding	Q6DKK2	52	GC17P015999	48.0132942199707	https://www.genecards.org/cgi-bin/carddisp.pl?gene=TTC19
KITLG	KIT Ligand	Protein Coding	P21583	60	GC12M088492	47.974723815918	https://www.genecards.org/cgi-bin/carddisp.pl?gene=KITLG
APOA2	Apolipoprotein A2	Protein Coding	P02652	59	GC01M161222	47.9709701538086	https://www.genecards.org/cgi-bin/carddisp.pl?gene=APOA2
FGA	Fibrinogen Alpha Chain	Protein Coding	P02671	63	GC04M154583	47.9648513793945	https://www.genecards.org/cgi-bin/carddisp.pl?gene=FGA
ARG1	Arginase 1	Protein Coding	P05089	63	GC06P174283	47.9588813781738	https://www.genecards.org/cgi-bin/carddisp.pl?gene=ARG1
ROR2	Receptor Tyrosine Kinase Like Orphan Receptor 2	Protein Coding	Q01974	61	GC09M119805	47.9128723144531	https://www.genecards.org/cgi-bin/carddisp.pl?gene=ROR2
UCP3	Uncoupling Protein 3	Protein Coding	P55916	54	GC11M074000	47.8998641967773	https://www.genecards.org/cgi-bin/carddisp.pl?gene=UCP3
ABCB4	ATP Binding Cassette Subfamily B Member 4	Protein Coding	P21439	60	GC07M087365	47.8821258544922	https://www.genecards.org/cgi-bin/carddisp.pl?gene=ABCB4
FUS	FUS RNA Binding Protein	Protein Coding	P35637	57	GC16P031180	47.8808784484863	https://www.genecards.org/cgi-bin/carddisp.pl?gene=FUS
ACP1	Acid Phosphatase 1	Protein Coding	P24666	56	GC02P001141	47.8698196411133	https://www.genecards.org/cgi-bin/carddisp.pl?gene=ACP1
MMADHC	Metabolism Of Cobalamin Associated D	Protein Coding	Q9H3L0	55	GC02M149569	47.8693466186523	https://www.genecards.org/cgi-bin/carddisp.pl?gene=MMADHC
UGT1A6	UDP Glucuronosyltransferase Family 1 Member A6	Protein Coding	P19224	56	GC02P233691	47.7290992736816	https://www.genecards.org/cgi-bin/carddisp.pl?gene=UGT1A6
CYP2C19	Cytochrome P450 Family 2 Subfamily C Member 19	Protein Coding	P33261	58	GC10P094762	47.6956520080566	https://www.genecards.org/cgi-bin/carddisp.pl?gene=CYP2C19
GNA11	G Protein Subunit Alpha 11	Protein Coding	P29992	60	GC19P003094	47.6882247924805	https://www.genecards.org/cgi-bin/carddisp.pl?gene=GNA11
KRT14	Keratin 14	Protein Coding	P02533	60	GC17M041582	47.6720733642578	https://www.genecards.org/cgi-bin/carddisp.pl?gene=KRT14
ALOX12B	Arachidonate 12-Lipoxygenase, 12R Type	Protein Coding	O75342	56	GC17M092460	47.6580276489258	https://www.genecards.org/cgi-bin/carddisp.pl?gene=ALOX12B
TNFRSF11A	TNF Receptor Superfamily Member 11a	Protein Coding	Q9Y6Q6	59	GC18P062325	47.6576995849609	https://www.genecards.org/cgi-bin/carddisp.pl?gene=TNFRSF11A
CREB1	CAMP Responsive Element Binding Protein 1	Protein Coding	P16220	63	GC02P207529	47.611888885498	https://www.genecards.org/cgi-bin/carddisp.pl?gene=CREB1
MOGS	Mannosyl-Oligosaccharide Glucosidase	Protein Coding	Q13724	57	GC02M074461	47.6111755371094	https://www.genecards.org/cgi-bin/carddisp.pl?gene=MOGS
RAB7A	RAB7A, Member RAS Oncogene Family	Protein Coding	P51149	62	GC03P141950	47.578727722168	https://www.genecards.org/cgi-bin/carddisp.pl?gene=RAB7A
PKM	Pyruvate Kinase M1/2	Protein Coding	P14618	63	GC15M072199	47.5560874938965	https://www.genecards.org/cgi-bin/carddisp.pl?gene=PKM
ABCC6	ATP Binding Cassette Subfamily C Member 6	Protein Coding	O95255	60	GC16M047689	47.5469741821289	https://www.genecards.org/cgi-bin/carddisp.pl?gene=ABCC6
RB1	RB Transcriptional Corepressor 1	Protein Coding	P06400	61	GC13P048303	47.5077934265137	https://www.genecards.org/cgi-bin/carddisp.pl?gene=RB1
UGT1A4	UDP Glucuronosyltransferase Family 1 Member A4	Protein Coding	P22310	56	GC02P233718	47.5069580078125	https://www.genecards.org/cgi-bin/carddisp.pl?gene=UGT1A4
GP1BA	Glycoprotein Ib Platelet Subunit Alpha	Protein Coding	P07359	60	GC17P004932	47.5063095092773	https://www.genecards.org/cgi-bin/carddisp.pl?gene=GP1BA
NPY	Neuropeptide Y	Protein Coding	P01303	57	GC07P024647	47.3509292602539	https://www.genecards.org/cgi-bin/carddisp.pl?gene=NPY
SLC27A1	Solute Carrier Family 27 Member 1	Protein Coding	Q6PCB7	52	GC19P142522	47.3302917480469	https://www.genecards.org/cgi-bin/carddisp.pl?gene=SLC27A1
SLC30A10	Solute Carrier Family 30 Member 10	Protein Coding	Q6XR72	54	GC01M219685	47.3108978271484	https://www.genecards.org/cgi-bin/carddisp.pl?gene=SLC30A10
HUWE1	HECT, UBA And WWE Domain Containing E3 Ubiquitin Protein Ligase 1	Protein Coding	Q7Z6Z7	60	GC0XM053532	47.3069076538086	https://www.genecards.org/cgi-bin/carddisp.pl?gene=HUWE1
IDE	Insulin Degrading Enzyme	Protein Coding	P14735	61	GC10M092451	47.3065643310547	https://www.genecards.org/cgi-bin/carddisp.pl?gene=IDE
PRSS1	Serine Protease 1	Protein Coding	P07477	57	GC07P163493	47.2825889587402	https://www.genecards.org/cgi-bin/carddisp.pl?gene=PRSS1
CIDEC	Cell Death Inducing DFFA Like Effector C	Protein Coding	Q96AQ7	52	GC03M009866	47.2818984985352	https://www.genecards.org/cgi-bin/carddisp.pl?gene=CIDEC
NR1H2	Nuclear Receptor Subfamily 1 Group H Member 2	Protein Coding	P55055	59	GC19P050329	47.2529029846191	https://www.genecards.org/cgi-bin/carddisp.pl?gene=NR1H2
CLRN1	Clarin 1	Protein Coding	P58418	47	GC03M150926	47.241943359375	https://www.genecards.org/cgi-bin/carddisp.pl?gene=CLRN1
GNS	Glucosamine (N-Acetyl)-6-Sulfatase	Protein Coding	P15586	57	GC12M064713	47.2062835693359	https://www.genecards.org/cgi-bin/carddisp.pl?gene=GNS
TGM2	Transglutaminase 2	Protein Coding	P21980	60	GC20M038127	47.1478118896484	https://www.genecards.org/cgi-bin/carddisp.pl?gene=TGM2
ABCG5	ATP Binding Cassette Subfamily G Member 5	Protein Coding	Q9H222	58	GC02M043806	47.1358833312988	https://www.genecards.org/cgi-bin/carddisp.pl?gene=ABCG5
LOC101928371	Uncharacterized LOC101928371	RNA Gene		18	GC02P094091	47.1312370300293	https://www.genecards.org/cgi-bin/carddisp.pl?gene=LOC101928371
COL6A2	Collagen Type VI Alpha 2 Chain	Protein Coding	P12110	58	GC21P046098	47.093448638916	https://www.genecards.org/cgi-bin/carddisp.pl?gene=COL6A2
MMP13	Matrix Metallopeptidase 13	Protein Coding	P45452	63	GC11M102942	47.0194320678711	https://www.genecards.org/cgi-bin/carddisp.pl?gene=MMP13
PRKCB	Protein Kinase C Beta	Protein Coding	P05771	63	GC16P112849	46.9651489257813	https://www.genecards.org/cgi-bin/carddisp.pl?gene=PRKCB
GSK3B	Glycogen Synthase Kinase 3 Beta	Protein Coding	P49841	64	GC03M119821	46.9496231079102	https://www.genecards.org/cgi-bin/carddisp.pl?gene=GSK3B
MMAA	Metabolism Of Cobalamin Associated A	Protein Coding	Q8IVH4	52	GC04P145652	46.9494476318359	https://www.genecards.org/cgi-bin/carddisp.pl?gene=MMAA
EIF2B1	Eukaryotic Translation Initiation Factor 2B Subunit Alpha	Protein Coding	Q14232	56	GC12M123620	46.9237442016602	https://www.genecards.org/cgi-bin/carddisp.pl?gene=EIF2B1
IL2RG	Interleukin 2 Receptor Subunit Gamma	Protein Coding	P31785	61	GC0XM071118	46.9230155944824	https://www.genecards.org/cgi-bin/carddisp.pl?gene=IL2RG
SMC1A	Structural Maintenance Of Chromosomes 1A	Protein Coding	Q14683	61	GC0XM053374	46.888858795166	https://www.genecards.org/cgi-bin/carddisp.pl?gene=SMC1A
GFAP	Glial Fibrillary Acidic Protein	Protein Coding	P14136	61	GC17M093547	46.8504524230957	https://www.genecards.org/cgi-bin/carddisp.pl?gene=GFAP
COL4A5	Collagen Type IV Alpha 5 Chain	Protein Coding	P29400	57	GC0XP108439	46.8404312133789	https://www.genecards.org/cgi-bin/carddisp.pl?gene=COL4A5
MPI	Mannose Phosphate Isomerase	Protein Coding	P34949	56	GC15P074890	46.7819023132324	https://www.genecards.org/cgi-bin/carddisp.pl?gene=MPI
PDCD1	Programmed Cell Death 1	Protein Coding	Q15116	60	GC02M241849	46.7795829772949	https://www.genecards.org/cgi-bin/carddisp.pl?gene=PDCD1
CDKN1A	Cyclin Dependent Kinase Inhibitor 1A	Protein Coding	P38936	63	GC06P173207	46.7768440246582	https://www.genecards.org/cgi-bin/carddisp.pl?gene=CDKN1A
EIF2AK2	Eukaryotic Translation Initiation Factor 2 Alpha Kinase 2	Protein Coding	P19525	63	GC02M037099	46.7448959350586	https://www.genecards.org/cgi-bin/carddisp.pl?gene=EIF2AK2
LITAF	Lipopolysaccharide Induced TNF Factor	Protein Coding	Q99732	55	GC16M047537	46.713752746582	https://www.genecards.org/cgi-bin/carddisp.pl?gene=LITAF
EIF2AK4	Eukaryotic Translation Initiation Factor 2 Alpha Kinase 4	Protein Coding	Q9P2K8	57	GC15P039934	46.6515235900879	https://www.genecards.org/cgi-bin/carddisp.pl?gene=EIF2AK4
PTGS1	Prostaglandin-Endoperoxide Synthase 1	Protein Coding	P23219	60	GC09P122370	46.6298446655273	https://www.genecards.org/cgi-bin/carddisp.pl?gene=PTGS1
CXCL10	C-X-C Motif Chemokine Ligand 10	Protein Coding	P02778	57	GC04M076021	46.6108093261719	https://www.genecards.org/cgi-bin/carddisp.pl?gene=CXCL10
TMEM216	Transmembrane Protein 216	Protein Coding	Q9P0N5	47	GC11P102979	46.5914688110352	https://www.genecards.org/cgi-bin/carddisp.pl?gene=TMEM216
MNX1	Motor Neuron And Pancreas Homeobox 1	Protein Coding	P50219	54	GC07M156994	46.5821685791016	https://www.genecards.org/cgi-bin/carddisp.pl?gene=MNX1
PLA2G2A	Phospholipase A2 Group IIA	Protein Coding	P14555	60	GC01M019975	46.5789527893066	https://www.genecards.org/cgi-bin/carddisp.pl?gene=PLA2G2A
SREBF2	Sterol Regulatory Element Binding Transcription Factor 2	Protein Coding	Q12772	56	GC22P041833	46.5678863525391	https://www.genecards.org/cgi-bin/carddisp.pl?gene=SREBF2
SERPINF2	Serpin Family F Member 2	Protein Coding	P08697	57	GC17P001742	46.554271697998	https://www.genecards.org/cgi-bin/carddisp.pl?gene=SERPINF2
ALG2	ALG2 Alpha-1,3/1,6-Mannosyltransferase	Protein Coding	Q9H553	54	GC09M099216	46.553466796875	https://www.genecards.org/cgi-bin/carddisp.pl?gene=ALG2
PTH	Parathyroid Hormone	Protein Coding	P01270	58	GC11M013492	46.5517845153809	https://www.genecards.org/cgi-bin/carddisp.pl?gene=PTH
CTSD	Cathepsin D	Protein Coding	P07339	66	GC11M001752	46.5498	https://www.genecards.org/cgi-bin/carddisp.pl?gene=CTSD
RNASEH2B	Ribonuclease H2 Subunit B	Protein Coding	Q5TBB1	49	GC13P050909	46.5341491699219	https://www.genecards.org/cgi-bin/carddisp.pl?gene=RNASEH2B
MSX2	Msh Homeobox 2	Protein Coding	P35548	57	GC05P174724	46.5249214172363	https://www.genecards.org/cgi-bin/carddisp.pl?gene=MSX2
CNR1	Cannabinoid Receptor 1	Protein Coding	P21554	59	GC06M088139	46.5036163330078	https://www.genecards.org/cgi-bin/carddisp.pl?gene=CNR1
SOX9	SRY-Box Transcription Factor 9	Protein Coding	P48436	58	GC17P072121	46.4927978515625	https://www.genecards.org/cgi-bin/carddisp.pl?gene=SOX9
MOCS2	Molybdenum Cofactor Synthesis 2	Protein Coding	O96033	55	GC05M053095	46.4728622436523	https://www.genecards.org/cgi-bin/carddisp.pl?gene=MOCS2
NDUFS4	NADH:Ubiquinone Oxidoreductase Subunit S4	Protein Coding	O43181	56	GC05P053560	46.442066192627	https://www.genecards.org/cgi-bin/carddisp.pl?gene=NDUFS4
FREM2	FRAS1 Related Extracellular Matrix 2	Protein Coding	Q5SZK8	49	GC13P038687	46.415210723877	https://www.genecards.org/cgi-bin/carddisp.pl?gene=FREM2
PRKACA	Protein Kinase CAMP-Activated Catalytic Subunit Alpha	Protein Coding	P17612	66	GC19M104483	46.3698577880859	https://www.genecards.org/cgi-bin/carddisp.pl?gene=PRKACA
ACTA1	Actin Alpha 1, Skeletal Muscle	Protein Coding	P68133	61	GC01M230536	46.3615646362305	https://www.genecards.org/cgi-bin/carddisp.pl?gene=ACTA1
PDZRN3-AS1	PDZRN3 Antisense RNA 1	RNA Gene		21	GC03P073621	46.3579177856445	https://www.genecards.org/cgi-bin/carddisp.pl?gene=PDZRN3-AS1
PSEN2	Presenilin 2	Protein Coding	P49810	63	GC01P226870	46.3246307373047	https://www.genecards.org/cgi-bin/carddisp.pl?gene=PSEN2
GLI3	GLI Family Zinc Finger 3	Protein Coding	P10071	63	GC07M041960	46.3033447265625	https://www.genecards.org/cgi-bin/carddisp.pl?gene=GLI3
EIF2S3	Eukaryotic Translation Initiation Factor 2 Subunit Gamma	Protein Coding	P41091	58	GC0XP024054	46.2750396728516	https://www.genecards.org/cgi-bin/carddisp.pl?gene=EIF2S3
ACTG1	Actin Gamma 1	Protein Coding	P63261	60	GC17M081509	46.2676696777344	https://www.genecards.org/cgi-bin/carddisp.pl?gene=ACTG1
MMP3	Matrix Metallopeptidase 3	Protein Coding	P08254	63	GC11M102835	46.2399597167969	https://www.genecards.org/cgi-bin/carddisp.pl?gene=MMP3
TUG1	Taurine Up-Regulated 1	Protein Coding	A0A6I8PU40	33	GC22P030969	46.214729309082	https://www.genecards.org/cgi-bin/carddisp.pl?gene=TUG1
ABCG2	ATP Binding Cassette Subfamily G Member 2 (JR Blood Group)	Protein Coding	Q9UNQ0	63	GC04M088090	46.1538887023926	https://www.genecards.org/cgi-bin/carddisp.pl?gene=ABCG2
MMACHC	Metabolism Of Cobalamin Associated C	Protein Coding	Q9Y4U1	56	GC01P045500	46.1320648193359	https://www.genecards.org/cgi-bin/carddisp.pl?gene=MMACHC
CPT1B	Carnitine Palmitoyltransferase 1B	Protein Coding	Q92523	58	GC22M084041	46.1201629638672	https://www.genecards.org/cgi-bin/carddisp.pl?gene=CPT1B
GDF5	Growth Differentiation Factor 5	Protein Coding	P43026	58	GC20M035433	46.1063995361328	https://www.genecards.org/cgi-bin/carddisp.pl?gene=GDF5
GYS1	Glycogen Synthase 1	Protein Coding	P13807	62	GC19M105253	46.1054229736328	https://www.genecards.org/cgi-bin/carddisp.pl?gene=GYS1
FXYD2	FXYD Domain Containing Ion Transport Regulator 2	Protein Coding	P54710	54	GC11M117800	46.1020050048828	https://www.genecards.org/cgi-bin/carddisp.pl?gene=FXYD2
CDKN3	Cyclin Dependent Kinase Inhibitor 3	Protein Coding	Q16667	54	GC14P055603	46.0570755004883	https://www.genecards.org/cgi-bin/carddisp.pl?gene=CDKN3
TKT	Transketolase	Protein Coding	P29401	59	GC03M053224	46.0258598327637	https://www.genecards.org/cgi-bin/carddisp.pl?gene=TKT
PEX5	Peroxisomal Biogenesis Factor 5	Protein Coding	P50542	57	GC12P068301	46.0246963500977	https://www.genecards.org/cgi-bin/carddisp.pl?gene=PEX5
PRL	Prolactin	Protein Coding	P01236	56	GC06M022287	46.0063133239746	https://www.genecards.org/cgi-bin/carddisp.pl?gene=PRL
PTPN3	Protein Tyrosine Phosphatase Non-Receptor Type 3	Protein Coding	P26045	55	GC09M109375	45.995246887207	https://www.genecards.org/cgi-bin/carddisp.pl?gene=PTPN3
ATP1A1	ATPase Na+/K+ Transporting Subunit Alpha 1	Protein Coding	P05023	63	GC01P116372	45.9103660583496	https://www.genecards.org/cgi-bin/carddisp.pl?gene=ATP1A1
ADIPOR1	Adiponectin Receptor 1	Protein Coding	Q96A54	56	GC01M202940	45.907413482666	https://www.genecards.org/cgi-bin/carddisp.pl?gene=ADIPOR1
SLC2A3	Solute Carrier Family 2 Member 3	Protein Coding	P11169	61	GC12M007919	45.8940124511719	https://www.genecards.org/cgi-bin/carddisp.pl?gene=SLC2A3
VSX2	Visual System Homeobox 2	Protein Coding	P58304	53	GC14P074239	45.8810081481934	https://www.genecards.org/cgi-bin/carddisp.pl?gene=VSX2
PLCG1	Phospholipase C Gamma 1	Protein Coding	P19174	63	GC20P041136	45.8787040710449	https://www.genecards.org/cgi-bin/carddisp.pl?gene=PLCG1
PRKCZ	Protein Kinase C Zeta	Protein Coding	Q05513	61	GC01P067790	45.7978706359863	https://www.genecards.org/cgi-bin/carddisp.pl?gene=PRKCZ
NAMPT	Nicotinamide Phosphoribosyltransferase	Protein Coding	P43490	60	GC07M106248	45.7958679199219	https://www.genecards.org/cgi-bin/carddisp.pl?gene=NAMPT
ESR2	Estrogen Receptor 2	Protein Coding	Q92731	61	GC14M064084	45.786563873291	https://www.genecards.org/cgi-bin/carddisp.pl?gene=ESR2
WHRN	Whirlin	Protein Coding	Q9P202	47	GC09M120438	45.7863807678223	https://www.genecards.org/cgi-bin/carddisp.pl?gene=WHRN
UGT1A3	UDP Glucuronosyltransferase Family 1 Member A3	Protein Coding	P35503	52	GC02P233729	45.7746315002441	https://www.genecards.org/cgi-bin/carddisp.pl?gene=UGT1A3
GATA2	GATA Binding Protein 2	Protein Coding	P23769	62	GC03M128479	45.7460975646973	https://www.genecards.org/cgi-bin/carddisp.pl?gene=GATA2
VAPB	VAMP Associated Protein B And C	Protein Coding	O95292	57	GC20P058389	45.6796646118164	https://www.genecards.org/cgi-bin/carddisp.pl?gene=VAPB
PRKAA2	Protein Kinase AMP-Activated Catalytic Subunit Alpha 2	Protein Coding	P54646	62	GC01P056645	45.6290512084961	https://www.genecards.org/cgi-bin/carddisp.pl?gene=PRKAA2
SCN10A	Sodium Voltage-Gated Channel Alpha Subunit 10	Protein Coding	Q9Y5Y9	62	GC03M038813	45.6269836425781	https://www.genecards.org/cgi-bin/carddisp.pl?gene=SCN10A
GGT1	Gamma-Glutamyltransferase 1	Protein Coding	P19440	63	GC22P024583	45.6076316833496	https://www.genecards.org/cgi-bin/carddisp.pl?gene=GGT1
SMN2	Survival Of Motor Neuron 2, Centromeric	Protein Coding	Q16637	52	GC05P070049	45.5549850463867	https://www.genecards.org/cgi-bin/carddisp.pl?gene=SMN2
POLR3A	RNA Polymerase III Subunit A	Protein Coding	O14802	58	GC10M079303	45.5414085388184	https://www.genecards.org/cgi-bin/carddisp.pl?gene=POLR3A
RUNX2	RUNX Family Transcription Factor 2	Protein Coding	Q13950	60	GC06P173274	45.5346527099609	https://www.genecards.org/cgi-bin/carddisp.pl?gene=RUNX2
NPHP1	Nephrocystin 1	Protein Coding	O15259	55	GC02M110122	45.5186309814453	https://www.genecards.org/cgi-bin/carddisp.pl?gene=NPHP1
MMAB	Metabolism Of Cobalamin Associated B	Protein Coding	Q96EY8	56	GC12M109553	45.4823112487793	https://www.genecards.org/cgi-bin/carddisp.pl?gene=MMAB
FBN2	Fibrillin 2	Protein Coding	P35556	56	GC05M128257	45.4689292907715	https://www.genecards.org/cgi-bin/carddisp.pl?gene=FBN2
KCNQ3	Potassium Voltage-Gated Channel Subfamily Q Member 3	Protein Coding	O43525	60	GC08M132120	45.4655380249023	https://www.genecards.org/cgi-bin/carddisp.pl?gene=KCNQ3
A2M	Alpha-2-Macroglobulin	Protein Coding	P01023	59	GC12M009067	45.462833404541	https://www.genecards.org/cgi-bin/carddisp.pl?gene=A2M
DPM1	Dolichyl-Phosphate Mannosyltransferase Subunit 1, Catalytic	Protein Coding	O60762	56	GC20M050934	45.4548377990723	https://www.genecards.org/cgi-bin/carddisp.pl?gene=DPM1
MIR146A	MicroRNA 146a	RNA Gene		30	GC05P160485	45.4377861022949	https://www.genecards.org/cgi-bin/carddisp.pl?gene=MIR146A
UBA1	Ubiquitin Like Modifier Activating Enzyme 1	Protein Coding	P22314	61	GC0XP047190	45.437126159668	https://www.genecards.org/cgi-bin/carddisp.pl?gene=UBA1
PIK3CD	Phosphatidylinositol-4,5-Bisphosphate 3-Kinase Catalytic Subunit Delta	Protein Coding	O00329	66	GC01P068090	45.4315910339355	https://www.genecards.org/cgi-bin/carddisp.pl?gene=PIK3CD
LRBA	LPS Responsive Beige-Like Anchor Protein	Protein Coding	P50851	52	GC04M150264	45.4269142150879	https://www.genecards.org/cgi-bin/carddisp.pl?gene=LRBA
FOXO1	Forkhead Box O1	Protein Coding	Q12778	64	GC13M040555	45.4232406616211	https://www.genecards.org/cgi-bin/carddisp.pl?gene=FOXO1
CACNA1F	Calcium Voltage-Gated Channel Subunit Alpha1 F	Protein Coding	O60840	56	GC0XM049205	45.3911323547363	https://www.genecards.org/cgi-bin/carddisp.pl?gene=CACNA1F
DGKE	Diacylglycerol Kinase Epsilon	Protein Coding	P52429	59	GC17P056834	45.3884315490723	https://www.genecards.org/cgi-bin/carddisp.pl?gene=DGKE
TRDN	Triadin	Protein Coding	Q13061	53	GC06M123198	45.355224609375	https://www.genecards.org/cgi-bin/carddisp.pl?gene=TRDN
PNPLA6	Patatin Like Phospholipase Domain Containing 6	Protein Coding	Q8IY17	57	GC19P007534	45.3008460998535	https://www.genecards.org/cgi-bin/carddisp.pl?gene=PNPLA6
CSF2	Colony Stimulating Factor 2	Protein Coding	P04141	59	GC05P132073	45.288028717041	https://www.genecards.org/cgi-bin/carddisp.pl?gene=CSF2
PDE6B	Phosphodiesterase 6B	Protein Coding	P35913	58	GC04P008896	45.2678451538086	https://www.genecards.org/cgi-bin/carddisp.pl?gene=PDE6B
IDDM4	Insulin Dependent Diabetes Mellitus 4	Genetic Locus		7	GC11U990066	45.2378234863281	https://www.genecards.org/cgi-bin/carddisp.pl?gene=IDDM4
MYL2	Myosin Light Chain 2	Protein Coding	P10916	61	GC12M111940	45.236888885498	https://www.genecards.org/cgi-bin/carddisp.pl?gene=MYL2
UGT1A7	UDP Glucuronosyltransferase Family 1 Member A7	Protein Coding	Q9HAW7	53	GC02P233681	45.2367401123047	https://www.genecards.org/cgi-bin/carddisp.pl?gene=UGT1A7
TMPO	Thymopoietin	Protein Coding	P42166	59	GC12P098515	45.2272567749023	https://www.genecards.org/cgi-bin/carddisp.pl?gene=TMPO
G6PC2	Glucose-6-Phosphatase Catalytic Subunit 2	Protein Coding	Q9NQR9	49	GC02P168901	45.2219467163086	https://www.genecards.org/cgi-bin/carddisp.pl?gene=G6PC2
NOD2	Nucleotide Binding Oligomerization Domain Containing 2	Protein Coding	Q9HC29	60	GC16P050693	45.2189445495605	https://www.genecards.org/cgi-bin/carddisp.pl?gene=NOD2
MASP2	MBL Associated Serine Protease 2	Protein Coding	O00187	60	GC01M020928	45.1843872070313	https://www.genecards.org/cgi-bin/carddisp.pl?gene=MASP2
B3GAT3	Beta-1,3-Glucuronyltransferase 3	Protein Coding	O94766	57	GC11M136447	45.1688804626465	https://www.genecards.org/cgi-bin/carddisp.pl?gene=B3GAT3
ETFDH	Electron Transfer Flavoprotein Dehydrogenase	Protein Coding	Q16134	59	GC04P158672	45.164134979248	https://www.genecards.org/cgi-bin/carddisp.pl?gene=ETFDH
CES1	Carboxylesterase 1	Protein Coding	P23141	61	GC16M055836	45.153923034668	https://www.genecards.org/cgi-bin/carddisp.pl?gene=CES1
PTK2B	Protein Tyrosine Kinase 2 Beta	Protein Coding	Q14289	62	GC08P027311	45.1411819458008	https://www.genecards.org/cgi-bin/carddisp.pl?gene=PTK2B
TCTN2	Tectonic Family Member 2	Protein Coding	Q96GX1	52	GC12P123671	45.1277313232422	https://www.genecards.org/cgi-bin/carddisp.pl?gene=TCTN2
DRD2	Dopamine Receptor D2	Protein Coding	P14416	63	GC11M113409	44.9955444335938	https://www.genecards.org/cgi-bin/carddisp.pl?gene=DRD2
GPT2	Glutamic--Pyruvic Transaminase 2	Protein Coding	Q8TD30	59	GC16P113459	44.9536285400391	https://www.genecards.org/cgi-bin/carddisp.pl?gene=GPT2
MOGAT1	Monoacylglycerol O-Acyltransferase 1	Protein Coding	Q96PD6	44	GC02P222671	44.949462890625	https://www.genecards.org/cgi-bin/carddisp.pl?gene=MOGAT1
LOC106627981	GBA Recombination Region	Functional Element		11	GC01P155233	44.9084587097168	https://www.genecards.org/cgi-bin/carddisp.pl?gene=LOC106627981
NOS1	Nitric Oxide Synthase 1	Protein Coding	P29475	63	GC12M117208	44.8961219787598	https://www.genecards.org/cgi-bin/carddisp.pl?gene=NOS1
KCTD7	Potassium Channel Tetramerization Domain Containing 7	Protein Coding	Q96MP8	50	GC07P066628	44.8929061889648	https://www.genecards.org/cgi-bin/carddisp.pl?gene=KCTD7
SHH	Sonic Hedgehog Signaling Molecule	Protein Coding	Q15465	63	GC07M155799	44.8900337219238	https://www.genecards.org/cgi-bin/carddisp.pl?gene=SHH
HOXD13	Homeobox D13	Protein Coding	P35453	53	GC02P176092	44.8388900756836	https://www.genecards.org/cgi-bin/carddisp.pl?gene=HOXD13
FOXC1	Forkhead Box C1	Protein Coding	Q12948	56	GC06P001857	44.8197479248047	https://www.genecards.org/cgi-bin/carddisp.pl?gene=FOXC1
CDKN1C	Cyclin Dependent Kinase Inhibitor 1C	Protein Coding	P49918	59	GC11M014056	44.763786315918	https://www.genecards.org/cgi-bin/carddisp.pl?gene=CDKN1C
MYH11	Myosin Heavy Chain 11	Protein Coding	P35749	59	GC16M047678	44.7474937438965	https://www.genecards.org/cgi-bin/carddisp.pl?gene=MYH11
GPAT3	Glycerol-3-Phosphate Acyltransferase 3	Protein Coding	Q53EU6	50	GC04P083727	44.7409973144531	https://www.genecards.org/cgi-bin/carddisp.pl?gene=GPAT3
MGLL	Monoglyceride Lipase	Protein Coding	Q99685	57	GC03M127689	44.7093887329102	https://www.genecards.org/cgi-bin/carddisp.pl?gene=MGLL
IDDM11	Insulin Dependent Diabetes Mellitus 11	Genetic Locus		6	GC14U990028	44.6879234313965	https://www.genecards.org/cgi-bin/carddisp.pl?gene=IDDM11
FTH1	Ferritin Heavy Chain 1	Protein Coding	P02794	63	GC11M061959	44.6347427368164	https://www.genecards.org/cgi-bin/carddisp.pl?gene=FTH1
CYP27A1	Cytochrome P450 Family 27 Subfamily A Member 1	Protein Coding	Q02318	60	GC02P218781	44.5217437744141	https://www.genecards.org/cgi-bin/carddisp.pl?gene=CYP27A1
HLA-C	Major Histocompatibility Complex, Class I, C	Protein Coding	P10321	57	GC06M103302	44.5099983215332	https://www.genecards.org/cgi-bin/carddisp.pl?gene=HLA-C
HPD	4-Hydroxyphenylpyruvate Dioxygenase	Protein Coding	P32754	59	GC12M121839	44.504524230957	https://www.genecards.org/cgi-bin/carddisp.pl?gene=HPD
TPO	Thyroid Peroxidase	Protein Coding	P07202	61	GC02P001374	44.4530830383301	https://www.genecards.org/cgi-bin/carddisp.pl?gene=TPO
ERCC8	ERCC Excision Repair 8, CSA Ubiquitin Ligase Complex Subunit	Protein Coding	Q13216	56	GC05M060919	44.4347953796387	https://www.genecards.org/cgi-bin/carddisp.pl?gene=ERCC8
SCNN1G	Sodium Channel Epithelial 1 Subunit Gamma	Protein Coding	P51170	60	GC16P023182	44.3921661376953	https://www.genecards.org/cgi-bin/carddisp.pl?gene=SCNN1G
ITCH	Itchy E3 Ubiquitin Protein Ligase	Protein Coding	Q96J02	60	GC20P034363	44.3576126098633	https://www.genecards.org/cgi-bin/carddisp.pl?gene=ITCH
IL12B	Interleukin 12B	Protein Coding	P29460	57	GC05M159314	44.3299560546875	https://www.genecards.org/cgi-bin/carddisp.pl?gene=IL12B
PRKCG	Protein Kinase C Gamma	Protein Coding	P05129	64	GC19P053879	44.3219375610352	https://www.genecards.org/cgi-bin/carddisp.pl?gene=PRKCG
IDDM17	Insulin Dependent Diabetes Mellitus 17	Genetic Locus		5	GC10U990068	44.3195648193359	https://www.genecards.org/cgi-bin/carddisp.pl?gene=IDDM17
ACTA2	Actin Alpha 2, Smooth Muscle	Protein Coding	P62736	61	GC10M088935	44.2915496826172	https://www.genecards.org/cgi-bin/carddisp.pl?gene=ACTA2
HSPA4	Heat Shock Protein Family A (Hsp70) Member 4	Protein Coding	P34932	56	GC05P133122	44.278938293457	https://www.genecards.org/cgi-bin/carddisp.pl?gene=HSPA4
MAPK10	Mitogen-Activated Protein Kinase 10	Protein Coding	P53779	60	GC04M085990	44.2527503967285	https://www.genecards.org/cgi-bin/carddisp.pl?gene=MAPK10
SCN1B	Sodium Voltage-Gated Channel Beta Subunit 1	Protein Coding	Q07699	58	GC19P035030	44.2508392333984	https://www.genecards.org/cgi-bin/carddisp.pl?gene=SCN1B
CXCR4	C-X-C Motif Chemokine Receptor 4	Protein Coding	P61073	66	GC02M136114	44.223331451416	https://www.genecards.org/cgi-bin/carddisp.pl?gene=CXCR4
HSP90AA1	Heat Shock Protein 90 Alpha Family Class A Member 1	Protein Coding	P07900	64	GC14M102080	44.1937789916992	https://www.genecards.org/cgi-bin/carddisp.pl?gene=HSP90AA1
TAP1	Transporter 1, ATP Binding Cassette Subfamily B Member	Protein Coding	Q03518	61	GC06M103402	44.1864547729492	https://www.genecards.org/cgi-bin/carddisp.pl?gene=TAP1
UCP1	Uncoupling Protein 1	Protein Coding	P25874	56	GC04M140559	44.1703338623047	https://www.genecards.org/cgi-bin/carddisp.pl?gene=UCP1
GAPDH	Glyceraldehyde-3-Phosphate Dehydrogenase	Protein Coding	P04406	64	GC12P068260	44.1651191711426	https://www.genecards.org/cgi-bin/carddisp.pl?gene=GAPDH
CHKB	Choline Kinase Beta	Protein Coding	Q9Y259	58	GC22M050578	44.1529541015625	https://www.genecards.org/cgi-bin/carddisp.pl?gene=CHKB
PHKG2	Phosphorylase Kinase Catalytic Subunit Gamma 2	Protein Coding	P15735	58	GC16P113182	44.1333694458008	https://www.genecards.org/cgi-bin/carddisp.pl?gene=PHKG2
PTHLH	Parathyroid Hormone Like Hormone	Protein Coding	P12272	59	GC12M034778	44.114143371582	https://www.genecards.org/cgi-bin/carddisp.pl?gene=PTHLH
PIK3C3	Phosphatidylinositol 3-Kinase Catalytic Subunit Type 3	Protein Coding	Q8NEB9	61	GC18P041955	44.111572265625	https://www.genecards.org/cgi-bin/carddisp.pl?gene=PIK3C3
XBP1	X-Box Binding Protein 1	Protein Coding	P17861	59	GC22M028794	44.0668029785156	https://www.genecards.org/cgi-bin/carddisp.pl?gene=XBP1
PIK3CB	Phosphatidylinositol-4,5-Bisphosphate 3-Kinase Catalytic Subunit Beta	Protein Coding	P42338	62	GC03M138652	44.0579566955566	https://www.genecards.org/cgi-bin/carddisp.pl?gene=PIK3CB
CUL3	Cullin 3	Protein Coding	Q13618	61	GC02M224470	44.0412101745605	https://www.genecards.org/cgi-bin/carddisp.pl?gene=CUL3
PSEN1	Presenilin 1	Protein Coding	P49768	66	GC14P073136	44.0029487609863	https://www.genecards.org/cgi-bin/carddisp.pl?gene=PSEN1
MT-CO1	Mitochondrially Encoded Cytochrome C Oxidase I	Protein Coding	P00395	46	GCMTP005906	44.0000839233398	https://www.genecards.org/cgi-bin/carddisp.pl?gene=MT-CO1
SERPING1	Serpin Family G Member 1	Protein Coding	P05155	59	GC11P057597	43.9894561767578	https://www.genecards.org/cgi-bin/carddisp.pl?gene=SERPING1
TNNI3	Troponin I3, Cardiac Type	Protein Coding	P19429	61	GC19M055151	43.9705085754395	https://www.genecards.org/cgi-bin/carddisp.pl?gene=TNNI3
IGHE	Immunoglobulin Heavy Constant Epsilon	Protein Coding	P01854	42	GC14M123367	43.8992576599121	https://www.genecards.org/cgi-bin/carddisp.pl?gene=IGHE
IDDM15	Insulin Dependent Diabetes Mellitus 15	Genetic Locus		5	GC06U990067	43.8795623779297	https://www.genecards.org/cgi-bin/carddisp.pl?gene=IDDM15
PIK3C2A	Phosphatidylinositol-4-Phosphate 3-Kinase Catalytic Subunit Type 2 Alpha	Protein Coding	O00443	60	GC11M018080	43.844596862793	https://www.genecards.org/cgi-bin/carddisp.pl?gene=PIK3C2A
UGT1A10	UDP Glucuronosyltransferase Family 1 Member A10	Protein Coding	Q9HAW8	54	GC02P233636	43.8258628845215	https://www.genecards.org/cgi-bin/carddisp.pl?gene=UGT1A10
SLC35C1	Solute Carrier Family 35 Member C1	Protein Coding	Q96A29	52	GC11P048644	43.8142242431641	https://www.genecards.org/cgi-bin/carddisp.pl?gene=SLC35C1
LIPF	Lipase F, Gastric Type	Protein Coding	P07098	54	GC10P088664	43.7935981750488	https://www.genecards.org/cgi-bin/carddisp.pl?gene=LIPF
COL9A1	Collagen Type IX Alpha 1 Chain	Protein Coding	P20849	55	GC06M070215	43.7848930358887	https://www.genecards.org/cgi-bin/carddisp.pl?gene=COL9A1
CYP2E1	Cytochrome P450 Family 2 Subfamily E Member 1	Protein Coding	P05181	59	GC10P133520	43.7638053894043	https://www.genecards.org/cgi-bin/carddisp.pl?gene=CYP2E1
MAP2K2	Mitogen-Activated Protein Kinase Kinase 2	Protein Coding	P36507	67	GC19M004090	43.7621383666992	https://www.genecards.org/cgi-bin/carddisp.pl?gene=MAP2K2
JAZF1	JAZF Zinc Finger 1	Protein Coding	Q86VZ6	49	GC07M027830	43.758186340332	https://www.genecards.org/cgi-bin/carddisp.pl?gene=JAZF1
ATP6V1B1	ATPase H+ Transporting V1 Subunit B1	Protein Coding	P15313	56	GC02P070935	43.7536811828613	https://www.genecards.org/cgi-bin/carddisp.pl?gene=ATP6V1B1
HSPA5	Heat Shock Protein Family A (Hsp70) Member 5	Protein Coding	P11021	61	GC09M125234	43.7123756408691	https://www.genecards.org/cgi-bin/carddisp.pl?gene=HSPA5
SPG7	SPG7 Matrix AAA Peptidase Subunit, Paraplegin	Protein Coding	Q9UQ90	57	GC16P115056	43.7103538513184	https://www.genecards.org/cgi-bin/carddisp.pl?gene=SPG7
CD274	CD274 Molecule	Protein Coding	Q9NZQ7	58	GC09P005450	43.6809692382813	https://www.genecards.org/cgi-bin/carddisp.pl?gene=CD274
PAPSS2	3'-Phosphoadenosine 5'-Phosphosulfate Synthase 2	Protein Coding	O95340	55	GC10P087659	43.6401329040527	https://www.genecards.org/cgi-bin/carddisp.pl?gene=PAPSS2
MDM2	MDM2 Proto-Oncogene	Protein Coding	Q00987	67	GC12P068808	43.6290473937988	https://www.genecards.org/cgi-bin/carddisp.pl?gene=MDM2
MSH6	MutS Homolog 6	Protein Coding	P52701	61	GC02P047695	43.5994529724121	https://www.genecards.org/cgi-bin/carddisp.pl?gene=MSH6
CTNS	Cystinosin, Lysosomal Cystine Transporter	Protein Coding	O60931	57	GC17P003636	43.5794525146484	https://www.genecards.org/cgi-bin/carddisp.pl?gene=CTNS
SLC5A7	Solute Carrier Family 5 Member 7	Protein Coding	Q9GZV3	56	GC02P107969	43.5621757507324	https://www.genecards.org/cgi-bin/carddisp.pl?gene=SLC5A7
PSMB8	Proteasome 20S Subunit Beta 8	Protein Coding	P28062	63	GC06M032840	43.5279541015625	https://www.genecards.org/cgi-bin/carddisp.pl?gene=PSMB8
SNCA	Synuclein Alpha	Protein Coding	P37840	65	GC04M089724	43.4816398620605	https://www.genecards.org/cgi-bin/carddisp.pl?gene=SNCA
ACTB	Actin Beta	Protein Coding	P60709	63	GC07M005790	43.4718475341797	https://www.genecards.org/cgi-bin/carddisp.pl?gene=ACTB
BBS10	Bardet-Biedl Syndrome 10	Protein Coding	Q8TAM1	52	GC12M076344	43.4612197875977	https://www.genecards.org/cgi-bin/carddisp.pl?gene=BBS10
MGAT2	Alpha-1,6-Mannosyl-Glycoprotein 2-Beta-N-Acetylglucosaminyltransferase	Protein Coding	Q10469	56	GC14P049620	43.4599151611328	https://www.genecards.org/cgi-bin/carddisp.pl?gene=MGAT2
ACVR2B	Activin A Receptor Type 2B	Protein Coding	Q13705	62	GC03P038453	43.458869934082	https://www.genecards.org/cgi-bin/carddisp.pl?gene=ACVR2B
MIR30E	MicroRNA 30e	RNA Gene		31	GC01P040754	43.4097862243652	https://www.genecards.org/cgi-bin/carddisp.pl?gene=MIR30E
IDDM8	Insulin Dependent Diabetes Mellitus 8	Genetic Locus		7	GC06U990066	43.3977966308594	https://www.genecards.org/cgi-bin/carddisp.pl?gene=IDDM8
FNDC5	Fibronectin Type III Domain Containing 5	Protein Coding	Q8NAU1	47	GC01M034506	43.3409385681152	https://www.genecards.org/cgi-bin/carddisp.pl?gene=FNDC5
CALCA	Calcitonin Related Polypeptide Alpha	Protein Coding	P06881	57	GC11M014966	43.309440612793	https://www.genecards.org/cgi-bin/carddisp.pl?gene=CALCA
HK2	Hexokinase 2	Protein Coding	P52789	59	GC02P075366	43.2772178649902	https://www.genecards.org/cgi-bin/carddisp.pl?gene=HK2
SI	Sucrase-Isomaltase	Protein Coding	P14410	57	GC03M164978	43.2530975341797	https://www.genecards.org/cgi-bin/carddisp.pl?gene=SI
SLC2A10	Solute Carrier Family 2 Member 10	Protein Coding	O95528	55	GC20P051509	43.2426452636719	https://www.genecards.org/cgi-bin/carddisp.pl?gene=SLC2A10
KCNQ2	Potassium Voltage-Gated Channel Subfamily Q Member 2	Protein Coding	O43526	61	GC20M063400	43.2407417297363	https://www.genecards.org/cgi-bin/carddisp.pl?gene=KCNQ2
IDDM6	Insulin Dependent Diabetes Mellitus 6	Genetic Locus		6	GC18U990019	43.2279510498047	https://www.genecards.org/cgi-bin/carddisp.pl?gene=IDDM6
DDOST	Dolichyl-Diphosphooligosaccharide--Protein Glycosyltransferase Non-Catalytic Subunit	Protein Coding	P39656	57	GC01M020651	43.1806259155273	https://www.genecards.org/cgi-bin/carddisp.pl?gene=DDOST
SAMHD1	SAM And HD Domain Containing Deoxynucleoside Triphosphate Triphosphohydrolase 1	Protein Coding	Q9Y3Z3	55	GC20M036890	43.1129302978516	https://www.genecards.org/cgi-bin/carddisp.pl?gene=SAMHD1
DNAJB6	DnaJ Heat Shock Protein Family (Hsp40) Member B6	Protein Coding	O75190	53	GC07P157335	43.1122779846191	https://www.genecards.org/cgi-bin/carddisp.pl?gene=DNAJB6
SPARC	Secreted Protein Acidic And Cysteine Rich	Protein Coding	P09486	62	GC05M151661	43.0761756896973	https://www.genecards.org/cgi-bin/carddisp.pl?gene=SPARC
ITGB1	Integrin Subunit Beta 1	Protein Coding	P05556	63	GC10M036806	43.0563888549805	https://www.genecards.org/cgi-bin/carddisp.pl?gene=ITGB1
PDE4D	Phosphodiesterase 4D	Protein Coding	Q08499	62	GC05M058969	43.055965423584	https://www.genecards.org/cgi-bin/carddisp.pl?gene=PDE4D
TBX5	T-Box Transcription Factor 5	Protein Coding	Q99593	57	GC12M114353	43.0496940612793	https://www.genecards.org/cgi-bin/carddisp.pl?gene=TBX5
PCK2	Phosphoenolpyruvate Carboxykinase 2, Mitochondrial	Protein Coding	Q16822	59	GC14P024094	43.0193786621094	https://www.genecards.org/cgi-bin/carddisp.pl?gene=PCK2
SLC39A13	Solute Carrier Family 39 Member 13	Protein Coding	Q96H72	52	GC11P047407	43.016716003418	https://www.genecards.org/cgi-bin/carddisp.pl?gene=SLC39A13
ANGPTL3	Angiopoietin Like 3	Protein Coding	Q9Y5C1	60	GC01P062597	42.9969863891602	https://www.genecards.org/cgi-bin/carddisp.pl?gene=ANGPTL3
TREX1	Three Prime Repair Exonuclease 1	Protein Coding	Q9NSU2	55	GC03P063183	42.9899139404297	https://www.genecards.org/cgi-bin/carddisp.pl?gene=TREX1
ANXA5	Annexin A5	Protein Coding	P08758	60	GC04M121667	42.9889945983887	https://www.genecards.org/cgi-bin/carddisp.pl?gene=ANXA5
ABCC2	ATP Binding Cassette Subfamily C Member 2	Protein Coding	Q92887	61	GC10P099782	42.9109001159668	https://www.genecards.org/cgi-bin/carddisp.pl?gene=ABCC2
GRHPR	Glyoxylate And Hydroxypyruvate Reductase	Protein Coding	Q9UBQ7	58	GC09P061841	42.9049911499023	https://www.genecards.org/cgi-bin/carddisp.pl?gene=GRHPR
CXCL12	C-X-C Motif Chemokine Ligand 12	Protein Coding	P48061	59	GC10M044370	42.904109954834	https://www.genecards.org/cgi-bin/carddisp.pl?gene=CXCL12
GATA3	GATA Binding Protein 3	Protein Coding	P23771	63	GC10P008045	42.8823699951172	https://www.genecards.org/cgi-bin/carddisp.pl?gene=GATA3
RRM2B	Ribonucleotide Reductase Regulatory TP53 Inducible Subunit M2B	Protein Coding	Q7LG56	61	GC08M102204	42.8703689575195	https://www.genecards.org/cgi-bin/carddisp.pl?gene=RRM2B
COG5	Component Of Oligomeric Golgi Complex 5	Protein Coding	Q9UP83	51	GC07M107201	42.8434295654297	https://www.genecards.org/cgi-bin/carddisp.pl?gene=COG5
AMPD2	Adenosine Monophosphate Deaminase 2	Protein Coding	Q01433	59	GC01P109616	42.8298377990723	https://www.genecards.org/cgi-bin/carddisp.pl?gene=AMPD2
FH	Fumarate Hydratase	Protein Coding	P07954	59	GC01M241499	42.8265762329102	https://www.genecards.org/cgi-bin/carddisp.pl?gene=FH
APOH	Apolipoprotein H	Protein Coding	P02749	58	GC17M066212	42.8255577087402	https://www.genecards.org/cgi-bin/carddisp.pl?gene=APOH
MT-CO2	Mitochondrially Encoded Cytochrome C Oxidase II	Protein Coding	P00403	49	GCMTP007587	42.8202247619629	https://www.genecards.org/cgi-bin/carddisp.pl?gene=MT-CO2
TYRP1	Tyrosinase Related Protein 1	Protein Coding	P17643	59	GC09P012683	42.7861404418945	https://www.genecards.org/cgi-bin/carddisp.pl?gene=TYRP1
COL18A1	Collagen Type XVIII Alpha 1 Chain	Protein Coding	P39060	59	GC21P045405	42.7724571228027	https://www.genecards.org/cgi-bin/carddisp.pl?gene=COL18A1
LMBRD1	LMBR1 Domain Containing 1	Protein Coding	Q9NUN5	52	GC06M103806	42.7712936401367	https://www.genecards.org/cgi-bin/carddisp.pl?gene=LMBRD1
PLB1	Phospholipase B1	Protein Coding	Q6P1J6	49	GC02P029400	42.760139465332	https://www.genecards.org/cgi-bin/carddisp.pl?gene=PLB1
PCK1	Phosphoenolpyruvate Carboxykinase 1	Protein Coding	P35558	60	GC20P057561	42.7283172607422	https://www.genecards.org/cgi-bin/carddisp.pl?gene=PCK1
MMUT	Methylmalonyl-CoA Mutase	Protein Coding	P22033	59	GC06M049430	42.712230682373	https://www.genecards.org/cgi-bin/carddisp.pl?gene=MMUT
PDGFRA	Platelet Derived Growth Factor Receptor Alpha	Protein Coding	P16234	66	GC04P054229	42.688362121582	https://www.genecards.org/cgi-bin/carddisp.pl?gene=PDGFRA
POMK	Protein O-Mannose Kinase	Protein Coding	Q9H5K3	49	GC08P043093	42.6728591918945	https://www.genecards.org/cgi-bin/carddisp.pl?gene=POMK
SDHAF2	Succinate Dehydrogenase Complex Assembly Factor 2	Protein Coding	Q9NX18	54	GC11P061430	42.6644248962402	https://www.genecards.org/cgi-bin/carddisp.pl?gene=SDHAF2
VTN	Vitronectin	Protein Coding	P04004	57	GC17M092926	42.649112701416	https://www.genecards.org/cgi-bin/carddisp.pl?gene=VTN
MT-ATP6	Mitochondrially Encoded ATP Synthase Membrane Subunit 6	Protein Coding	P00846	43	GCMTP008531	42.6447410583496	https://www.genecards.org/cgi-bin/carddisp.pl?gene=MT-ATP6
PEX1	Peroxisomal Biogenesis Factor 1	Protein Coding	O43933	57	GC07M092487	42.6216506958008	https://www.genecards.org/cgi-bin/carddisp.pl?gene=PEX1
AOC3	Amine Oxidase Copper Containing 3	Protein Coding	Q16853	58	GC17P042851	42.6048545837402	https://www.genecards.org/cgi-bin/carddisp.pl?gene=AOC3
COL8A2	Collagen Type VIII Alpha 2 Chain	Protein Coding	P25067	52	GC01M036095	42.5844573974609	https://www.genecards.org/cgi-bin/carddisp.pl?gene=COL8A2
OTX2	Orthodenticle Homeobox 2	Protein Coding	P32243	59	GC14M056799	42.5717620849609	https://www.genecards.org/cgi-bin/carddisp.pl?gene=OTX2
ERCC3	ERCC Excision Repair 3, TFIIH Core Complex Helicase Subunit	Protein Coding	P19447	61	GC02M127257	42.5567626953125	https://www.genecards.org/cgi-bin/carddisp.pl?gene=ERCC3
BMP1	Bone Morphogenetic Protein 1	Protein Coding	P13497	60	GC08P022165	42.5521812438965	https://www.genecards.org/cgi-bin/carddisp.pl?gene=BMP1
MLH3	MutL Homolog 3	Protein Coding	Q9UHC1	53	GC14M075013	42.5357818603516	https://www.genecards.org/cgi-bin/carddisp.pl?gene=MLH3
CA2	Carbonic Anhydrase 2	Protein Coding	P00918	64	GC08P085463	42.5322532653809	https://www.genecards.org/cgi-bin/carddisp.pl?gene=CA2
NTRK2	Neurotrophic Receptor Tyrosine Kinase 2	Protein Coding	Q16620	66	GC09P084668	42.5311279296875	https://www.genecards.org/cgi-bin/carddisp.pl?gene=NTRK2
CPE	Carboxypeptidase E	Protein Coding	P16870	60	GC04P165361	42.5289840698242	https://www.genecards.org/cgi-bin/carddisp.pl?gene=CPE
PNLIPRP2	Pancreatic Lipase Related Protein 2 (Gene/Pseudogene)	Protein Coding	P54317	40	GC10P116620	42.5027809143066	https://www.genecards.org/cgi-bin/carddisp.pl?gene=PNLIPRP2
IDDM3	Insulin Dependent Diabetes Mellitus 3	Genetic Locus		7	GC15U990027	42.4641418457031	https://www.genecards.org/cgi-bin/carddisp.pl?gene=IDDM3
BCS1L	BCS1 Homolog, Ubiquinol-Cytochrome C Reductase Complex Chaperone	Protein Coding	Q9Y276	57	GC02P218658	42.4429	https://www.genecards.org/cgi-bin/carddisp.pl?gene=BCS1L
OPTN	Optineurin	Protein Coding	Q96CV9	56	GC10P013099	42.4175834655762	https://www.genecards.org/cgi-bin/carddisp.pl?gene=OPTN
TRMT10A	TRNA Methyltransferase 10A	Protein Coding	Q8TBZ6	47	GC04M099546	42.4064178466797	https://www.genecards.org/cgi-bin/carddisp.pl?gene=TRMT10A
GJC2	Gap Junction Protein Gamma 2	Protein Coding	Q5T442	54	GC01P232722	42.4052467346191	https://www.genecards.org/cgi-bin/carddisp.pl?gene=GJC2
ELANE	Elastase, Neutrophil Expressed	Protein Coding	P08246	64	GC19P141796	42.3978881835938	https://www.genecards.org/cgi-bin/carddisp.pl?gene=ELANE
IFNA2	Interferon Alpha 2	Protein Coding	P01563	56	GC09M021384	42.3821105957031	https://www.genecards.org/cgi-bin/carddisp.pl?gene=IFNA2
LRRK2	Leucine Rich Repeat Kinase 2	Protein Coding	Q5S007	62	GC12P040196	42.376163482666	https://www.genecards.org/cgi-bin/carddisp.pl?gene=LRRK2
DPAGT1	Dolichyl-Phosphate N-Acetylglucosaminephosphotransferase 1	Protein Coding	Q9H3H5	57	GC11M137457	42.3680152893066	https://www.genecards.org/cgi-bin/carddisp.pl?gene=DPAGT1
PSMB9	Proteasome 20S Subunit Beta 9	Protein Coding	P28065	59	GC06P173111	42.3492279052734	https://www.genecards.org/cgi-bin/carddisp.pl?gene=PSMB9
CYP2R1	Cytochrome P450 Family 2 Subfamily R Member 1	Protein Coding	Q6VVX0	56	GC11M014877	42.3141136169434	https://www.genecards.org/cgi-bin/carddisp.pl?gene=CYP2R1
CRX	Cone-Rod Homeobox	Protein Coding	O43186	54	GC19P047819	42.2877426147461	https://www.genecards.org/cgi-bin/carddisp.pl?gene=CRX
TNNT1	Troponin T1, Slow Skeletal Type	Protein Coding	P13805	55	GC19M055132	42.2273979187012	https://www.genecards.org/cgi-bin/carddisp.pl?gene=TNNT1
EXOSC3	Exosome Component 3	Protein Coding	Q9NQT5	55	GC09M037772	42.155029296875	https://www.genecards.org/cgi-bin/carddisp.pl?gene=EXOSC3
ATL3	Atlastin GTPase 3	Protein Coding	Q6DD88	51	GC11M063624	42.152645111084	https://www.genecards.org/cgi-bin/carddisp.pl?gene=ATL3
IDDM7	Insulin Dependent Diabetes Mellitus 7	Genetic Locus		5	GC02U990053	42.1460418701172	https://www.genecards.org/cgi-bin/carddisp.pl?gene=IDDM7
MYH3	Myosin Heavy Chain 3	Protein Coding	P11055	57	GC17M010628	42.1373100280762	https://www.genecards.org/cgi-bin/carddisp.pl?gene=MYH3
CD79A	CD79a Molecule	Protein Coding	P11912	61	GC19P041877	42.1150970458984	https://www.genecards.org/cgi-bin/carddisp.pl?gene=CD79A
PHOX2B	Paired Like Homeobox 2B	Protein Coding	Q99453	57	GC04M041746	42.0582809448242	https://www.genecards.org/cgi-bin/carddisp.pl?gene=PHOX2B
PLAUR	Plasminogen Activator, Urokinase Receptor	Protein Coding	Q03405	57	GC19M043646	42.0092964172363	https://www.genecards.org/cgi-bin/carddisp.pl?gene=PLAUR
IL7R	Interleukin 7 Receptor	Protein Coding	P16871	59	GC05P035852	41.9887504577637	https://www.genecards.org/cgi-bin/carddisp.pl?gene=IL7R
MIAT	Myocardial Infarction Associated Transcript	RNA Gene		33	GC22P026646	41.9752044677734	https://www.genecards.org/cgi-bin/carddisp.pl?gene=MIAT
FKBP10	FKBP Prolyl Isomerase 10	Protein Coding	Q96AY3	54	GC17P041812	41.9640083312988	https://www.genecards.org/cgi-bin/carddisp.pl?gene=FKBP10
GAMT	Guanidinoacetate N-Methyltransferase	Protein Coding	Q14353	60	GC19M001397	41.9581604003906	https://www.genecards.org/cgi-bin/carddisp.pl?gene=GAMT
CDC73	Cell Division Cycle 73	Protein Coding	Q6P1J9	59	GC01P193121	41.9393119812012	https://www.genecards.org/cgi-bin/carddisp.pl?gene=CDC73
EPHB4	EPH Receptor B4	Protein Coding	P54760	66	GC07M106449	41.9324569702148	https://www.genecards.org/cgi-bin/carddisp.pl?gene=EPHB4
ZFYVE26	Zinc Finger FYVE-Type Containing 26	Protein Coding	Q68DK2	52	GC14M067727	41.9309577941895	https://www.genecards.org/cgi-bin/carddisp.pl?gene=ZFYVE26
MIR210	MicroRNA 210	RNA Gene		29	GC11M013959	41.9056396484375	https://www.genecards.org/cgi-bin/carddisp.pl?gene=MIR210
HYAL1	Hyaluronidase 1	Protein Coding	Q12794	60	GC03M050299	41.8982582092285	https://www.genecards.org/cgi-bin/carddisp.pl?gene=HYAL1
STAT2	Signal Transducer And Activator Of Transcription 2	Protein Coding	P52630	63	GC12M056341	41.8943557739258	https://www.genecards.org/cgi-bin/carddisp.pl?gene=STAT2
SERPINB2	Serpin Family B Member 2	Protein Coding	P05120	57	GC18P063871	41.8761596679688	https://www.genecards.org/cgi-bin/carddisp.pl?gene=SERPINB2
LRP6	LDL Receptor Related Protein 6	Protein Coding	O75581	60	GC12M034573	41.8755531311035	https://www.genecards.org/cgi-bin/carddisp.pl?gene=LRP6
PRPS1	Phosphoribosyl Pyrophosphate Synthetase 1	Protein Coding	P60891	60	GC0XP107628	41.8696899414063	https://www.genecards.org/cgi-bin/carddisp.pl?gene=PRPS1
RAB3GAP2	RAB3 GTPase Activating Non-Catalytic Protein Subunit 2	Protein Coding	Q9H2M9	52	GC01M220259	41.8614921569824	https://www.genecards.org/cgi-bin/carddisp.pl?gene=RAB3GAP2
HMGB1	High Mobility Group Box 1	Protein Coding	P09429	62	GC13M030456	41.8152275085449	https://www.genecards.org/cgi-bin/carddisp.pl?gene=HMGB1
MIR146B	MicroRNA 146b	RNA Gene		29	GC10P102436	41.8132362365723	https://www.genecards.org/cgi-bin/carddisp.pl?gene=MIR146B
ACAD9	Acyl-CoA Dehydrogenase Family Member 9	Protein Coding	Q9H845	57	GC03P141955	41.8053855895996	https://www.genecards.org/cgi-bin/carddisp.pl?gene=ACAD9
LEPQTL1	Leptin, Serum Levels Of	Genetic Locus		11	GC02U903086	41.803352355957	https://www.genecards.org/cgi-bin/carddisp.pl?gene=LEPQTL1
PYCR1	Pyrroline-5-Carboxylate Reductase 1	Protein Coding	P32322	57	GC17M081932	41.7885093688965	https://www.genecards.org/cgi-bin/carddisp.pl?gene=PYCR1
MYD88	MYD88 Innate Immune Signal Transduction Adaptor	Protein Coding	Q99836	62	GC03P038437	41.7865524291992	https://www.genecards.org/cgi-bin/carddisp.pl?gene=MYD88
NDUFAF2	NADH:Ubiquinone Oxidoreductase Complex Assembly Factor 2	Protein Coding	Q8N183	54	GC05P060945	41.7848777770996	https://www.genecards.org/cgi-bin/carddisp.pl?gene=NDUFAF2
MIR7-3HG	MIR7-3 Host Gene	RNA Gene	Q8N6C7	35	GC19P141972	41.7819290161133	https://www.genecards.org/cgi-bin/carddisp.pl?gene=MIR7-3HG
LRP2	LDL Receptor Related Protein 2	Protein Coding	P98164	61	GC02M169127	41.7817420959473	https://www.genecards.org/cgi-bin/carddisp.pl?gene=LRP2
ADIPOR2	Adiponectin Receptor 2	Protein Coding	Q86V24	54	GC12P001670	41.7668609619141	https://www.genecards.org/cgi-bin/carddisp.pl?gene=ADIPOR2
RPGR	Retinitis Pigmentosa GTPase Regulator	Protein Coding	Q92834	54	GC0XM038269	41.7432250976563	https://www.genecards.org/cgi-bin/carddisp.pl?gene=RPGR
IDDMX	Diabetes Mellitus, Insulin-Dependent, X-Linked, Susceptibility To	Genetic Locus		5	GC0XU990250	41.7425994873047	https://www.genecards.org/cgi-bin/carddisp.pl?gene=IDDMX
EYS	Eyes Shut Homolog	Protein Coding	Q5T1H1	46	GC06M063719	41.7389144897461	https://www.genecards.org/cgi-bin/carddisp.pl?gene=EYS
SH2B3	SH2B Adaptor Protein 3	Protein Coding	Q9UQQ2	59	GC12P111405	41.714485168457	https://www.genecards.org/cgi-bin/carddisp.pl?gene=SH2B3
AMHR2	Anti-Mullerian Hormone Receptor Type 2	Protein Coding	Q16671	59	GC12P053423	41.6831359863281	https://www.genecards.org/cgi-bin/carddisp.pl?gene=AMHR2
MT-TK	Mitochondrially Encoded TRNA-Lys (AAA/G)	RNA Gene		22	GCMTP008297	41.6760597229004	https://www.genecards.org/cgi-bin/carddisp.pl?gene=MT-TK
LAMB3	Laminin Subunit Beta 3	Protein Coding	Q13751	59	GC01M209614	41.6512870788574	https://www.genecards.org/cgi-bin/carddisp.pl?gene=LAMB3
POLG2	DNA Polymerase Gamma 2, Accessory Subunit	Protein Coding	Q9UHN1	53	GC17M064477	41.648006439209	https://www.genecards.org/cgi-bin/carddisp.pl?gene=POLG2
HLA-DPB1	Major Histocompatibility Complex, Class II, DP Beta 1	Protein Coding	P04440	57	GC06P173115	41.6344223022461	https://www.genecards.org/cgi-bin/carddisp.pl?gene=HLA-DPB1
LRAT	Lecithin Retinol Acyltransferase	Protein Coding	O95237	56	GC04P154626	41.6333312988281	https://www.genecards.org/cgi-bin/carddisp.pl?gene=LRAT
ATP1A3	ATPase Na+/K+ Transporting Subunit Alpha 3	Protein Coding	P13637	61	GC19M041966	41.6326026916504	https://www.genecards.org/cgi-bin/carddisp.pl?gene=ATP1A3
ST3GAL4	ST3 Beta-Galactoside Alpha-2,3-Sialyltransferase 4	Protein Coding	Q11206	56	GC11P126355	41.6270484924316	https://www.genecards.org/cgi-bin/carddisp.pl?gene=ST3GAL4
TGFB3	Transforming Growth Factor Beta 3	Protein Coding	P10600	61	GC14M075958	41.6250953674316	https://www.genecards.org/cgi-bin/carddisp.pl?gene=TGFB3
SPP1	Secreted Phosphoprotein 1	Protein Coding	P10451	57	GC04P087975	41.5553894042969	https://www.genecards.org/cgi-bin/carddisp.pl?gene=SPP1
CALM2	Calmodulin 2	Protein Coding	P0DP24	56	GC02M047160	41.5444602966309	https://www.genecards.org/cgi-bin/carddisp.pl?gene=CALM2
TEK	TEK Receptor Tyrosine Kinase	Protein Coding	Q02763	64	GC09P027109	41.4995193481445	https://www.genecards.org/cgi-bin/carddisp.pl?gene=TEK
ERBB4	Erb-B2 Receptor Tyrosine Kinase 4	Protein Coding	Q15303	67	GC02M211375	41.4919891357422	https://www.genecards.org/cgi-bin/carddisp.pl?gene=ERBB4
ATRX	ATRX Chromatin Remodeler	Protein Coding	P46100	59	GC0XM077504	41.4845809936523	https://www.genecards.org/cgi-bin/carddisp.pl?gene=ATRX
SPTBN2	Spectrin Beta, Non-Erythrocytic 2	Protein Coding	O15020	54	GC11M136643	41.4741401672363	https://www.genecards.org/cgi-bin/carddisp.pl?gene=SPTBN2
ZEB2	Zinc Finger E-Box Binding Homeobox 2	Protein Coding	O60315	61	GC02M144384	41.4719543457031	https://www.genecards.org/cgi-bin/carddisp.pl?gene=ZEB2
LAMC2	Laminin Subunit Gamma 2	Protein Coding	Q13753	60	GC01P183186	41.4613914489746	https://www.genecards.org/cgi-bin/carddisp.pl?gene=LAMC2
PDGFB	Platelet Derived Growth Factor Subunit B	Protein Coding	P01127	64	GC22M083986	41.4607429504395	https://www.genecards.org/cgi-bin/carddisp.pl?gene=PDGFB
RAG2	Recombination Activating 2	Protein Coding	P55895	53	GC11M036575	41.4366035461426	https://www.genecards.org/cgi-bin/carddisp.pl?gene=RAG2
PPARD	Peroxisome Proliferator Activated Receptor Delta	Protein Coding	Q03181	59	GC06P173188	41.4117431640625	https://www.genecards.org/cgi-bin/carddisp.pl?gene=PPARD
ABCC9	ATP Binding Cassette Subfamily C Member 9	Protein Coding	O60706	57	GC12M021797	41.4103927612305	https://www.genecards.org/cgi-bin/carddisp.pl?gene=ABCC9
IL15	Interleukin 15	Protein Coding	P40933	55	GC04P141636	41.3953742980957	https://www.genecards.org/cgi-bin/carddisp.pl?gene=IL15
RUNX1	RUNX Family Transcription Factor 1	Protein Coding	Q01196	62	GC21M034787	41.3779830932617	https://www.genecards.org/cgi-bin/carddisp.pl?gene=RUNX1
SUN2	Sad1 And UNC84 Domain Containing 2	Protein Coding	Q9UH99	52	GC22M083898	41.3767280578613	https://www.genecards.org/cgi-bin/carddisp.pl?gene=SUN2
PDP1	Pyruvate Dehydrogenase Phosphatase Catalytic Subunit 1	Protein Coding	Q9P0J1	60	GC08P093857	41.3724937438965	https://www.genecards.org/cgi-bin/carddisp.pl?gene=PDP1
SCNN1B	Sodium Channel Epithelial 1 Subunit Beta	Protein Coding	P51168	62	GC16P023278	41.3580093383789	https://www.genecards.org/cgi-bin/carddisp.pl?gene=SCNN1B
PLA2G4A	Phospholipase A2 Group IVA	Protein Coding	P47712	62	GC01P186798	41.3573989868164	https://www.genecards.org/cgi-bin/carddisp.pl?gene=PLA2G4A
PTPN6	Protein Tyrosine Phosphatase Non-Receptor Type 6	Protein Coding	P29350	63	GC12P068287	41.3495674133301	https://www.genecards.org/cgi-bin/carddisp.pl?gene=PTPN6
IFNB1	Interferon Beta 1	Protein Coding	P01574	56	GC09M021077	41.3306922912598	https://www.genecards.org/cgi-bin/carddisp.pl?gene=IFNB1
CYBB	Cytochrome B-245 Beta Chain	Protein Coding	P04839	61	GC0XP037780	41.3169288635254	https://www.genecards.org/cgi-bin/carddisp.pl?gene=CYBB
CBL	Cbl Proto-Oncogene	Protein Coding	P22681	64	GC11P119206	41.2634811401367	https://www.genecards.org/cgi-bin/carddisp.pl?gene=CBL
RARRES2	Retinoic Acid Receptor Responder 2	Protein Coding	Q99969	51	GC07M150333	41.2634048461914	https://www.genecards.org/cgi-bin/carddisp.pl?gene=RARRES2
NDUFS2	NADH:Ubiquinone Oxidoreductase Core Subunit S2	Protein Coding	O75306	57	GC01P161197	41.2526054382324	https://www.genecards.org/cgi-bin/carddisp.pl?gene=NDUFS2
JAG1	Jagged Canonical Notch Ligand 1	Protein Coding	P78504	63	GC20M010637	41.251220703125	https://www.genecards.org/cgi-bin/carddisp.pl?gene=JAG1
AARS2	Alanyl-TRNA Synthetase 2, Mitochondrial	Protein Coding	Q5JTZ9	57	GC06M103592	41.2449188232422	https://www.genecards.org/cgi-bin/carddisp.pl?gene=AARS2
F9	Coagulation Factor IX	Protein Coding	P00740	60	GC0XP139530	41.1916198730469	https://www.genecards.org/cgi-bin/carddisp.pl?gene=F9
SOCS3	Suppressor Of Cytokine Signaling 3	Protein Coding	O14543	57	GC17M078356	41.1483612060547	https://www.genecards.org/cgi-bin/carddisp.pl?gene=SOCS3
UNG	Uracil DNA Glycosylase	Protein Coding	P13051	59	GC12P109097	41.1427879333496	https://www.genecards.org/cgi-bin/carddisp.pl?gene=UNG
AIFM1	Apoptosis Inducing Factor Mitochondria Associated 1	Protein Coding	O95831	63	GC0XM130129	41.1279525756836	https://www.genecards.org/cgi-bin/carddisp.pl?gene=AIFM1
GJB6	Gap Junction Protein Beta 6	Protein Coding	O95452	55	GC13M020221	41.1230239868164	https://www.genecards.org/cgi-bin/carddisp.pl?gene=GJB6
PTS	6-Pyruvoyltetrahydropterin Synthase	Protein Coding	Q03393	59	GC11P112226	41.1046905517578	https://www.genecards.org/cgi-bin/carddisp.pl?gene=PTS
IL6R	Interleukin 6 Receptor	Protein Coding	P08887	63	GC01P154405	41.1031112670898	https://www.genecards.org/cgi-bin/carddisp.pl?gene=IL6R
SLC25A1	Solute Carrier Family 25 Member 1	Protein Coding	P53007	59	GC22M083332	41.0799789428711	https://www.genecards.org/cgi-bin/carddisp.pl?gene=SLC25A1
COX5A	Cytochrome C Oxidase Subunit 5A	Protein Coding	P20674	57	GC15M074919	41.0779685974121	https://www.genecards.org/cgi-bin/carddisp.pl?gene=COX5A
GNB3	G Protein Subunit Beta 3	Protein Coding	P16520	60	GC12P006839	41.0751724243164	https://www.genecards.org/cgi-bin/carddisp.pl?gene=GNB3
SP1	Sp1 Transcription Factor	Protein Coding	P08047	60	GC12P053380	41.0590209960938	https://www.genecards.org/cgi-bin/carddisp.pl?gene=SP1
ITGA2B	Integrin Subunit Alpha 2b	Protein Coding	P08514	64	GC17M093526	41.0453681945801	https://www.genecards.org/cgi-bin/carddisp.pl?gene=ITGA2B
PC	Pyruvate Carboxylase	Protein Coding	P11498	60	GC11M066848	41.0425300598145	https://www.genecards.org/cgi-bin/carddisp.pl?gene=PC
THBS1	Thrombospondin 1	Protein Coding	P07996	59	GC15P039581	41.025203704834	https://www.genecards.org/cgi-bin/carddisp.pl?gene=THBS1
SERPINH1	Serpin Family H Member 1	Protein Coding	P50454	60	GC11P075562	41.0118293762207	https://www.genecards.org/cgi-bin/carddisp.pl?gene=SERPINH1
GYS2	Glycogen Synthase 2	Protein Coding	P54840	58	GC12M034669	41.0072975158691	https://www.genecards.org/cgi-bin/carddisp.pl?gene=GYS2
TG	Thyroglobulin	Protein Coding	P01266	57	GC08P132866	40.9912567138672	https://www.genecards.org/cgi-bin/carddisp.pl?gene=TG
POLH	DNA Polymerase Eta	Protein Coding	Q9Y253	59	GC06P043576	40.9911422729492	https://www.genecards.org/cgi-bin/carddisp.pl?gene=POLH
ADRB1	Adrenoceptor Beta 1	Protein Coding	P08588	61	GC10P120791	40.9859848022461	https://www.genecards.org/cgi-bin/carddisp.pl?gene=ADRB1
HTRA1	HtrA Serine Peptidase 1	Protein Coding	Q92743	57	GC10P123797	40.9840698242188	https://www.genecards.org/cgi-bin/carddisp.pl?gene=HTRA1
CACNA1G	Calcium Voltage-Gated Channel Subunit Alpha1 G	Protein Coding	O43497	62	GC17P144765	40.982307434082	https://www.genecards.org/cgi-bin/carddisp.pl?gene=CACNA1G
CHRNA1	Cholinergic Receptor Nicotinic Alpha 1 Subunit	Protein Coding	P02708	59	GC02M174747	40.9734115600586	https://www.genecards.org/cgi-bin/carddisp.pl?gene=CHRNA1
CLEC16A	C-Type Lectin Domain Containing 16A	Protein Coding	Q2KHT3	50	GC16P010944	40.9559288024902	https://www.genecards.org/cgi-bin/carddisp.pl?gene=CLEC16A
GSTM1	Glutathione S-Transferase Mu 1	Protein Coding	P09488	56	GC01P109687	40.9431571960449	https://www.genecards.org/cgi-bin/carddisp.pl?gene=GSTM1
IDDM13	Insulin Dependent Diabetes Mellitus 13	Genetic Locus		5	GC02U990055	40.9423561096191	https://www.genecards.org/cgi-bin/carddisp.pl?gene=IDDM13
FABP4	Fatty Acid Binding Protein 4	Protein Coding	P15090	56	GC08M081478	40.9399299621582	https://www.genecards.org/cgi-bin/carddisp.pl?gene=FABP4
PLCB4	Phospholipase C Beta 4	Protein Coding	Q15147	58	GC20P009067	40.9381332397461	https://www.genecards.org/cgi-bin/carddisp.pl?gene=PLCB4
FBLN5	Fibulin 5	Protein Coding	Q9UBX5	60	GC14M091869	40.8704376220703	https://www.genecards.org/cgi-bin/carddisp.pl?gene=FBLN5
SYNE2	Spectrin Repeat Containing Nuclear Envelope Protein 2	Protein Coding	Q8WXH0	52	GC14P063761	40.8645057678223	https://www.genecards.org/cgi-bin/carddisp.pl?gene=SYNE2
WDR45	WD Repeat Domain 45	Protein Coding	Q9Y484	53	GC0XM049074	40.862663269043	https://www.genecards.org/cgi-bin/carddisp.pl?gene=WDR45
ATF6	Activating Transcription Factor 6	Protein Coding	P18850	61	GC01P161766	40.8216323852539	https://www.genecards.org/cgi-bin/carddisp.pl?gene=ATF6
DOLK	Dolichol Kinase	Protein Coding	Q9UPQ8	52	GC09M128945	40.7696685791016	https://www.genecards.org/cgi-bin/carddisp.pl?gene=DOLK
TREM2	Triggering Receptor Expressed On Myeloid Cells 2	Protein Coding	Q9NZC2	57	GC06M103517	40.753231048584	https://www.genecards.org/cgi-bin/carddisp.pl?gene=TREM2
TNFRSF13B	TNF Receptor Superfamily Member 13B	Protein Coding	O14836	60	GC17M016929	40.686595916748	https://www.genecards.org/cgi-bin/carddisp.pl?gene=TNFRSF13B
PRPF8	Pre-MRNA Processing Factor 8	Protein Coding	Q6P2Q9	54	GC17M001650	40.6750602722168	https://www.genecards.org/cgi-bin/carddisp.pl?gene=PRPF8
GREM1	Gremlin 1, DAN Family BMP Antagonist	Protein Coding	O60565	57	GC15P183913	40.6563949584961	https://www.genecards.org/cgi-bin/carddisp.pl?gene=GREM1
DUT	Deoxyuridine Triphosphatase	Protein Coding	P33316	56	GC15P048331	40.6487770080566	https://www.genecards.org/cgi-bin/carddisp.pl?gene=DUT
ACAN	Aggrecan	Protein Coding	P16112	60	GC15P185133	40.6355934143066	https://www.genecards.org/cgi-bin/carddisp.pl?gene=ACAN
XYLT1	Xylosyltransferase 1	Protein Coding	Q86Y38	57	GC16M017101	40.6326065063477	https://www.genecards.org/cgi-bin/carddisp.pl?gene=XYLT1
CLN3	CLN3 Lysosomal/Endosomal Transmembrane Protein, Battenin	Protein Coding	Q13286	56	GC16M028466	40.6213989257813	https://www.genecards.org/cgi-bin/carddisp.pl?gene=CLN3
HNRNPA2B1	Heterogeneous Nuclear Ribonucleoprotein A2/B1	Protein Coding	P22626	60	GC07M026174	40.5951957702637	https://www.genecards.org/cgi-bin/carddisp.pl?gene=HNRNPA2B1
STAT5B	Signal Transducer And Activator Of Transcription 5B	Protein Coding	P51692	63	GC17M042199	40.5543899536133	https://www.genecards.org/cgi-bin/carddisp.pl?gene=STAT5B
PRKAA1	Protein Kinase AMP-Activated Catalytic Subunit Alpha 1	Protein Coding	Q13131	60	GC05M040759	40.5454711914063	https://www.genecards.org/cgi-bin/carddisp.pl?gene=PRKAA1
OBSL1	Obscurin Like Cytoskeletal Adaptor 1	Protein Coding	O75147	50	GC02M219641	40.5397453308105	https://www.genecards.org/cgi-bin/carddisp.pl?gene=OBSL1
IKBKG	Inhibitor Of Nuclear Factor Kappa B Kinase Regulatory Subunit Gamma	Protein Coding	Q9Y6K9	61	GC0XP154541	40.5301208496094	https://www.genecards.org/cgi-bin/carddisp.pl?gene=IKBKG
EPCAM	Epithelial Cell Adhesion Molecule	Protein Coding	P16422	61	GC02P047345	40.5239334106445	https://www.genecards.org/cgi-bin/carddisp.pl?gene=EPCAM
GPX1	Glutathione Peroxidase 1	Protein Coding	P07203	57	GC03M054509	40.5062789916992	https://www.genecards.org/cgi-bin/carddisp.pl?gene=GPX1
HTR2A	5-Hydroxytryptamine Receptor 2A	Protein Coding	P28223	61	GC13M046831	40.499153137207	https://www.genecards.org/cgi-bin/carddisp.pl?gene=HTR2A
GAL	Galanin And GMAP Prepropeptide	Protein Coding	P22466	57	GC11P103539	40.4890174865723	https://www.genecards.org/cgi-bin/carddisp.pl?gene=GAL
CXCR2	C-X-C Motif Chemokine Receptor 2	Protein Coding	P25025	63	GC02P218125	40.4666442871094	https://www.genecards.org/cgi-bin/carddisp.pl?gene=CXCR2
ANGPT1	Angiopoietin 1	Protein Coding	Q15389	59	GC08M107246	40.4548568725586	https://www.genecards.org/cgi-bin/carddisp.pl?gene=ANGPT1
SAG	S-Antigen Visual Arrestin	Protein Coding	P10523	58	GC02P234607	40.4414710998535	https://www.genecards.org/cgi-bin/carddisp.pl?gene=SAG
ALG3	ALG3 Alpha-1,3- Mannosyltransferase	Protein Coding	Q92685	54	GC03M184244	40.4257926940918	https://www.genecards.org/cgi-bin/carddisp.pl?gene=ALG3
PHKA2	Phosphorylase Kinase Regulatory Subunit Alpha 2	Protein Coding	P46019	56	GC0XM018892	40.4228210449219	https://www.genecards.org/cgi-bin/carddisp.pl?gene=PHKA2
NPHP3	Nephrocystin 3	Protein Coding	Q7Z494	52	GC03M132683	40.4199180603027	https://www.genecards.org/cgi-bin/carddisp.pl?gene=NPHP3
DNA2	DNA Replication Helicase/Nuclease 2	Protein Coding	P51530	54	GC10M068414	40.417121887207	https://www.genecards.org/cgi-bin/carddisp.pl?gene=DNA2
TLR3	Toll Like Receptor 3	Protein Coding	O15455	64	GC04P186059	40.4117851257324	https://www.genecards.org/cgi-bin/carddisp.pl?gene=TLR3
ADAMTS13	ADAM Metallopeptidase With Thrombospondin Type 1 Motif 13	Protein Coding	Q76LX8	61	GC09P133414	40.3706893920898	https://www.genecards.org/cgi-bin/carddisp.pl?gene=ADAMTS13
NCOA1	Nuclear Receptor Coactivator 1	Protein Coding	Q15788	58	GC02P024523	40.3681411743164	https://www.genecards.org/cgi-bin/carddisp.pl?gene=NCOA1
CD8A	CD8 Subunit Alpha	Protein Coding	P01732	61	GC02M086784	40.367748260498	https://www.genecards.org/cgi-bin/carddisp.pl?gene=CD8A
CHUK	Component Of Inhibitor Of Nuclear Factor Kappa B Kinase Complex	Protein Coding	O15111	63	GC10M100552	40.3586044311523	https://www.genecards.org/cgi-bin/carddisp.pl?gene=CHUK
NARS2	Asparaginyl-TRNA Synthetase 2, Mitochondrial	Protein Coding	Q96I59	56	GC11M078435	40.3456611633301	https://www.genecards.org/cgi-bin/carddisp.pl?gene=NARS2
ALOX12	Arachidonate 12-Lipoxygenase, 12S Type	Protein Coding	P18054	57	GC17P143321	40.3442153930664	https://www.genecards.org/cgi-bin/carddisp.pl?gene=ALOX12
SIX3	SIX Homeobox 3	Protein Coding	O95343	54	GC02P044941	40.3038864135742	https://www.genecards.org/cgi-bin/carddisp.pl?gene=SIX3
JAK3	Janus Kinase 3	Protein Coding	P52333	65	GC19M017824	40.2367553710938	https://www.genecards.org/cgi-bin/carddisp.pl?gene=JAK3
SLC25A46	Solute Carrier Family 25 Member 46	Protein Coding	Q96AG3	50	GC05P110738	40.2043724060059	https://www.genecards.org/cgi-bin/carddisp.pl?gene=SLC25A46
IDDM18	Insulin Dependent Diabetes Mellitus 18	Genetic Locus		5	GC05U900019	40.157829284668	https://www.genecards.org/cgi-bin/carddisp.pl?gene=IDDM18
GIP	Gastric Inhibitory Polypeptide	Protein Coding	P09681	49	GC17M048958	40.1328201293945	https://www.genecards.org/cgi-bin/carddisp.pl?gene=GIP
NR2E3	Nuclear Receptor Subfamily 2 Group E Member 3	Protein Coding	Q9Y5X4	56	GC15P071792	40.1222305297852	https://www.genecards.org/cgi-bin/carddisp.pl?gene=NR2E3
CAMK1D	Calcium/Calmodulin Dependent Protein Kinase ID	Protein Coding	Q8IU85	53	GC10P012349	40.0928	https://www.genecards.org/cgi-bin/carddisp.pl?gene=CAMK1D
CYB5R3	Cytochrome B5 Reductase 3	Protein Coding	P00387	57	GC22M083923	40.0830307006836	https://www.genecards.org/cgi-bin/carddisp.pl?gene=CYB5R3
MIR192	MicroRNA 192	RNA Gene		30	GC11M064891	40.073902130127	https://www.genecards.org/cgi-bin/carddisp.pl?gene=MIR192
BMP7	Bone Morphogenetic Protein 7	Protein Coding	P18075	60	GC20M057168	40.0727920532227	https://www.genecards.org/cgi-bin/carddisp.pl?gene=BMP7
GRB2	Growth Factor Receptor Bound Protein 2	Protein Coding	P62993	60	GC17M075318	40.0628700256348	https://www.genecards.org/cgi-bin/carddisp.pl?gene=GRB2
DNAJC6	DnaJ Heat Shock Protein Family (Hsp40) Member C6	Protein Coding	O75061	55	GC01P065248	40.0468139648438	https://www.genecards.org/cgi-bin/carddisp.pl?gene=DNAJC6
NR1H4	Nuclear Receptor Subfamily 1 Group H Member 4	Protein Coding	Q96RI1	60	GC12P100473	40.0359344482422	https://www.genecards.org/cgi-bin/carddisp.pl?gene=NR1H4
NAT2	N-Acetyltransferase 2	Protein Coding	P11245	57	GC08P018391	40.0285339355469	https://www.genecards.org/cgi-bin/carddisp.pl?gene=NAT2
GDF2	Growth Differentiation Factor 2	Protein Coding	Q9UK05	57	GC10P047322	40.0072021484375	https://www.genecards.org/cgi-bin/carddisp.pl?gene=GDF2
PDE3B	Phosphodiesterase 3B	Protein Coding	Q13370	57	GC11P014643	40.0069313049316	https://www.genecards.org/cgi-bin/carddisp.pl?gene=PDE3B
PTPRF	Protein Tyrosine Phosphatase Receptor Type F	Protein Coding	P10586	63	GC01P069995	39.9934539794922	https://www.genecards.org/cgi-bin/carddisp.pl?gene=PTPRF
AKT3	AKT Serine/Threonine Kinase 3	Protein Coding	Q9Y243	68	GC01M243488	39.9750823974609	https://www.genecards.org/cgi-bin/carddisp.pl?gene=AKT3
ADCY5	Adenylate Cyclase 5	Protein Coding	O95622	61	GC03M123282	39.9701957702637	https://www.genecards.org/cgi-bin/carddisp.pl?gene=ADCY5
IFNAR2	Interferon Alpha And Beta Receptor Subunit 2	Protein Coding	P48551	61	GC21P033229	39.9667129516602	https://www.genecards.org/cgi-bin/carddisp.pl?gene=IFNAR2
ACVR2A	Activin A Receptor Type 2A	Protein Coding	P27037	59	GC02P147844	39.9029998779297	https://www.genecards.org/cgi-bin/carddisp.pl?gene=ACVR2A
STXBP2	Syntaxin Binding Protein 2	Protein Coding	Q15833	57	GC19P142077	39.8991394042969	https://www.genecards.org/cgi-bin/carddisp.pl?gene=STXBP2
COG7	Component Of Oligomeric Golgi Complex 7	Protein Coding	P83436	50	GC16M023388	39.8895263671875	https://www.genecards.org/cgi-bin/carddisp.pl?gene=COG7
SDHC	Succinate Dehydrogenase Complex Subunit C	Protein Coding	Q99643	56	GC01P161314	39.8799018859863	https://www.genecards.org/cgi-bin/carddisp.pl?gene=SDHC
WDR35	WD Repeat Domain 35	Protein Coding	Q9P2L0	52	GC02M019910	39.8750648498535	https://www.genecards.org/cgi-bin/carddisp.pl?gene=WDR35
LOC110806263	TERT 5' Regulatory Region	Functional Element		10	GC05P001294	39.8709831237793	https://www.genecards.org/cgi-bin/carddisp.pl?gene=LOC110806263
ACADM	Acyl-CoA Dehydrogenase Medium Chain	Protein Coding	P11310	59	GC01P075724	39.8590469360352	https://www.genecards.org/cgi-bin/carddisp.pl?gene=ACADM
PCNA	Proliferating Cell Nuclear Antigen	Protein Coding	P12004	63	GC20M005114	39.8549194335938	https://www.genecards.org/cgi-bin/carddisp.pl?gene=PCNA
KCNE1	Potassium Voltage-Gated Channel Subfamily E Regulatory Subunit 1	Protein Coding	P15382	58	GC21M034446	39.8535232543945	https://www.genecards.org/cgi-bin/carddisp.pl?gene=KCNE1
HDAC2	Histone Deacetylase 2	Protein Coding	Q92769	66	GC06M113933	39.8493766784668	https://www.genecards.org/cgi-bin/carddisp.pl?gene=HDAC2
GSTP1	Glutathione S-Transferase Pi 1	Protein Coding	P09211	63	GC11P067583	39.8415145874023	https://www.genecards.org/cgi-bin/carddisp.pl?gene=GSTP1
CD28	CD28 Molecule	Protein Coding	P10747	60	GC02P203706	39.8395805358887	https://www.genecards.org/cgi-bin/carddisp.pl?gene=CD28
ALG8	ALG8 Alpha-1,3-Glucosyltransferase	Protein Coding	Q9BVK2	55	GC11M136954	39.8306045532227	https://www.genecards.org/cgi-bin/carddisp.pl?gene=ALG8
PINK1	PTEN Induced Kinase 1	Protein Coding	Q9BXM7	60	GC01P068700	39.8137969970703	https://www.genecards.org/cgi-bin/carddisp.pl?gene=PINK1
MIR26B	MicroRNA 26b	RNA Gene		31	GC02P218402	39.8117828369141	https://www.genecards.org/cgi-bin/carddisp.pl?gene=MIR26B
UGT1A5	UDP Glucuronosyltransferase Family 1 Member A5	Protein Coding	P35504	47	GC02P233712	39.7967948913574	https://www.genecards.org/cgi-bin/carddisp.pl?gene=UGT1A5
MT-ND4	Mitochondrially Encoded NADH:Ubiquinone Oxidoreductase Core Subunit 4	Protein Coding	P03905	43	GCMTP010762	39.7804756164551	https://www.genecards.org/cgi-bin/carddisp.pl?gene=MT-ND4
LOC107133510	Origin Of Replication At HBB	Functional Element		11	GC11P005222	39.7686996459961	https://www.genecards.org/cgi-bin/carddisp.pl?gene=LOC107133510
RETREG1	Reticulophagy Regulator 1	Protein Coding	Q9H6L5	50	GC05M016636	39.7674942016602	https://www.genecards.org/cgi-bin/carddisp.pl?gene=RETREG1
INF2	Inverted Formin 2	Protein Coding	Q27J81	52	GC14P119285	39.758129119873	https://www.genecards.org/cgi-bin/carddisp.pl?gene=INF2
AMBP	Alpha-1-Microglobulin/Bikunin Precursor	Protein Coding	P02760	57	GC09M114060	39.7339668273926	https://www.genecards.org/cgi-bin/carddisp.pl?gene=AMBP
CYP11B1	Cytochrome P450 Family 11 Subfamily B Member 1	Protein Coding	P15538	59	GC08M142872	39.7039413452148	https://www.genecards.org/cgi-bin/carddisp.pl?gene=CYP11B1
GCH1	GTP Cyclohydrolase 1	Protein Coding	P30793	60	GC14M054842	39.7023963928223	https://www.genecards.org/cgi-bin/carddisp.pl?gene=GCH1
F8	Coagulation Factor VIII	Protein Coding	P00451	61	GC0XM154835	39.6714859008789	https://www.genecards.org/cgi-bin/carddisp.pl?gene=F8
SOS1	SOS Ras/Rac Guanine Nucleotide Exchange Factor 1	Protein Coding	Q07889	64	GC02M039417	39.660514831543	https://www.genecards.org/cgi-bin/carddisp.pl?gene=SOS1
SLC18A2	Solute Carrier Family 18 Member A2	Protein Coding	Q05940	60	GC10P117241	39.6538543701172	https://www.genecards.org/cgi-bin/carddisp.pl?gene=SLC18A2
EDN3	Endothelin 3	Protein Coding	P14138	60	GC20P059300	39.6385955810547	https://www.genecards.org/cgi-bin/carddisp.pl?gene=EDN3
BBS7	Bardet-Biedl Syndrome 7	Protein Coding	Q8IWZ6	50	GC04M121824	39.6381988525391	https://www.genecards.org/cgi-bin/carddisp.pl?gene=BBS7
FARS2	Phenylalanyl-TRNA Synthetase 2, Mitochondrial	Protein Coding	O95363	57	GC06P008918	39.6348419189453	https://www.genecards.org/cgi-bin/carddisp.pl?gene=FARS2
BAP1	BRCA1 Associated Deubiquitinase 1	Protein Coding	Q92560	60	GC03M052401	39.6216	https://www.genecards.org/cgi-bin/carddisp.pl?gene=BAP1
SLC22A5	Solute Carrier Family 22 Member 5	Protein Coding	O76082	60	GC05P132369	39.603443145752	https://www.genecards.org/cgi-bin/carddisp.pl?gene=SLC22A5
NBN	Nibrin	Protein Coding	O60934	61	GC08M089933	39.5971298217773	https://www.genecards.org/cgi-bin/carddisp.pl?gene=NBN
BBS4	Bardet-Biedl Syndrome 4	Protein Coding	Q96RK4	54	GC15P072686	39.5854568481445	https://www.genecards.org/cgi-bin/carddisp.pl?gene=BBS4
CLCN5	Chloride Voltage-Gated Channel 5	Protein Coding	P51795	57	GC0XP049922	39.5607147216797	https://www.genecards.org/cgi-bin/carddisp.pl?gene=CLCN5
ALK	ALK Receptor Tyrosine Kinase	Protein Coding	Q9UM73	64	GC02M029199	39.5340843200684	https://www.genecards.org/cgi-bin/carddisp.pl?gene=ALK
SLC1A3	Solute Carrier Family 1 Member 3	Protein Coding	P43003	63	GC05P036721	39.5279808044434	https://www.genecards.org/cgi-bin/carddisp.pl?gene=SLC1A3
LRP1	LDL Receptor Related Protein 1	Protein Coding	Q07954	61	GC12P057128	39.5064849853516	https://www.genecards.org/cgi-bin/carddisp.pl?gene=LRP1
APTX	Aprataxin	Protein Coding	Q7Z2E3	56	GC09M032886	39.4994888305664	https://www.genecards.org/cgi-bin/carddisp.pl?gene=APTX
INVS	Inversin	Protein Coding	Q9Y283	57	GC09P100099	39.4812850952148	https://www.genecards.org/cgi-bin/carddisp.pl?gene=INVS
STUB1	STIP1 Homology And U-Box Containing Protein 1	Protein Coding	Q9UNE7	57	GC16P112233	39.4641380310059	https://www.genecards.org/cgi-bin/carddisp.pl?gene=STUB1
MPV17	Mitochondrial Inner Membrane Protein MPV17	Protein Coding	P39210	53	GC02M027309	39.4115257263184	https://www.genecards.org/cgi-bin/carddisp.pl?gene=MPV17
SLC5A1	Solute Carrier Family 5 Member 1	Protein Coding	P13866	60	GC22P032043	39.408763885498	https://www.genecards.org/cgi-bin/carddisp.pl?gene=SLC5A1
POLR1C	RNA Polymerase I And III Subunit C	Protein Coding	O15160	56	GC06P173260	39.3946914672852	https://www.genecards.org/cgi-bin/carddisp.pl?gene=POLR1C
CEBPA	CCAAT Enhancer Binding Protein Alpha	Protein Coding	P49715	60	GC19M033299	39.3849678039551	https://www.genecards.org/cgi-bin/carddisp.pl?gene=CEBPA
SMARCB1	SWI/SNF Related BAF Chromatin Remodeling Complex Subunit B1	Protein Coding	Q12824	59	GC22P023786	39.3839454650879	https://www.genecards.org/cgi-bin/carddisp.pl?gene=SMARCB1
YARS2	Tyrosyl-TRNA Synthetase 2	Protein Coding	Q9Y2Z4	57	GC12M034884	39.3743324279785	https://www.genecards.org/cgi-bin/carddisp.pl?gene=YARS2
BAIAP2L1	BAR/IMD Domain Containing Adaptor Protein 2 Like 1	Protein Coding	Q9UHR4	50	GC07M098319	39.3652458190918	https://www.genecards.org/cgi-bin/carddisp.pl?gene=BAIAP2L1
PYGL	Glycogen Phosphorylase L	Protein Coding	P06737	59	GC14M050857	39.3037796020508	https://www.genecards.org/cgi-bin/carddisp.pl?gene=PYGL
ACHE	Acetylcholinesterase (Yt Blood Group)	Protein Coding	P22303	61	GC07M100889	39.286693572998	https://www.genecards.org/cgi-bin/carddisp.pl?gene=ACHE
WNT1	Wnt Family Member 1	Protein Coding	P04628	60	GC12P069479	39.2404022216797	https://www.genecards.org/cgi-bin/carddisp.pl?gene=WNT1
EDNRA	Endothelin Receptor Type A	Protein Coding	P25101	62	GC04P147480	39.2114944458008	https://www.genecards.org/cgi-bin/carddisp.pl?gene=EDNRA
ARID1A	AT-Rich Interaction Domain 1A	Protein Coding	O14497	58	GC01P026693	39.2083778381348	https://www.genecards.org/cgi-bin/carddisp.pl?gene=ARID1A
PHYH	Phytanoyl-CoA 2-Hydroxylase	Protein Coding	O14832	57	GC10M013277	39.1860466003418	https://www.genecards.org/cgi-bin/carddisp.pl?gene=PHYH
NSD1	Nuclear Receptor Binding SET Domain Protein 1	Protein Coding	Q96L73	57	GC05P189455	39.1578216552734	https://www.genecards.org/cgi-bin/carddisp.pl?gene=NSD1
IDDM23	Diabetes Mellitus, Insulin-Dependent, 23	Genetic Locus		4	GC04U901034	39.1554908752441	https://www.genecards.org/cgi-bin/carddisp.pl?gene=IDDM23
IDDM24	Diabetes Mellitus, Insulin-Dependent, 24	Genetic Locus		4	GC10U901219	39.1554908752441	https://www.genecards.org/cgi-bin/carddisp.pl?gene=IDDM24
BCOR	BCL6 Corepressor	Protein Coding	Q6W2J9	56	GC0XM040049	39.1503524780273	https://www.genecards.org/cgi-bin/carddisp.pl?gene=BCOR
SEPSECS	Sep (O-Phosphoserine) TRNA:Sec (Selenocysteine) TRNA Synthase	Protein Coding	Q9HD40	56	GC04M025121	39.1428451538086	https://www.genecards.org/cgi-bin/carddisp.pl?gene=SEPSECS
BBS12	Bardet-Biedl Syndrome 12	Protein Coding	Q6ZW61	46	GC04P122702	39.1348724365234	https://www.genecards.org/cgi-bin/carddisp.pl?gene=BBS12
MIF	Macrophage Migration Inhibitory Factor	Protein Coding	P14174	61	GC22P023894	39.1299476623535	https://www.genecards.org/cgi-bin/carddisp.pl?gene=MIF
STAR	Steroidogenic Acute Regulatory Protein	Protein Coding	P49675	58	GC08M038792	39.1243934631348	https://www.genecards.org/cgi-bin/carddisp.pl?gene=STAR
B4GAT1	Beta-1,4-Glucuronyltransferase 1	Protein Coding	O43505	50	GC11M066345	39.1022644042969	https://www.genecards.org/cgi-bin/carddisp.pl?gene=B4GAT1
FTL	Ferritin Light Chain	Protein Coding	P02792	59	GC19P048965	39.0581	https://www.genecards.org/cgi-bin/carddisp.pl?gene=FTL
HMGCS2	3-Hydroxy-3-Methylglutaryl-CoA Synthase 2	Protein Coding	P54868	59	GC01M119747	39.0439	https://www.genecards.org/cgi-bin/carddisp.pl?gene=HMGCS2
UBE3A	Ubiquitin Protein Ligase E3A	Protein Coding	Q05086	61	GC15M025333	39.0340843200684	https://www.genecards.org/cgi-bin/carddisp.pl?gene=UBE3A
FURIN	Furin, Paired Basic Amino Acid Cleaving Enzyme	Protein Coding	P09958	61	GC15P090868	39.0277633666992	https://www.genecards.org/cgi-bin/carddisp.pl?gene=FURIN
GJB1	Gap Junction Protein Beta 1	Protein Coding	P08034	60	GC0XP071212	38.9931602478027	https://www.genecards.org/cgi-bin/carddisp.pl?gene=GJB1
NDUFS1	NADH:Ubiquinone Oxidoreductase Core Subunit S1	Protein Coding	P28331	57	GC02M206114	38.9560089111328	https://www.genecards.org/cgi-bin/carddisp.pl?gene=NDUFS1
VIM	Vimentin	Protein Coding	P08670	64	GC10P017227	38.9297828674316	https://www.genecards.org/cgi-bin/carddisp.pl?gene=VIM
COL9A3	Collagen Type IX Alpha 3 Chain	Protein Coding	Q14050	55	GC20P062816	38.9240341186523	https://www.genecards.org/cgi-bin/carddisp.pl?gene=COL9A3
FUT2	Fucosyltransferase 2 (H Blood Group)	Protein Coding	Q10981	58	GC19P048695	38.9221496582031	https://www.genecards.org/cgi-bin/carddisp.pl?gene=FUT2
TRIP11	Thyroid Hormone Receptor Interactor 11	Protein Coding	Q15643	52	GC14M091965	38.9008369445801	https://www.genecards.org/cgi-bin/carddisp.pl?gene=TRIP11
KLF1	KLF Transcription Factor 1	Protein Coding	Q13351	54	GC19M012884	38.8803062438965	https://www.genecards.org/cgi-bin/carddisp.pl?gene=KLF1
DDC	Dopa Decarboxylase	Protein Coding	P20711	63	GC07M050458	38.8654022216797	https://www.genecards.org/cgi-bin/carddisp.pl?gene=DDC
PNKP	Polynucleotide Kinase 3'-Phosphatase	Protein Coding	Q96T60	59	GC19M105287	38.8512496948242	https://www.genecards.org/cgi-bin/carddisp.pl?gene=PNKP
ZBTB24	Zinc Finger And BTB Domain Containing 24	Protein Coding	O43167	50	GC06M109504	38.8229446411133	https://www.genecards.org/cgi-bin/carddisp.pl?gene=ZBTB24
PPIB	Peptidylprolyl Isomerase B	Protein Coding	P23284	62	GC15M064155	38.8193321228027	https://www.genecards.org/cgi-bin/carddisp.pl?gene=PPIB
CFAP418	Cilia And Flagella Associated Protein 418	Protein Coding	Q96NL8	45	GC08M095245	38.8135795593262	https://www.genecards.org/cgi-bin/carddisp.pl?gene=CFAP418
MYH14	Myosin Heavy Chain 14	Protein Coding	Q7Z406	59	GC19P143344	38.7705421447754	https://www.genecards.org/cgi-bin/carddisp.pl?gene=MYH14
IMPG2	Interphotoreceptor Matrix Proteoglycan 2	Protein Coding	Q9BZV3	50	GC03M101222	38.7670021057129	https://www.genecards.org/cgi-bin/carddisp.pl?gene=IMPG2
PRKG1	Protein Kinase CGMP-Dependent 1	Protein Coding	Q13976	63	GC10P052081	38.7565574645996	https://www.genecards.org/cgi-bin/carddisp.pl?gene=PRKG1
ETFA	Electron Transfer Flavoprotein Subunit Alpha	Protein Coding	P13804	59	GC15M159336	38.7374610900879	https://www.genecards.org/cgi-bin/carddisp.pl?gene=ETFA
TXN	Thioredoxin	Protein Coding	P10599	59	GC09M110243	38.7150115966797	https://www.genecards.org/cgi-bin/carddisp.pl?gene=TXN
PKP2	Plakophilin 2	Protein Coding	Q99959	56	GC12M032790	38.6953201293945	https://www.genecards.org/cgi-bin/carddisp.pl?gene=PKP2
SERPINA1	Serpin Family A Member 1	Protein Coding	P01009	62	GC14M094376	38.6902084350586	https://www.genecards.org/cgi-bin/carddisp.pl?gene=SERPINA1
COL6A3	Collagen Type VI Alpha 3 Chain	Protein Coding	P12111	57	GC02M237324	38.6671829223633	https://www.genecards.org/cgi-bin/carddisp.pl?gene=COL6A3
OXTR	Oxytocin Receptor	Protein Coding	P30559	60	GC03M008767	38.6260871887207	https://www.genecards.org/cgi-bin/carddisp.pl?gene=OXTR
COMP	Cartilage Oligomeric Matrix Protein	Protein Coding	P49747	60	GC19M104639	38.6241798400879	https://www.genecards.org/cgi-bin/carddisp.pl?gene=COMP
CACNB2	Calcium Voltage-Gated Channel Auxiliary Subunit Beta 2	Protein Coding	Q08289	59	GC10P018141	38.6191291809082	https://www.genecards.org/cgi-bin/carddisp.pl?gene=CACNB2
TTC8	Tetratricopeptide Repeat Domain 8	Protein Coding	Q8TAM2	52	GC14P094379	38.6153984069824	https://www.genecards.org/cgi-bin/carddisp.pl?gene=TTC8
CCK	Cholecystokinin	Protein Coding	P06307	56	GC03M042274	38.582103729248	https://www.genecards.org/cgi-bin/carddisp.pl?gene=CCK
POR	Cytochrome P450 Oxidoreductase	Protein Coding	P16435	61	GC07P075899	38.5806274414063	https://www.genecards.org/cgi-bin/carddisp.pl?gene=POR
MIR221	MicroRNA 221	RNA Gene		29	GC0XM045746	38.5677070617676	https://www.genecards.org/cgi-bin/carddisp.pl?gene=MIR221
GBA2	Glucosylceramidase Beta 2	Protein Coding	Q9HCG7	53	GC09M035736	38.5326232910156	https://www.genecards.org/cgi-bin/carddisp.pl?gene=GBA2
SCN8A	Sodium Voltage-Gated Channel Alpha Subunit 8	Protein Coding	Q9UQD0	63	GC12P051590	38.5295143127441	https://www.genecards.org/cgi-bin/carddisp.pl?gene=SCN8A
HSPA8	Heat Shock Protein Family A (Hsp70) Member 8	Protein Coding	P11142	62	GC11M123057	38.5091514587402	https://www.genecards.org/cgi-bin/carddisp.pl?gene=HSPA8
HERC2	HECT And RLD Domain Containing E3 Ubiquitin Protein Ligase 2	Protein Coding	O95714	57	GC15M028111	38.5004539489746	https://www.genecards.org/cgi-bin/carddisp.pl?gene=HERC2
HADHA	Hydroxyacyl-CoA Dehydrogenase Trifunctional Multienzyme Complex Subunit Alpha	Protein Coding	P40939	60	GC02M026190	38.481372833252	https://www.genecards.org/cgi-bin/carddisp.pl?gene=HADHA
F2RL1	F2R Like Trypsin Receptor 1	Protein Coding	P55085	57	GC05P076818	38.4537696838379	https://www.genecards.org/cgi-bin/carddisp.pl?gene=F2RL1
LDLRAP1	Low Density Lipoprotein Receptor Adaptor Protein 1	Protein Coding	Q5SW96	53	GC01P025543	38.4343185424805	https://www.genecards.org/cgi-bin/carddisp.pl?gene=LDLRAP1
AMACR	Alpha-Methylacyl-CoA Racemase	Protein Coding	Q9UHK6	58	GC05M033986	38.4229125976563	https://www.genecards.org/cgi-bin/carddisp.pl?gene=AMACR
ABCG8	ATP Binding Cassette Subfamily G Member 8	Protein Coding	Q9H221	54	GC02P044543	38.4087600708008	https://www.genecards.org/cgi-bin/carddisp.pl?gene=ABCG8
KIF5A	Kinesin Family Member 5A	Protein Coding	Q12840	58	GC12P069955	38.3988418579102	https://www.genecards.org/cgi-bin/carddisp.pl?gene=KIF5A
PPP2R2B	Protein Phosphatase 2 Regulatory Subunit Bbeta	Protein Coding	Q00005	58	GC05M146582	38.3589744567871	https://www.genecards.org/cgi-bin/carddisp.pl?gene=PPP2R2B
NAGS	N-Acetylglutamate Synthase	Protein Coding	Q8N159	54	GC17P044004	38.3535690307617	https://www.genecards.org/cgi-bin/carddisp.pl?gene=NAGS
MIR122	MicroRNA 122	RNA Gene		29	GC18P058451	38.3414077758789	https://www.genecards.org/cgi-bin/carddisp.pl?gene=MIR122
PEX2	Peroxisomal Biogenesis Factor 2	Protein Coding	P28328	57	GC08M076980	38.3385848999023	https://www.genecards.org/cgi-bin/carddisp.pl?gene=PEX2
DMXL2	Dmx Like 2	Protein Coding	Q8TDJ6	49	GC15M051447	38.2897033691406	https://www.genecards.org/cgi-bin/carddisp.pl?gene=DMXL2
FASN	Fatty Acid Synthase	Protein Coding	P49327	61	GC17M082078	38.2825241088867	https://www.genecards.org/cgi-bin/carddisp.pl?gene=FASN
MGAM	Maltase-Glucoamylase	Protein Coding	O43451	57	GC07P165315	38.2818450927734	https://www.genecards.org/cgi-bin/carddisp.pl?gene=MGAM
KRT1	Keratin 1	Protein Coding	P04264	61	GC12M052674	38.2698020935059	https://www.genecards.org/cgi-bin/carddisp.pl?gene=KRT1
COQ2	Coenzyme Q2, Polyprenyltransferase	Protein Coding	Q96H96	53	GC04M083261	38.2695503234863	https://www.genecards.org/cgi-bin/carddisp.pl?gene=COQ2
CDX2	Caudal Type Homeobox 2	Protein Coding	Q99626	55	GC13M027962	38.2534523010254	https://www.genecards.org/cgi-bin/carddisp.pl?gene=CDX2
CEP57	Centrosomal Protein 57	Protein Coding	Q86XR8	54	GC11P095789	38.2492752075195	https://www.genecards.org/cgi-bin/carddisp.pl?gene=CEP57
SLC22A2	Solute Carrier Family 22 Member 2	Protein Coding	O15244	56	GC06M160229	38.2463264465332	https://www.genecards.org/cgi-bin/carddisp.pl?gene=SLC22A2
MT-ND2	Mitochondrially Encoded NADH:Ubiquinone Oxidoreductase Core Subunit 2	Protein Coding	P03891	44	GCMTP004472	38.2373	https://www.genecards.org/cgi-bin/carddisp.pl?gene=MT-ND2
ARL6	ARF Like GTPase 6	Protein Coding	Q9H0F7	52	GC03P097764	38.2312278747559	https://www.genecards.org/cgi-bin/carddisp.pl?gene=ARL6
SPINT2	Serine Peptidase Inhibitor, Kunitz Type 2	Protein Coding	O43291	55	GC19P038244	38.2289962768555	https://www.genecards.org/cgi-bin/carddisp.pl?gene=SPINT2
MIR143	MicroRNA 143	RNA Gene		31	GC05P157239	38.2248382568359	https://www.genecards.org/cgi-bin/carddisp.pl?gene=MIR143
PDSS2	Decaprenyl Diphosphate Synthase Subunit 2	Protein Coding	Q86YH6	54	GC06M107152	38.2140960693359	https://www.genecards.org/cgi-bin/carddisp.pl?gene=PDSS2
COL6A1	Collagen Type VI Alpha 1 Chain	Protein Coding	P12109	59	GC21P045981	38.2140922546387	https://www.genecards.org/cgi-bin/carddisp.pl?gene=COL6A1
CSF1	Colony Stimulating Factor 1	Protein Coding	P09603	57	GC01P111495	38.2102508544922	https://www.genecards.org/cgi-bin/carddisp.pl?gene=CSF1
EBP	EBP Cholestenol Delta-Isomerase	Protein Coding	Q15125	56	GC0XP048521	38.1898803710938	https://www.genecards.org/cgi-bin/carddisp.pl?gene=EBP
USH1G	USH1 Protein Network Component Sans	Protein Coding	Q495M9	50	GC17M074916	38.1815528869629	https://www.genecards.org/cgi-bin/carddisp.pl?gene=USH1G
MANF	Mesencephalic Astrocyte Derived Neurotrophic Factor	Protein Coding	P55145	54	GC03P051385	38.1751098632813	https://www.genecards.org/cgi-bin/carddisp.pl?gene=MANF
TCF4	Transcription Factor 4	Protein Coding	P15884	60	GC18M055222	38.1748657226563	https://www.genecards.org/cgi-bin/carddisp.pl?gene=TCF4
MYO5B	Myosin VB	Protein Coding	Q9ULV0	54	GC18M049822	38.1635780334473	https://www.genecards.org/cgi-bin/carddisp.pl?gene=MYO5B
FGF21	Fibroblast Growth Factor 21	Protein Coding	Q9NSA1	52	GC19P143268	38.1424865722656	https://www.genecards.org/cgi-bin/carddisp.pl?gene=FGF21
RRAD	RRAD, Ras Related Glycolysis Inhibitor And Calcium Channel Regulator	Protein Coding	P55042	49	GC16M067703	38.128173828125	https://www.genecards.org/cgi-bin/carddisp.pl?gene=RRAD
HEXA	Hexosaminidase Subunit Alpha	Protein Coding	P06865	60	GC15M072340	38.1153945922852	https://www.genecards.org/cgi-bin/carddisp.pl?gene=HEXA
HCN4	Hyperpolarization Activated Cyclic Nucleotide Gated Potassium Channel 4	Protein Coding	Q9Y3Q4	61	GC15M073319	38.0757141113281	https://www.genecards.org/cgi-bin/carddisp.pl?gene=HCN4
CALM1	Calmodulin 1	Protein Coding	P0DP23	59	GC14P090396	38.0715255737305	https://www.genecards.org/cgi-bin/carddisp.pl?gene=CALM1
ZNF469	Zinc Finger Protein 469	Protein Coding	Q96JG9	42	GC16P114893	38.0679206848145	https://www.genecards.org/cgi-bin/carddisp.pl?gene=ZNF469
GPC3	Glypican 3	Protein Coding	P51654	59	GC0XM133535	38.0136756896973	https://www.genecards.org/cgi-bin/carddisp.pl?gene=GPC3
ANKH	ANKH Inorganic Pyrophosphate Transport Regulator	Protein Coding	Q9HCJ1	51	GC05M014852	38.0133590698242	https://www.genecards.org/cgi-bin/carddisp.pl?gene=ANKH
YIPF5	Yip1 Domain Family Member 5	Protein Coding	Q969M3	50	GC05M144158	38.0109481811523	https://www.genecards.org/cgi-bin/carddisp.pl?gene=YIPF5
FLT4	Fms Related Receptor Tyrosine Kinase 4	Protein Coding	P35916	65	GC05M183106	38.0053176879883	https://www.genecards.org/cgi-bin/carddisp.pl?gene=FLT4
SLCO1B3	Solute Carrier Organic Anion Transporter Family Member 1B3	Protein Coding	Q9NPD5	57	GC12P020810	37.982349395752	https://www.genecards.org/cgi-bin/carddisp.pl?gene=SLCO1B3
GRIN2B	Glutamate Ionotropic Receptor NMDA Type Subunit 2B	Protein Coding	Q13224	66	GC12M013437	37.9559745788574	https://www.genecards.org/cgi-bin/carddisp.pl?gene=GRIN2B
GNAS-AS1	GNAS Antisense RNA 1	RNA Gene		30	GC20M058811	37.9495735168457	https://www.genecards.org/cgi-bin/carddisp.pl?gene=GNAS-AS1
RHOA	Ras Homolog Family Member A	Protein Coding	P61586	63	GC03M049359	37.9421920776367	https://www.genecards.org/cgi-bin/carddisp.pl?gene=RHOA
TFRC	Transferrin Receptor	Protein Coding	P02786	64	GC03M196646	37.899169921875	https://www.genecards.org/cgi-bin/carddisp.pl?gene=TFRC
RAC1	Rac Family Small GTPase 1	Protein Coding	P63000	62	GC07P017475	37.8835372924805	https://www.genecards.org/cgi-bin/carddisp.pl?gene=RAC1
ITPR2	Inositol 1,4,5-Trisphosphate Receptor Type 2	Protein Coding	Q14571	58	GC12M034743	37.8758888244629	https://www.genecards.org/cgi-bin/carddisp.pl?gene=ITPR2
LARS2	Leucyl-TRNA Synthetase 2, Mitochondrial	Protein Coding	Q15031	58	GC03P063037	37.8747520446777	https://www.genecards.org/cgi-bin/carddisp.pl?gene=LARS2
KRT18	Keratin 18	Protein Coding	P05783	63	GC12P052948	37.8435096740723	https://www.genecards.org/cgi-bin/carddisp.pl?gene=KRT18
C4A	Complement C4A (Chido/Rodgers Blood Group)	Protein Coding	P0C0L4	57	GC06P173101	37.8372230529785	https://www.genecards.org/cgi-bin/carddisp.pl?gene=C4A
MIR223	MicroRNA 223	RNA Gene		29	GC0XP066018	37.8352584838867	https://www.genecards.org/cgi-bin/carddisp.pl?gene=MIR223
CLPB	ClpB Family Mitochondrial Disaggregase	Protein Coding	Q9H078	56	GC11M136787	37.8308067321777	https://www.genecards.org/cgi-bin/carddisp.pl?gene=CLPB
TMEM231	Transmembrane Protein 231	Protein Coding	Q9H6L2	49	GC16M075536	37.8115005493164	https://www.genecards.org/cgi-bin/carddisp.pl?gene=TMEM231
NKX2-5	NK2 Homeobox 5	Protein Coding	P52952	57	GC05M173232	37.8078880310059	https://www.genecards.org/cgi-bin/carddisp.pl?gene=NKX2-5
LOX	Lysyl Oxidase	Protein Coding	P28300	60	GC05M122063	37.8029823303223	https://www.genecards.org/cgi-bin/carddisp.pl?gene=LOX
IL4R	Interleukin 4 Receptor	Protein Coding	P24394	60	GC16P112904	37.8020210266113	https://www.genecards.org/cgi-bin/carddisp.pl?gene=IL4R
SOAT1	Sterol O-Acyltransferase 1	Protein Coding	P35610	56	GC01P179309	37.7657852172852	https://www.genecards.org/cgi-bin/carddisp.pl?gene=SOAT1
CCL3	C-C Motif Chemokine Ligand 3	Protein Coding	P10147	54	GC17M036088	37.7634124755859	https://www.genecards.org/cgi-bin/carddisp.pl?gene=CCL3
FMR1	Fragile X Messenger Ribonucleoprotein 1	Protein Coding	Q06787	57	GC0XP148000	37.7531471252441	https://www.genecards.org/cgi-bin/carddisp.pl?gene=FMR1
CASP1	Caspase 1	Protein Coding	P29466	61	GC11M105025	37.7342071533203	https://www.genecards.org/cgi-bin/carddisp.pl?gene=CASP1
LBR	Lamin B Receptor	Protein Coding	Q14739	59	GC01M225401	37.7199172973633	https://www.genecards.org/cgi-bin/carddisp.pl?gene=LBR
FADS1	Fatty Acid Desaturase 1	Protein Coding	O60427	55	GC11M061799	37.7071876525879	https://www.genecards.org/cgi-bin/carddisp.pl?gene=FADS1
ROBO2	Roundabout Guidance Receptor 2	Protein Coding	Q9HCK4	55	GC03P075936	37.6937408447266	https://www.genecards.org/cgi-bin/carddisp.pl?gene=ROBO2
PALB2	Partner And Localizer Of BRCA2	Protein Coding	Q86YC2	57	GC16M023603	37.6809997558594	https://www.genecards.org/cgi-bin/carddisp.pl?gene=PALB2
CNR2	Cannabinoid Receptor 2	Protein Coding	P34972	57	GC01M023870	37.6805801391602	https://www.genecards.org/cgi-bin/carddisp.pl?gene=CNR2
WDR62	WD Repeat Domain 62	Protein Coding	O43379	51	GC19P036054	37.6668319702148	https://www.genecards.org/cgi-bin/carddisp.pl?gene=WDR62
CASP9	Caspase 9	Protein Coding	P55211	61	GC01M021095	37.6503295898438	https://www.genecards.org/cgi-bin/carddisp.pl?gene=CASP9
TET2	Tet Methylcytosine Dioxygenase 2	Protein Coding	Q6N021	59	GC04P105145	37.6453399658203	https://www.genecards.org/cgi-bin/carddisp.pl?gene=TET2
NPHP4	Nephrocystin 4	Protein Coding	O75161	52	GC01M020769	37.6443138122559	https://www.genecards.org/cgi-bin/carddisp.pl?gene=NPHP4
USF1	Upstream Transcription Factor 1	Protein Coding	P22415	56	GC01M161039	37.6340065002441	https://www.genecards.org/cgi-bin/carddisp.pl?gene=USF1
GALNT2	Polypeptide N-Acetylgalactosaminyltransferase 2	Protein Coding	Q10471	57	GC01P230057	37.6333503723145	https://www.genecards.org/cgi-bin/carddisp.pl?gene=GALNT2
DHDDS	Dehydrodolichyl Diphosphate Synthase Subunit	Protein Coding	Q86SQ9	54	GC01P026432	37.6095428466797	https://www.genecards.org/cgi-bin/carddisp.pl?gene=DHDDS
ANK2	Ankyrin 2	Protein Coding	Q01484	54	GC04P112784	37.6082878112793	https://www.genecards.org/cgi-bin/carddisp.pl?gene=ANK2
OPA1	OPA1 Mitochondrial Dynamin Like GTPase	Protein Coding	O60313	57	GC03P193594	37.6015586853027	https://www.genecards.org/cgi-bin/carddisp.pl?gene=OPA1
HEXB	Hexosaminidase Subunit Beta	Protein Coding	P07686	60	GC05P074640	37.5978317260742	https://www.genecards.org/cgi-bin/carddisp.pl?gene=HEXB
TP63	Tumor Protein P63	Protein Coding	Q9H3D4	59	GC03P189598	37.5943489074707	https://www.genecards.org/cgi-bin/carddisp.pl?gene=TP63
DSG2	Desmoglein 2	Protein Coding	Q14126	57	GC18P031498	37.572322845459	https://www.genecards.org/cgi-bin/carddisp.pl?gene=DSG2
CNGB1	Cyclic Nucleotide Gated Channel Subunit Beta 1	Protein Coding	Q14028	55	GC16M057884	37.5719566345215	https://www.genecards.org/cgi-bin/carddisp.pl?gene=CNGB1
MT-TS2	Mitochondrially Encoded TRNA-Ser (AGU/C) 2	RNA Gene		21	GCMTP012215	37.5700073242188	https://www.genecards.org/cgi-bin/carddisp.pl?gene=MT-TS2
ACVR1B	Activin A Receptor Type 1B	Protein Coding	P36896	59	GC12P051951	37.5446281433105	https://www.genecards.org/cgi-bin/carddisp.pl?gene=ACVR1B
COX10	Cytochrome C Oxidase Assembly Factor Heme A:Farnesyltransferase COX10	Protein Coding	Q12887	56	GC17P014069	37.5354690551758	https://www.genecards.org/cgi-bin/carddisp.pl?gene=COX10
IL6ST	Interleukin 6 Cytokine Family Signal Transducer	Protein Coding	P40189	63	GC05M055935	37.5044746398926	https://www.genecards.org/cgi-bin/carddisp.pl?gene=IL6ST
CHEK1	Checkpoint Kinase 1	Protein Coding	O14757	65	GC11P125625	37.5038604736328	https://www.genecards.org/cgi-bin/carddisp.pl?gene=CHEK1
MIR222	MicroRNA 222	RNA Gene		29	GC0XM045747	37.4916458129883	https://www.genecards.org/cgi-bin/carddisp.pl?gene=MIR222
CD69	CD69 Molecule	Protein Coding	Q07108	54	GC12M034538	37.489803314209	https://www.genecards.org/cgi-bin/carddisp.pl?gene=CD69
CARS2	Cysteinyl-TRNA Synthetase 2, Mitochondrial	Protein Coding	Q9HA77	53	GC13M110641	37.4731101989746	https://www.genecards.org/cgi-bin/carddisp.pl?gene=CARS2
TNNT3	Troponin T3, Fast Skeletal Type	Protein Coding	P45378	56	GC11P015780	37.4715118408203	https://www.genecards.org/cgi-bin/carddisp.pl?gene=TNNT3
OPRM1	Opioid Receptor Mu 1	Protein Coding	P35372	61	GC06P174892	37.4599075317383	https://www.genecards.org/cgi-bin/carddisp.pl?gene=OPRM1
LIMS2	LIM Zinc Finger Domain Containing 2	Protein Coding	Q7Z4I7	53	GC02M127638	37.4548187255859	https://www.genecards.org/cgi-bin/carddisp.pl?gene=LIMS2
SLC6A4	Solute Carrier Family 6 Member 4	Protein Coding	P31645	61	GC17M030194	37.4428405761719	https://www.genecards.org/cgi-bin/carddisp.pl?gene=SLC6A4
GC	GC Vitamin D Binding Protein	Protein Coding	P02774	58	GC04M071741	37.4259567260742	https://www.genecards.org/cgi-bin/carddisp.pl?gene=GC
EPAS1	Endothelial PAS Domain Protein 1	Protein Coding	Q99814	64	GC02P046293	37.4255714416504	https://www.genecards.org/cgi-bin/carddisp.pl?gene=EPAS1
MYO5A	Myosin VA	Protein Coding	Q9Y4I1	57	GC15M160604	37.4060935974121	https://www.genecards.org/cgi-bin/carddisp.pl?gene=MYO5A
CYP24A1	Cytochrome P450 Family 24 Subfamily A Member 1	Protein Coding	Q07973	60	GC20M054153	37.4003562927246	https://www.genecards.org/cgi-bin/carddisp.pl?gene=CYP24A1
CD38	CD38 Molecule	Protein Coding	P28907	59	GC04P028382	37.3944435119629	https://www.genecards.org/cgi-bin/carddisp.pl?gene=CD38
WNK4	WNK Lysine Deficient Protein Kinase 4	Protein Coding	Q96J92	56	GC17P042780	37.3423767089844	https://www.genecards.org/cgi-bin/carddisp.pl?gene=WNK4
MT-ND5	Mitochondrially Encoded NADH:Ubiquinone Oxidoreductase Core Subunit 5	Protein Coding	P03915	45	GCMTP012339	37.3338088989258	https://www.genecards.org/cgi-bin/carddisp.pl?gene=MT-ND5
REEP1	Receptor Accessory Protein 1	Protein Coding	Q9H902	52	GC02M086213	37.322639465332	https://www.genecards.org/cgi-bin/carddisp.pl?gene=REEP1
PRICKLE2	Prickle Planar Cell Polarity Protein 2	Protein Coding	Q7Z3G6	51	GC03M064092	37.2730674743652	https://www.genecards.org/cgi-bin/carddisp.pl?gene=PRICKLE2
COASY	Coenzyme A Synthase	Protein Coding	Q13057	57	GC17P042561	37.2656440734863	https://www.genecards.org/cgi-bin/carddisp.pl?gene=COASY
SRD5A3	Steroid 5 Alpha-Reductase 3	Protein Coding	Q9H8P0	54	GC04P055346	37.2633743286133	https://www.genecards.org/cgi-bin/carddisp.pl?gene=SRD5A3
NDUFV1	NADH:Ubiquinone Oxidoreductase Core Subunit V1	Protein Coding	P49821	58	GC11P103503	37.2599487304688	https://www.genecards.org/cgi-bin/carddisp.pl?gene=NDUFV1
PRODH	Proline Dehydrogenase 1	Protein Coding	O43272	57	GC22M018912	37.2378692626953	https://www.genecards.org/cgi-bin/carddisp.pl?gene=PRODH
DMPK	DM1 Protein Kinase	Protein Coding	Q09013	61	GC19M045769	37.2346267700195	https://www.genecards.org/cgi-bin/carddisp.pl?gene=DMPK
PPT1	Palmitoyl-Protein Thioesterase 1	Protein Coding	P50897	60	GC01M040249	37.2068672180176	https://www.genecards.org/cgi-bin/carddisp.pl?gene=PPT1
THBS2	Thrombospondin 2	Protein Coding	P35442	59	GC06M169215	37.1957702636719	https://www.genecards.org/cgi-bin/carddisp.pl?gene=THBS2
PSAT1	Phosphoserine Aminotransferase 1	Protein Coding	Q9Y617	59	GC09P078297	37.1910438537598	https://www.genecards.org/cgi-bin/carddisp.pl?gene=PSAT1
COG1	Component Of Oligomeric Golgi Complex 1	Protein Coding	Q8WTW3	51	GC17P073193	37.146915435791	https://www.genecards.org/cgi-bin/carddisp.pl?gene=COG1
PPARGC1B	PPARG Coactivator 1 Beta	Protein Coding	Q86YN6	48	GC05P149730	37.1380386352539	https://www.genecards.org/cgi-bin/carddisp.pl?gene=PPARGC1B
CHST6	Carbohydrate Sulfotransferase 6	Protein Coding	Q9GZX3	53	GC16M075472	37.1128349304199	https://www.genecards.org/cgi-bin/carddisp.pl?gene=CHST6
GALC	Galactosylceramidase	Protein Coding	P54803	58	GC14M087837	37.1073913574219	https://www.genecards.org/cgi-bin/carddisp.pl?gene=GALC
CTSK	Cathepsin K	Protein Coding	P43235	63	GC01M166075	37.0944137573242	https://www.genecards.org/cgi-bin/carddisp.pl?gene=CTSK
B4GALT1	Beta-1,4-Galactosyltransferase 1	Protein Coding	P15291	59	GC09M033100	37.079418182373	https://www.genecards.org/cgi-bin/carddisp.pl?gene=B4GALT1
DGUOK	Deoxyguanosine Kinase	Protein Coding	Q16854	56	GC02P073926	37.078426361084	https://www.genecards.org/cgi-bin/carddisp.pl?gene=DGUOK
GPIHBP1	Glycosylphosphatidylinositol Anchored High Density Lipoprotein Binding Protein 1	Protein Coding	Q8IV16	49	GC08P143213	37.0769538879395	https://www.genecards.org/cgi-bin/carddisp.pl?gene=GPIHBP1
MC1R	Melanocortin 1 Receptor	Protein Coding	Q01726	60	GC16P089912	37.0639152526855	https://www.genecards.org/cgi-bin/carddisp.pl?gene=MC1R
CYP11A1	Cytochrome P450 Family 11 Subfamily A Member 1	Protein Coding	P05108	61	GC15M074337	37.0562362670898	https://www.genecards.org/cgi-bin/carddisp.pl?gene=CYP11A1
HAVCR2	Hepatitis A Virus Cellular Receptor 2	Protein Coding	Q8TDQ0	59	GC05M157063	37.0491142272949	https://www.genecards.org/cgi-bin/carddisp.pl?gene=HAVCR2
CTSB	Cathepsin B	Protein Coding	P07858	64	GC08M011842	37.0455894470215	https://www.genecards.org/cgi-bin/carddisp.pl?gene=CTSB
FGB	Fibrinogen Beta Chain	Protein Coding	P02675	60	GC04P154711	37.0410308837891	https://www.genecards.org/cgi-bin/carddisp.pl?gene=FGB
SELL	Selectin L	Protein Coding	P14151	56	GC01M169690	37.0400009155273	https://www.genecards.org/cgi-bin/carddisp.pl?gene=SELL
DDX3X	DEAD-Box Helicase 3 X-Linked	Protein Coding	O00571	62	GC0XP041333	37.0305252075195	https://www.genecards.org/cgi-bin/carddisp.pl?gene=DDX3X
ATP6V1A	ATPase H+ Transporting V1 Subunit A	Protein Coding	P38606	59	GC03P113811	37.0213279724121	https://www.genecards.org/cgi-bin/carddisp.pl?gene=ATP6V1A
SNAI2	Snail Family Transcriptional Repressor 2	Protein Coding	O43623	56	GC08M048917	37.0154495239258	https://www.genecards.org/cgi-bin/carddisp.pl?gene=SNAI2
CASP2	Caspase 2	Protein Coding	P42575	61	GC07P163520	37.0034713745117	https://www.genecards.org/cgi-bin/carddisp.pl?gene=CASP2
KEAP1	Kelch Like ECH Associated Protein 1	Protein Coding	Q14145	61	GC19M010486	36.982063293457	https://www.genecards.org/cgi-bin/carddisp.pl?gene=KEAP1
GALK1	Galactokinase 1	Protein Coding	P51570	60	GC17M075751	36.9774131774902	https://www.genecards.org/cgi-bin/carddisp.pl?gene=GALK1
LCK	LCK Proto-Oncogene, Src Family Tyrosine Kinase	Protein Coding	P06239	65	GC01P032251	36.9598693847656	https://www.genecards.org/cgi-bin/carddisp.pl?gene=LCK
AGK	Acylglycerol Kinase	Protein Coding	Q53H12	53	GC07P141551	36.9551391601563	https://www.genecards.org/cgi-bin/carddisp.pl?gene=AGK
AGPS	Alkylglycerone Phosphate Synthase	Protein Coding	O00116	56	GC02P177392	36.9538955688477	https://www.genecards.org/cgi-bin/carddisp.pl?gene=AGPS
TINF2	TERF1 Interacting Nuclear Factor 2	Protein Coding	Q9BSI4	54	GC14M028412	36.9534683227539	https://www.genecards.org/cgi-bin/carddisp.pl?gene=TINF2
MIR132	MicroRNA 132	RNA Gene		30	GC17M002049	36.9371528625488	https://www.genecards.org/cgi-bin/carddisp.pl?gene=MIR132
C19orf12	Chromosome 19 Open Reading Frame 12	Protein Coding	Q9NSK7	47	GC19M104809	36.8979415893555	https://www.genecards.org/cgi-bin/carddisp.pl?gene=C19orf12
ALX4	ALX Homeobox 4	Protein Coding	Q9H161	52	GC11M044238	36.8867340087891	https://www.genecards.org/cgi-bin/carddisp.pl?gene=ALX4
F7	Coagulation Factor VII	Protein Coding	P08709	61	GC13P113105	36.8826522827148	https://www.genecards.org/cgi-bin/carddisp.pl?gene=F7
SLC45A2	Solute Carrier Family 45 Member 2	Protein Coding	Q9UMX9	53	GC05M033944	36.8445739746094	https://www.genecards.org/cgi-bin/carddisp.pl?gene=SLC45A2
CYP7B1	Cytochrome P450 Family 7 Subfamily B Member 1	Protein Coding	O75881	59	GC08M064587	36.8233413696289	https://www.genecards.org/cgi-bin/carddisp.pl?gene=CYP7B1
RFT1	RFT1 Homolog	Protein Coding	Q96AA3	50	GC03M054672	36.7992897033691	https://www.genecards.org/cgi-bin/carddisp.pl?gene=RFT1
ALG9	ALG9 Alpha-1,2-Mannosyltransferase	Protein Coding	Q9H6U8	53	GC11M137313	36.7883605957031	https://www.genecards.org/cgi-bin/carddisp.pl?gene=ALG9
XPC	XPC Complex Subunit, DNA Damage Recognition And Repair Factor	Protein Coding	Q01831	59	GC03M028072	36.7797508239746	https://www.genecards.org/cgi-bin/carddisp.pl?gene=XPC
DYRK1B	Dual Specificity Tyrosine Phosphorylation Regulated Kinase 1B	Protein Coding	Q9Y463	58	GC19M039825	36.7794418334961	https://www.genecards.org/cgi-bin/carddisp.pl?gene=DYRK1B
ATP8A2	ATPase Phospholipid Transporting 8A2	Protein Coding	Q9NTI2	52	GC13P028406	36.775016784668	https://www.genecards.org/cgi-bin/carddisp.pl?gene=ATP8A2
ANGPTL8	Angiopoietin Like 8	Protein Coding	Q6UXH0	45	GC19P142257	36.7732772827148	https://www.genecards.org/cgi-bin/carddisp.pl?gene=ANGPTL8
ADRA2B	Adrenoceptor Alpha 2B	Protein Coding	P18089	56	GC02M096112	36.7452278137207	https://www.genecards.org/cgi-bin/carddisp.pl?gene=ADRA2B
KIF7	Kinesin Family Member 7	Protein Coding	Q2M1P5	51	GC15M089608	36.7227325439453	https://www.genecards.org/cgi-bin/carddisp.pl?gene=KIF7
SKIC2	SKI2 Subunit Of Superkiller Complex	Protein Coding	Q15477	54	GC06P181637	36.718879699707	https://www.genecards.org/cgi-bin/carddisp.pl?gene=SKIC2
CRYAB	Crystallin Alpha B	Protein Coding	P02511	59	GC11M111908	36.715274810791	https://www.genecards.org/cgi-bin/carddisp.pl?gene=CRYAB
MIR27A	MicroRNA 27a	RNA Gene		32	GC19M104476	36.6999168395996	https://www.genecards.org/cgi-bin/carddisp.pl?gene=MIR27A
FASTKD2	FAST Kinase Domains 2	Protein Coding	Q9NYY8	51	GC02P206770	36.6952018737793	https://www.genecards.org/cgi-bin/carddisp.pl?gene=FASTKD2
MCL1	MCL1 Apoptosis Regulator, BCL2 Family Member	Protein Coding	Q07820	62	GC01M166048	36.6862487792969	https://www.genecards.org/cgi-bin/carddisp.pl?gene=MCL1
DNMT3A	DNA Methyltransferase 3 Alpha	Protein Coding	Q9Y6K1	65	GC02M025228	36.6744384765625	https://www.genecards.org/cgi-bin/carddisp.pl?gene=DNMT3A
CD44	CD44 Molecule (IN Blood Group)	Protein Coding	P16070	61	GC11P035139	36.646354675293	https://www.genecards.org/cgi-bin/carddisp.pl?gene=CD44
BPNT2	3'(2'), 5'-Bisphosphate Nucleotidase 2	Protein Coding	Q9NX62	53	GC08M056958	36.6176071166992	https://www.genecards.org/cgi-bin/carddisp.pl?gene=BPNT2
VPS13B	Vacuolar Protein Sorting 13 Homolog B	Protein Coding	Q7Z7G8	53	GC08P099154	36.6120109558105	https://www.genecards.org/cgi-bin/carddisp.pl?gene=VPS13B
ATF2	Activating Transcription Factor 2	Protein Coding	P15336	60	GC02M175072	36.6068420410156	https://www.genecards.org/cgi-bin/carddisp.pl?gene=ATF2
PIGT	Phosphatidylinositol Glycan Anchor Biosynthesis Class T	Protein Coding	Q969N2	53	GC20P045416	36.6017189025879	https://www.genecards.org/cgi-bin/carddisp.pl?gene=PIGT
THADA	THADA Armadillo Repeat Containing	Protein Coding	Q6YHU6	49	GC02M043260	36.5683860778809	https://www.genecards.org/cgi-bin/carddisp.pl?gene=THADA
SFTPC	Surfactant Protein C	Protein Coding	P11686	53	GC08P022156	36.5538902282715	https://www.genecards.org/cgi-bin/carddisp.pl?gene=SFTPC
MT-TP	Mitochondrially Encoded TRNA-Pro (CCN)	RNA Gene		20	GCMTM015957	36.5441665649414	https://www.genecards.org/cgi-bin/carddisp.pl?gene=MT-TP
UBQLN2	Ubiquilin 2	Protein Coding	Q9UHD9	54	GC0XP056563	36.5351753234863	https://www.genecards.org/cgi-bin/carddisp.pl?gene=UBQLN2
TIMP3	TIMP Metallopeptidase Inhibitor 3	Protein Coding	P35625	57	GC22P086768	36.5285186767578	https://www.genecards.org/cgi-bin/carddisp.pl?gene=TIMP3
MT-CO3	Mitochondrially Encoded Cytochrome C Oxidase III	Protein Coding	P00414	43	GCMTP009209	36.5228500366211	https://www.genecards.org/cgi-bin/carddisp.pl?gene=MT-CO3
DDB2	Damage Specific DNA Binding Protein 2	Protein Coding	Q92466	59	GC11P048687	36.5072631835938	https://www.genecards.org/cgi-bin/carddisp.pl?gene=DDB2
FOXL2	Forkhead Box L2	Protein Coding	P58012	55	GC03M138944	36.5003395080566	https://www.genecards.org/cgi-bin/carddisp.pl?gene=FOXL2
EEF2	Eukaryotic Translation Elongation Factor 2	Protein Coding	P13639	61	GC19M003976	36.4995460510254	https://www.genecards.org/cgi-bin/carddisp.pl?gene=EEF2
KCNMA1	Potassium Calcium-Activated Channel Subfamily M Alpha 1	Protein Coding	Q12791	61	GC10M076869	36.4399757385254	https://www.genecards.org/cgi-bin/carddisp.pl?gene=KCNMA1
FGF8	Fibroblast Growth Factor 8	Protein Coding	P55075	61	GC10M101770	36.4040184020996	https://www.genecards.org/cgi-bin/carddisp.pl?gene=FGF8
G6PC3	Glucose-6-Phosphatase Catalytic Subunit 3	Protein Coding	Q9BUM1	54	GC17P044070	36.399040222168	https://www.genecards.org/cgi-bin/carddisp.pl?gene=G6PC3
CAMK2G	Calcium/Calmodulin Dependent Protein Kinase II Gamma	Protein Coding	Q13555	62	GC10M073812	36.3931884765625	https://www.genecards.org/cgi-bin/carddisp.pl?gene=CAMK2G
H6PD	Hexose-6-Phosphate Dehydrogenase/Glucose 1-Dehydrogenase	Protein Coding	O95479	56	GC01P009234	36.3849678039551	https://www.genecards.org/cgi-bin/carddisp.pl?gene=H6PD
GOT2	Glutamic-Oxaloacetic Transaminase 2	Protein Coding	P00505	60	GC16M058707	36.3789138793945	https://www.genecards.org/cgi-bin/carddisp.pl?gene=GOT2
DARS2	Aspartyl-TRNA Synthetase 2, Mitochondrial	Protein Coding	Q6PI48	56	GC01P173824	36.3429565429688	https://www.genecards.org/cgi-bin/carddisp.pl?gene=DARS2
PTK2	Protein Tyrosine Kinase 2	Protein Coding	Q05397	61	GC08M140657	36.3341369628906	https://www.genecards.org/cgi-bin/carddisp.pl?gene=PTK2
ACOX1	Acyl-CoA Oxidase 1	Protein Coding	Q15067	59	GC17M075941	36.3317108154297	https://www.genecards.org/cgi-bin/carddisp.pl?gene=ACOX1
CACNA1B	Calcium Voltage-Gated Channel Subunit Alpha1 B	Protein Coding	Q00975	63	GC09P137877	36.3161468505859	https://www.genecards.org/cgi-bin/carddisp.pl?gene=CACNA1B
GOSR2	Golgi SNAP Receptor Complex Member 2	Protein Coding	O14653	54	GC17P144629	36.2844772338867	https://www.genecards.org/cgi-bin/carddisp.pl?gene=GOSR2
IL5	Interleukin 5	Protein Coding	P05113	58	GC05M132541	36.2568626403809	https://www.genecards.org/cgi-bin/carddisp.pl?gene=IL5
DNM1L	Dynamin 1 Like	Protein Coding	O00429	61	GC12P032679	36.2350273132324	https://www.genecards.org/cgi-bin/carddisp.pl?gene=DNM1L
GSR	Glutathione-Disulfide Reductase	Protein Coding	P00390	63	GC08M030678	36.2345886230469	https://www.genecards.org/cgi-bin/carddisp.pl?gene=GSR
KCNJ10	Potassium Inwardly Rectifying Channel Subfamily J Member 10	Protein Coding	P78508	59	GC01M159998	36.2239151000977	https://www.genecards.org/cgi-bin/carddisp.pl?gene=KCNJ10
IFT172	Intraflagellar Transport 172	Protein Coding	Q9UG01	52	GC02M029173	36.1971435546875	https://www.genecards.org/cgi-bin/carddisp.pl?gene=IFT172
SLC9B1	Solute Carrier Family 9 Member B1	Protein Coding	Q4ZJI4	46	GC04M102885	36.195442199707	https://www.genecards.org/cgi-bin/carddisp.pl?gene=SLC9B1
GPD1	Glycerol-3-Phosphate Dehydrogenase 1	Protein Coding	P21695	56	GC12P069535	36.1915092468262	https://www.genecards.org/cgi-bin/carddisp.pl?gene=GPD1
SNAP25	Synaptosome Associated Protein 25	Protein Coding	P60880	62	GC20P010516	36.1817245483398	https://www.genecards.org/cgi-bin/carddisp.pl?gene=SNAP25
GFM1	G Elongation Factor Mitochondrial 1	Protein Coding	Q96RP9	57	GC03P158644	36.1722450256348	https://www.genecards.org/cgi-bin/carddisp.pl?gene=GFM1
MIR214	MicroRNA 214	RNA Gene		31	GC01M172234	36.1399574279785	https://www.genecards.org/cgi-bin/carddisp.pl?gene=MIR214
CRH	Corticotropin Releasing Hormone	Protein Coding	P06850	56	GC08M066176	36.1270751953125	https://www.genecards.org/cgi-bin/carddisp.pl?gene=CRH
NRG1	Neuregulin 1	Protein Coding	Q02297	61	GC08P031639	36.0872688293457	https://www.genecards.org/cgi-bin/carddisp.pl?gene=NRG1
ATR	ATR Serine/Threonine Kinase	Protein Coding	Q13535	67	GC03M142449	36.0724830627441	https://www.genecards.org/cgi-bin/carddisp.pl?gene=ATR
ARRB2	Arrestin Beta 2	Protein Coding	P32121	57	GC17P143239	36.0691947937012	https://www.genecards.org/cgi-bin/carddisp.pl?gene=ARRB2
TBK1	TANK Binding Kinase 1	Protein Coding	Q9UHD2	62	GC12P070129	36.0562133789063	https://www.genecards.org/cgi-bin/carddisp.pl?gene=TBK1
ATL1	Atlastin GTPase 1	Protein Coding	Q8WXF7	53	GC14P050532	36.0178375244141	https://www.genecards.org/cgi-bin/carddisp.pl?gene=ATL1
NDUFS8	NADH:Ubiquinone Oxidoreductase Core Subunit S8	Protein Coding	O00217	57	GC11P068030	36.0149269104004	https://www.genecards.org/cgi-bin/carddisp.pl?gene=NDUFS8
ACADVL	Acyl-CoA Dehydrogenase Very Long Chain	Protein Coding	P49748	59	GC17P143337	36.0081481933594	https://www.genecards.org/cgi-bin/carddisp.pl?gene=ACADVL
TBP	TATA-Box Binding Protein	Protein Coding	P20226	62	GC06P170554	36.0043678283691	https://www.genecards.org/cgi-bin/carddisp.pl?gene=TBP
GK	Glycerol Kinase	Protein Coding	P32189	60	GC0XP031590	35.9983062744141	https://www.genecards.org/cgi-bin/carddisp.pl?gene=GK
HLA-G	Major Histocompatibility Complex, Class I, G	Protein Coding	P17693	57	GC06P173032	35.9966697692871	https://www.genecards.org/cgi-bin/carddisp.pl?gene=HLA-G
FERMT3	FERM Domain Containing Kindlin 3	Protein Coding	Q86UX7	55	GC11P103208	35.9956970214844	https://www.genecards.org/cgi-bin/carddisp.pl?gene=FERMT3
NDUFAF5	NADH:Ubiquinone Oxidoreductase Complex Assembly Factor 5	Protein Coding	Q5TEU4	49	GC20P014051	35.9949684143066	https://www.genecards.org/cgi-bin/carddisp.pl?gene=NDUFAF5
SORD	Sorbitol Dehydrogenase	Protein Coding	Q00796	60	GC15P045023	35.9949264526367	https://www.genecards.org/cgi-bin/carddisp.pl?gene=SORD
ACTN4	Actinin Alpha 4	Protein Coding	O43707	60	GC19P038647	35.9898681640625	https://www.genecards.org/cgi-bin/carddisp.pl?gene=ACTN4
ASTN2	Astrotactin 2	Protein Coding	O75129	50	GC09M120466	35.9861907958984	https://www.genecards.org/cgi-bin/carddisp.pl?gene=ASTN2
CRB2	Crumbs Cell Polarity Complex Component 2	Protein Coding	Q5IJ48	54	GC09P149418	35.952709197998	https://www.genecards.org/cgi-bin/carddisp.pl?gene=CRB2
PCCB	Propionyl-CoA Carboxylase Subunit Beta	Protein Coding	P05166	60	GC03P136250	35.9344635009766	https://www.genecards.org/cgi-bin/carddisp.pl?gene=PCCB
AUH	AU RNA Binding Methylglutaconyl-CoA Hydratase	Protein Coding	Q13825	55	GC09M091213	35.9106597900391	https://www.genecards.org/cgi-bin/carddisp.pl?gene=AUH
ABCD4	ATP Binding Cassette Subfamily D Member 4	Protein Coding	O14678	54	GC14M074285	35.9092	https://www.genecards.org/cgi-bin/carddisp.pl?gene=ABCD4
F12	Coagulation Factor XII	Protein Coding	P00748	62	GC05M177402	35.9056625366211	https://www.genecards.org/cgi-bin/carddisp.pl?gene=F12
SGK1	Serum/Glucocorticoid Regulated Kinase 1	Protein Coding	O00141	63	GC06M134169	35.8910026550293	https://www.genecards.org/cgi-bin/carddisp.pl?gene=SGK1
DHCR7	7-Dehydrocholesterol Reductase	Protein Coding	Q9UBM7	61	GC11M136756	35.8852577209473	https://www.genecards.org/cgi-bin/carddisp.pl?gene=DHCR7
IFT80	Intraflagellar Transport 80	Protein Coding	Q9P2H3	50	GC03M160256	35.8775444030762	https://www.genecards.org/cgi-bin/carddisp.pl?gene=IFT80
SOD3	Superoxide Dismutase 3	Protein Coding	P08294	56	GC04P028579	35.8762893676758	https://www.genecards.org/cgi-bin/carddisp.pl?gene=SOD3
ADM	Adrenomedullin	Protein Coding	P35318	57	GC11P016182	35.8753967285156	https://www.genecards.org/cgi-bin/carddisp.pl?gene=ADM
CASK	Calcium/Calmodulin Dependent Serine Protein Kinase	Protein Coding	O14936	62	GC0XM041514	35.8717231750488	https://www.genecards.org/cgi-bin/carddisp.pl?gene=CASK
BBS9	Bardet-Biedl Syndrome 9	Protein Coding	Q3SYG4	53	GC07P034104	35.8602409362793	https://www.genecards.org/cgi-bin/carddisp.pl?gene=BBS9
LMNB1	Lamin B1	Protein Coding	P20700	59	GC05P126776	35.8582229614258	https://www.genecards.org/cgi-bin/carddisp.pl?gene=LMNB1
UTS2	Urotensin 2	Protein Coding	O95399	51	GC01M007843	35.857479095459	https://www.genecards.org/cgi-bin/carddisp.pl?gene=UTS2
CLN6	CLN6 Transmembrane ER Protein	Protein Coding	Q9NWW5	50	GC15M068206	35.8243980407715	https://www.genecards.org/cgi-bin/carddisp.pl?gene=CLN6
RHEB	Ras Homolog, MTORC1 Binding	Protein Coding	Q15382	63	GC07M151466	35.8202438354492	https://www.genecards.org/cgi-bin/carddisp.pl?gene=RHEB
GDF15	Growth Differentiation Factor 15	Protein Coding	Q99988	56	GC19P142540	35.8182830810547	https://www.genecards.org/cgi-bin/carddisp.pl?gene=GDF15
GSTT1	Glutathione S-Transferase Theta 1	Protein Coding	P30711	43	GC22Mi00270	35.8011779785156	https://www.genecards.org/cgi-bin/carddisp.pl?gene=GSTT1
CD209	CD209 Molecule	Protein Coding	Q9NNX6	56	GC19M007739	35.7971076965332	https://www.genecards.org/cgi-bin/carddisp.pl?gene=CD209
MEGF8	Multiple EGF Like Domains 8	Protein Coding	Q7Z7M0	48	GC19P042325	35.7882881164551	https://www.genecards.org/cgi-bin/carddisp.pl?gene=MEGF8
TUBA1A	Tubulin Alpha 1a	Protein Coding	Q71U36	62	GC12M049184	35.7880630493164	https://www.genecards.org/cgi-bin/carddisp.pl?gene=TUBA1A
CTNNA1	Catenin Alpha 1	Protein Coding	P35221	60	GC05P138774	35.7854461669922	https://www.genecards.org/cgi-bin/carddisp.pl?gene=CTNNA1
CBLB	Cbl Proto-Oncogene B	Protein Coding	Q13191	59	GC03M105655	35.7806167602539	https://www.genecards.org/cgi-bin/carddisp.pl?gene=CBLB
MIR181A2	MicroRNA 181a-2	RNA Gene		28	GC09P124692	35.7480125427246	https://www.genecards.org/cgi-bin/carddisp.pl?gene=MIR181A2
S100B	S100 Calcium Binding Protein B	Protein Coding	P04271	57	GC21M054609	35.7431983947754	https://www.genecards.org/cgi-bin/carddisp.pl?gene=S100B
PHGDH	Phosphoglycerate Dehydrogenase	Protein Coding	O43175	63	GC01P119692	35.7258110046387	https://www.genecards.org/cgi-bin/carddisp.pl?gene=PHGDH
ICA1	Islet Cell Autoantigen 1	Protein Coding	Q05084	53	GC07M009802	35.7144317626953	https://www.genecards.org/cgi-bin/carddisp.pl?gene=ICA1
CSNK2A1	Casein Kinase 2 Alpha 1	Protein Coding	P68400	63	GC20M000472	35.7135696411133	https://www.genecards.org/cgi-bin/carddisp.pl?gene=CSNK2A1
KANK1	KN Motif And Ankyrin Repeat Domains 1	Protein Coding	Q14678	54	GC09P000510	35.6998558044434	https://www.genecards.org/cgi-bin/carddisp.pl?gene=KANK1
CALR	Calreticulin	Protein Coding	P27797	64	GC19P012938	35.6992874145508	https://www.genecards.org/cgi-bin/carddisp.pl?gene=CALR
DNMT3B	DNA Methyltransferase 3 Beta	Protein Coding	Q9UBC3	64	GC20P032762	35.6968193054199	https://www.genecards.org/cgi-bin/carddisp.pl?gene=DNMT3B
MICA	MHC Class I Polypeptide-Related Sequence A	Protein Coding	Q29983	51	GC06P031399	35.6792144775391	https://www.genecards.org/cgi-bin/carddisp.pl?gene=MICA
CLEC7A	C-Type Lectin Domain Containing 7A	Protein Coding	Q9BXN2	59	GC12M034543	35.6772193908691	https://www.genecards.org/cgi-bin/carddisp.pl?gene=CLEC7A
TMPRSS2	Transmembrane Serine Protease 2	Protein Coding	O15393	60	GC21M041464	35.6675338745117	https://www.genecards.org/cgi-bin/carddisp.pl?gene=TMPRSS2
BCL11A	BCL11 Transcription Factor A	Protein Coding	Q9H165	57	GC02M060451	35.6638565063477	https://www.genecards.org/cgi-bin/carddisp.pl?gene=BCL11A
PIGW	Phosphatidylinositol Glycan Anchor Biosynthesis Class W	Protein Coding	Q7Z7B1	50	GC17P036534	35.6479911804199	https://www.genecards.org/cgi-bin/carddisp.pl?gene=PIGW
ACACA	Acetyl-CoA Carboxylase Alpha	Protein Coding	Q13085	62	GC17M037084	35.6417579650879	https://www.genecards.org/cgi-bin/carddisp.pl?gene=ACACA
LOC113687175	H3K27ac-H3K4me1 HESC Enhancer GRCh37_chr7:100224056-100224820	Functional Element		9	GC07P100626	35.6403198242188	https://www.genecards.org/cgi-bin/carddisp.pl?gene=LOC113687175
PROP1	PROP Paired-Like Homeobox 1	Protein Coding	O75360	51	GC05M177992	35.6304016113281	https://www.genecards.org/cgi-bin/carddisp.pl?gene=PROP1
OGG1	8-Oxoguanine DNA Glycosylase	Protein Coding	O15527	60	GC03P025530	35.6250762939453	https://www.genecards.org/cgi-bin/carddisp.pl?gene=OGG1
SLC9A6	Solute Carrier Family 9 Member A6	Protein Coding	Q92581	58	GC0XP135985	35.6240463256836	https://www.genecards.org/cgi-bin/carddisp.pl?gene=SLC9A6
BCL2L11	BCL2 Like 11	Protein Coding	O43521	58	GC02P111119	35.6028594970703	https://www.genecards.org/cgi-bin/carddisp.pl?gene=BCL2L11
SLC39A4	Solute Carrier Family 39 Member 4	Protein Coding	Q6P5W5	54	GC08M144409	35.5799789428711	https://www.genecards.org/cgi-bin/carddisp.pl?gene=SLC39A4
EYA1	EYA Transcriptional Coactivator And Phosphatase 1	Protein Coding	Q99502	57	GC08M071210	35.562671661377	https://www.genecards.org/cgi-bin/carddisp.pl?gene=EYA1
PGK1	Phosphoglycerate Kinase 1	Protein Coding	P00558	62	GC0XP078241	35.550724029541	https://www.genecards.org/cgi-bin/carddisp.pl?gene=PGK1
LTBP4	Latent Transforming Growth Factor Beta Binding Protein 4	Protein Coding	Q8N2S1	55	GC19P040592	35.5479507446289	https://www.genecards.org/cgi-bin/carddisp.pl?gene=LTBP4
SETD2	SET Domain Containing 2, Histone Lysine Methyltransferase	Protein Coding	Q9BYW2	60	GC03M047033	35.5428428649902	https://www.genecards.org/cgi-bin/carddisp.pl?gene=SETD2
BAG3	BAG Cochaperone 3	Protein Coding	O95817	56	GC10P119651	35.5413970947266	https://www.genecards.org/cgi-bin/carddisp.pl?gene=BAG3
SMAD9	SMAD Family Member 9	Protein Coding	O15198	59	GC13M036844	35.5356674194336	https://www.genecards.org/cgi-bin/carddisp.pl?gene=SMAD9
LOC110806306	Telomerase RNA Component (TERC) Promoter	Functional Element		9	GC03P169764	35.510814666748	https://www.genecards.org/cgi-bin/carddisp.pl?gene=LOC110806306
ATP10A	ATPase Phospholipid Transporting 10A (Putative)	Protein Coding	O60312	54	GC15M045147	35.5061416625977	https://www.genecards.org/cgi-bin/carddisp.pl?gene=ATP10A
LHCGR	Luteinizing Hormone/Choriogonadotropin Receptor	Protein Coding	P22888	60	GC02M048686	35.4556579589844	https://www.genecards.org/cgi-bin/carddisp.pl?gene=LHCGR
PTPRD	Protein Tyrosine Phosphatase Receptor Type D	Protein Coding	P23468	59	GC09M008307	35.4502487182617	https://www.genecards.org/cgi-bin/carddisp.pl?gene=PTPRD
CDK5	Cyclin Dependent Kinase 5	Protein Coding	Q00535	66	GC07M151053	35.4353294372559	https://www.genecards.org/cgi-bin/carddisp.pl?gene=CDK5
MYCN	MYCN Proto-Oncogene, BHLH Transcription Factor	Protein Coding	P04198	59	GC02P015974	35.4325103759766	https://www.genecards.org/cgi-bin/carddisp.pl?gene=MYCN
PGF	Placental Growth Factor	Protein Coding	P49763	56	GC14M074941	35.4256820678711	https://www.genecards.org/cgi-bin/carddisp.pl?gene=PGF
MIR148A	MicroRNA 148a	RNA Gene		29	GC07M025950	35.4082221984863	https://www.genecards.org/cgi-bin/carddisp.pl?gene=MIR148A
NCAPH2	Non-SMC Condensin II Complex Subunit H2	Protein Coding	Q6IBW4	50	GC22P050508	35.4065132141113	https://www.genecards.org/cgi-bin/carddisp.pl?gene=NCAPH2
LOC106099062	HBB Recombination Region	Functional Element		11	GC11P015945	35.3962860107422	https://www.genecards.org/cgi-bin/carddisp.pl?gene=LOC106099062
PYY	Peptide YY	Protein Coding	P10082	56	GC17M043952	35.3894844055176	https://www.genecards.org/cgi-bin/carddisp.pl?gene=PYY
COG4	Component Of Oligomeric Golgi Complex 4	Protein Coding	Q9H9E3	52	GC16M074198	35.3824768066406	https://www.genecards.org/cgi-bin/carddisp.pl?gene=COG4
KCNE2	Potassium Voltage-Gated Channel Subfamily E Regulatory Subunit 2	Protein Coding	Q9Y6J6	55	GC21P034304	35.3595809936523	https://www.genecards.org/cgi-bin/carddisp.pl?gene=KCNE2
NDUFS7	NADH:Ubiquinone Oxidoreductase Core Subunit S7	Protein Coding	O75251	59	GC19P141840	35.349666595459	https://www.genecards.org/cgi-bin/carddisp.pl?gene=NDUFS7
MOCOS	Molybdenum Cofactor Sulfurase	Protein Coding	Q96EN8	54	GC18P036187	35.3481559753418	https://www.genecards.org/cgi-bin/carddisp.pl?gene=MOCOS
KCNA2	Potassium Voltage-Gated Channel Subfamily A Member 2	Protein Coding	P16389	59	GC01M110519	35.3208465576172	https://www.genecards.org/cgi-bin/carddisp.pl?gene=KCNA2
RMRP	RNA Component Of Mitochondrial RNA Processing Endoribonuclease	RNA Gene		32	GC09M035717	35.3101615905762	https://www.genecards.org/cgi-bin/carddisp.pl?gene=RMRP
SLC35A2	Solute Carrier Family 35 Member A2	Protein Coding	P78381	53	GC0XM048903	35.309268951416	https://www.genecards.org/cgi-bin/carddisp.pl?gene=SLC35A2
MT-TL2	Mitochondrially Encoded TRNA-Leu (CUN) 2	RNA Gene		22	GCMTP012268	35.3084373474121	https://www.genecards.org/cgi-bin/carddisp.pl?gene=MT-TL2
KLHL3	Kelch Like Family Member 3	Protein Coding	Q9UH77	53	GC05M137617	35.2948379516602	https://www.genecards.org/cgi-bin/carddisp.pl?gene=KLHL3
MLXIPL	MLX Interacting Protein Like	Protein Coding	Q9NP71	55	GC07M073593	35.2912063598633	https://www.genecards.org/cgi-bin/carddisp.pl?gene=MLXIPL
RAPSN	Receptor Associated Protein Of The Synapse	Protein Coding	Q13702	54	GC11M136239	35.289722442627	https://www.genecards.org/cgi-bin/carddisp.pl?gene=RAPSN
STIM1	Stromal Interaction Molecule 1	Protein Coding	Q13586	63	GC11P015861	35.2788963317871	https://www.genecards.org/cgi-bin/carddisp.pl?gene=STIM1
SIRT3	Sirtuin 3	Protein Coding	Q9NTG7	60	GC11M000215	35.2760543823242	https://www.genecards.org/cgi-bin/carddisp.pl?gene=SIRT3
AXIN2	Axin 2	Protein Coding	Q9Y2T1	63	GC17M065528	35.2683181762695	https://www.genecards.org/cgi-bin/carddisp.pl?gene=AXIN2
SLC9A1	Solute Carrier Family 9 Member A1	Protein Coding	P19634	63	GC01M034197	35.2683067321777	https://www.genecards.org/cgi-bin/carddisp.pl?gene=SLC9A1
TRMU	TRNA Mitochondrial 2-Thiouridylase	Protein Coding	O75648	52	GC22P046330	35.2674102783203	https://www.genecards.org/cgi-bin/carddisp.pl?gene=TRMU
PLD3	Phospholipase D Family Member 3	Protein Coding	Q8IV08	54	GC19P040348	35.2524032592773	https://www.genecards.org/cgi-bin/carddisp.pl?gene=PLD3
TFAM	Transcription Factor A, Mitochondrial	Protein Coding	Q00059	57	GC10P058385	35.2440948486328	https://www.genecards.org/cgi-bin/carddisp.pl?gene=TFAM
UGT1A	UDP Glucuronosyltransferase Family 1 Member A Complex Locus	Uncategorized		21	GC02P234634	35.241397857666	https://www.genecards.org/cgi-bin/carddisp.pl?gene=UGT1A
PDHA1	Pyruvate Dehydrogenase E1 Subunit Alpha 1	Protein Coding	P08559	60	GC0XP019343	35.2411003112793	https://www.genecards.org/cgi-bin/carddisp.pl?gene=PDHA1
MIR199A1	MicroRNA 199a-1	RNA Gene		29	GC19M010817	35.2242050170898	https://www.genecards.org/cgi-bin/carddisp.pl?gene=MIR199A1
LIG4	DNA Ligase 4	Protein Coding	P49917	60	GC13M108207	35.2087326049805	https://www.genecards.org/cgi-bin/carddisp.pl?gene=LIG4
MERTK	MER Proto-Oncogene, Tyrosine Kinase	Protein Coding	Q12866	64	GC02P111898	35.1993942260742	https://www.genecards.org/cgi-bin/carddisp.pl?gene=MERTK
ASAH1	N-Acylsphingosine Amidohydrolase 1	Protein Coding	Q13510	63	GC08M018055	35.1539459228516	https://www.genecards.org/cgi-bin/carddisp.pl?gene=ASAH1
CHAT	Choline O-Acetyltransferase	Protein Coding	P28329	61	GC10P049609	35.1509857177734	https://www.genecards.org/cgi-bin/carddisp.pl?gene=CHAT
SDHAF1	Succinate Dehydrogenase Complex Assembly Factor 1	Protein Coding	A6NFY7	47	GC19P035995	35.1248359680176	https://www.genecards.org/cgi-bin/carddisp.pl?gene=SDHAF1
TRAF6	TNF Receptor Associated Factor 6	Protein Coding	Q9Y4K3	59	GC11M036467	35.1221466064453	https://www.genecards.org/cgi-bin/carddisp.pl?gene=TRAF6
CELSR2	Cadherin EGF LAG Seven-Pass G-Type Receptor 2	Protein Coding	Q9HCU4	53	GC01P111387	35.1193084716797	https://www.genecards.org/cgi-bin/carddisp.pl?gene=CELSR2
APLN	Apelin	Protein Coding	Q9ULZ1	49	GC0XM129645	35.1191253662109	https://www.genecards.org/cgi-bin/carddisp.pl?gene=APLN
RXYLT1	Ribitol Xylosyltransferase 1	Protein Coding	Q9Y2B1	47	GC12P063779	35.1120376586914	https://www.genecards.org/cgi-bin/carddisp.pl?gene=RXYLT1
TXNIP	Thioredoxin Interacting Protein	Protein Coding	Q9H3M7	53	GC01M145992	35.0877265930176	https://www.genecards.org/cgi-bin/carddisp.pl?gene=TXNIP
MYBPC1	Myosin Binding Protein C1	Protein Coding	Q00872	56	GC12P101568	35.0820274353027	https://www.genecards.org/cgi-bin/carddisp.pl?gene=MYBPC1
PNPLA4	Patatin Like Phospholipase Domain Containing 4	Protein Coding	P41247	48	GC0XM007898	35.0694885253906	https://www.genecards.org/cgi-bin/carddisp.pl?gene=PNPLA4
CCM2	CCM2 Scaffold Protein	Protein Coding	Q9BSQ5	54	GC07P044999	35.0541191101074	https://www.genecards.org/cgi-bin/carddisp.pl?gene=CCM2
AHI1	Abelson Helper Integration Site 1	Protein Coding	Q8N157	53	GC06M135283	35.0513229370117	https://www.genecards.org/cgi-bin/carddisp.pl?gene=AHI1
MIA3	MIA SH3 Domain ER Export Factor 3	Protein Coding	Q5JRA6	49	GC01P222618	35.024543762207	https://www.genecards.org/cgi-bin/carddisp.pl?gene=MIA3
TSEN2	TRNA Splicing Endonuclease Subunit 2	Protein Coding	Q8NCE0	54	GC03P025603	35.0231628417969	https://www.genecards.org/cgi-bin/carddisp.pl?gene=TSEN2
DNAJB2	DnaJ Heat Shock Protein Family (Hsp40) Member B2	Protein Coding	P25686	55	GC02P219279	35.0148315429688	https://www.genecards.org/cgi-bin/carddisp.pl?gene=DNAJB2
TNFSF10	TNF Superfamily Member 10	Protein Coding	P50591	58	GC03M172505	35.0066299438477	https://www.genecards.org/cgi-bin/carddisp.pl?gene=TNFSF10
SMARCAL1	SNF2 Related Chromatin Remodeling Annealing Helicase 1	Protein Coding	Q9NZC9	58	GC02P216412	35.0004577636719	https://www.genecards.org/cgi-bin/carddisp.pl?gene=SMARCAL1
MT-RNR1	Mitochondrially Encoded 12S RRNA	RNA Gene	A0A0C5B5G6	25	GCMTP000642	34.9634742736816	https://www.genecards.org/cgi-bin/carddisp.pl?gene=MT-RNR1
MEF2C	Myocyte Enhancer Factor 2C	Protein Coding	Q06413	62	GC05M088718	34.9494667053223	https://www.genecards.org/cgi-bin/carddisp.pl?gene=MEF2C
CACNA2D1	Calcium Voltage-Gated Channel Auxiliary Subunit Alpha2delta 1	Protein Coding	P54289	59	GC07M081946	34.9336395263672	https://www.genecards.org/cgi-bin/carddisp.pl?gene=CACNA2D1
WNT5A	Wnt Family Member 5A	Protein Coding	P41221	64	GC03M055465	34.9276313781738	https://www.genecards.org/cgi-bin/carddisp.pl?gene=WNT5A
CDC123	Cell Division Cycle 123	Protein Coding	O75794	49	GC10P012195	34.9266777038574	https://www.genecards.org/cgi-bin/carddisp.pl?gene=CDC123
CCL11	C-C Motif Chemokine Ligand 11	Protein Coding	P51671	59	GC17P034285	34.9253463745117	https://www.genecards.org/cgi-bin/carddisp.pl?gene=CCL11
MAN1B1	Mannosidase Alpha Class 1B Member 1	Protein Coding	Q9UKM7	60	GC09P137086	34.9158706665039	https://www.genecards.org/cgi-bin/carddisp.pl?gene=MAN1B1
MIR20A	MicroRNA 20a	RNA Gene		29	GC13P091735	34.9071998596191	https://www.genecards.org/cgi-bin/carddisp.pl?gene=MIR20A
ATP2B2	ATPase Plasma Membrane Ca2+ Transporting 2	Protein Coding	Q01814	60	GC03M010324	34.8841781616211	https://www.genecards.org/cgi-bin/carddisp.pl?gene=ATP2B2
RIGI	RNA Sensor RIG-I	Protein Coding	O95786	61	GC09M032558	34.8814888000488	https://www.genecards.org/cgi-bin/carddisp.pl?gene=RIGI
RPS6KB1	Ribosomal Protein S6 Kinase B1	Protein Coding	P23443	63	GC17P059893	34.876	https://www.genecards.org/cgi-bin/carddisp.pl?gene=RPS6KB1
ENO2	Enolase 2	Protein Coding	P09104	60	GC12P006913	34.8641510009766	https://www.genecards.org/cgi-bin/carddisp.pl?gene=ENO2
TRPC3	Transient Receptor Potential Cation Channel Subfamily C Member 3	Protein Coding	Q13507	59	GC04M121879	34.8486976623535	https://www.genecards.org/cgi-bin/carddisp.pl?gene=TRPC3
GABRA1	Gamma-Aminobutyric Acid Type A Receptor Subunit Alpha1	Protein Coding	P14867	60	GC05P161847	34.8459777832031	https://www.genecards.org/cgi-bin/carddisp.pl?gene=GABRA1
TGIF1	TGFB Induced Factor Homeobox 1	Protein Coding	Q15583	58	GC18P003411	34.8161087036133	https://www.genecards.org/cgi-bin/carddisp.pl?gene=TGIF1
RASGRP2	RAS Guanyl Releasing Protein 2	Protein Coding	Q7LDG7	57	GC11M064726	34.803279876709	https://www.genecards.org/cgi-bin/carddisp.pl?gene=RASGRP2
CNOT1	CCR4-NOT Transcription Complex Subunit 1	Protein Coding	A5YKK6	53	GC16M058519	34.798713684082	https://www.genecards.org/cgi-bin/carddisp.pl?gene=CNOT1
POLR3B	RNA Polymerase III Subunit B	Protein Coding	Q9NW08	56	GC12P106357	34.7972030639648	https://www.genecards.org/cgi-bin/carddisp.pl?gene=POLR3B
ARX	Aristaless Related Homeobox	Protein Coding	Q96QS3	56	GC0XM025003	34.7838287353516	https://www.genecards.org/cgi-bin/carddisp.pl?gene=ARX
IHH	Indian Hedgehog Signaling Molecule	Protein Coding	Q14623	59	GC02M219054	34.7616577148438	https://www.genecards.org/cgi-bin/carddisp.pl?gene=IHH
CUL4B	Cullin 4B	Protein Coding	Q13620	56	GC0XM120524	34.7469215393066	https://www.genecards.org/cgi-bin/carddisp.pl?gene=CUL4B
XRCC4	X-Ray Repair Cross Complementing 4	Protein Coding	Q13426	57	GC05P083077	34.7390785217285	https://www.genecards.org/cgi-bin/carddisp.pl?gene=XRCC4
IL1R2	Interleukin 1 Receptor Type 2	Protein Coding	P27930	59	GC02P101991	34.7369346618652	https://www.genecards.org/cgi-bin/carddisp.pl?gene=IL1R2
ANGPTL4	Angiopoietin Like 4	Protein Coding	Q9BY76	56	GC19P008363	34.7120056152344	https://www.genecards.org/cgi-bin/carddisp.pl?gene=ANGPTL4
HTRA2	HtrA Serine Peptidase 2	Protein Coding	O43464	59	GC02P074529	34.6984901428223	https://www.genecards.org/cgi-bin/carddisp.pl?gene=HTRA2
PNLIPRP1	Pancreatic Lipase Related Protein 1	Protein Coding	P54315	46	GC10P116590	34.6862869262695	https://www.genecards.org/cgi-bin/carddisp.pl?gene=PNLIPRP1
NDUFV2	NADH:Ubiquinone Oxidoreductase Core Subunit V2	Protein Coding	P19404	56	GC18P009114	34.6756172180176	https://www.genecards.org/cgi-bin/carddisp.pl?gene=NDUFV2
ALPP	Alkaline Phosphatase, Placental	Protein Coding	P05187	57	GC02P232378	34.6677474975586	https://www.genecards.org/cgi-bin/carddisp.pl?gene=ALPP
DYNC2LI1	Dynein Cytoplasmic 2 Light Intermediate Chain 1	Protein Coding	Q8TCX1	51	GC02P044539	34.6575546264648	https://www.genecards.org/cgi-bin/carddisp.pl?gene=DYNC2LI1
NR0B1	Nuclear Receptor Subfamily 0 Group B Member 1	Protein Coding	P51843	59	GC0XM030304	34.6468620300293	https://www.genecards.org/cgi-bin/carddisp.pl?gene=NR0B1
CYB5A	Cytochrome B5 Type A	Protein Coding	P00167	56	GC18M074250	34.637134552002	https://www.genecards.org/cgi-bin/carddisp.pl?gene=CYB5A
ANKRD26	Ankyrin Repeat Domain Containing 26	Protein Coding	Q9UPS8	52	GC10M026947	34.6224937438965	https://www.genecards.org/cgi-bin/carddisp.pl?gene=ANKRD26
EPHX2	Epoxide Hydrolase 2	Protein Coding	P34913	59	GC08P027490	34.6131591796875	https://www.genecards.org/cgi-bin/carddisp.pl?gene=EPHX2
KDM5C	Lysine Demethylase 5C	Protein Coding	P41229	59	GC0XM053176	34.6125335693359	https://www.genecards.org/cgi-bin/carddisp.pl?gene=KDM5C
RDH12	Retinol Dehydrogenase 12	Protein Coding	Q96NR8	57	GC14P067701	34.612060546875	https://www.genecards.org/cgi-bin/carddisp.pl?gene=RDH12
PBX1	PBX Homeobox 1	Protein Coding	P40424	60	GC01P174206	34.5838279724121	https://www.genecards.org/cgi-bin/carddisp.pl?gene=PBX1
LDHA	Lactate Dehydrogenase A	Protein Coding	P00338	64	GC11P018394	34.5664176940918	https://www.genecards.org/cgi-bin/carddisp.pl?gene=LDHA
MIR375	MicroRNA 375	RNA Gene		29	GC02M219001	34.5320129394531	https://www.genecards.org/cgi-bin/carddisp.pl?gene=MIR375
PGAM2	Phosphoglycerate Mutase 2	Protein Coding	P15259	56	GC07M044062	34.5207633972168	https://www.genecards.org/cgi-bin/carddisp.pl?gene=PGAM2
POU5F1	POU Class 5 Homeobox 1	Protein Coding	Q01860	60	GC06M103297	34.5196723937988	https://www.genecards.org/cgi-bin/carddisp.pl?gene=POU5F1
MIR216A	MicroRNA 216a	RNA Gene		28	GC02M055988	34.4941902160645	https://www.genecards.org/cgi-bin/carddisp.pl?gene=MIR216A
TNNI2	Troponin I2, Fast Skeletal Type	Protein Coding	P48788	56	GC11P015775	34.483081817627	https://www.genecards.org/cgi-bin/carddisp.pl?gene=TNNI2
FOXC2	Forkhead Box C2	Protein Coding	Q99958	57	GC16P114787	34.4630393981934	https://www.genecards.org/cgi-bin/carddisp.pl?gene=FOXC2
KMT2C	Lysine Methyltransferase 2C	Protein Coding	Q8NEZ4	56	GC07M152134	34.424259185791	https://www.genecards.org/cgi-bin/carddisp.pl?gene=KMT2C
DPM2	Dolichyl-Phosphate Mannosyltransferase Subunit 2, Regulatory	Protein Coding	O94777	49	GC09M127935	34.3962860107422	https://www.genecards.org/cgi-bin/carddisp.pl?gene=DPM2
ADAR	Adenosine Deaminase RNA Specific	Protein Coding	P55265	59	GC01M166236	34.3911209106445	https://www.genecards.org/cgi-bin/carddisp.pl?gene=ADAR
AMH	Anti-Mullerian Hormone	Protein Coding	P03971	57	GC19P141874	34.389217376709	https://www.genecards.org/cgi-bin/carddisp.pl?gene=AMH
CYP1A1	Cytochrome P450 Family 1 Subfamily A Member 1	Protein Coding	P04798	60	GC15M074719	34.3846397399902	https://www.genecards.org/cgi-bin/carddisp.pl?gene=CYP1A1
SERPINA12	Serpin Family A Member 12	Protein Coding	Q8IW75	52	GC14M094487	34.3770141601563	https://www.genecards.org/cgi-bin/carddisp.pl?gene=SERPINA12
CALM3	Calmodulin 3	Protein Coding	P0DP25	55	GC19P046601	34.3495979309082	https://www.genecards.org/cgi-bin/carddisp.pl?gene=CALM3
MIR130A	MicroRNA 130a	RNA Gene		30	GC11P057641	34.3435707092285	https://www.genecards.org/cgi-bin/carddisp.pl?gene=MIR130A
EIF2S1	Eukaryotic Translation Initiation Factor 2 Subunit Alpha	Protein Coding	P05198	57	GC14P067359	34.3429908752441	https://www.genecards.org/cgi-bin/carddisp.pl?gene=EIF2S1
TTBK2	Tau Tubulin Kinase 2	Protein Coding	Q6IQ55	57	GC15M042738	34.2895812988281	https://www.genecards.org/cgi-bin/carddisp.pl?gene=TTBK2
VKORC1	Vitamin K Epoxide Reductase Complex Subunit 1	Protein Coding	Q9BQB6	62	GC16M048823	34.2824172973633	https://www.genecards.org/cgi-bin/carddisp.pl?gene=VKORC1
COG6	Component Of Oligomeric Golgi Complex 6	Protein Coding	Q9Y2V7	51	GC13P039655	34.2706680297852	https://www.genecards.org/cgi-bin/carddisp.pl?gene=COG6
TULP1	TUB Like Protein 1	Protein Coding	O00294	54	GC06M103466	34.2671165466309	https://www.genecards.org/cgi-bin/carddisp.pl?gene=TULP1
NR2F2	Nuclear Receptor Subfamily 2 Group F Member 2	Protein Coding	P24468	61	GC15P096325	34.266227722168	https://www.genecards.org/cgi-bin/carddisp.pl?gene=NR2F2
CERKL	CERK Like Autophagy Regulator	Protein Coding	Q49MI3	51	GC02M181536	34.2475852966309	https://www.genecards.org/cgi-bin/carddisp.pl?gene=CERKL
SLC11A2	Solute Carrier Family 11 Member 2	Protein Coding	P49281	61	GC12M050952	34.2403984069824	https://www.genecards.org/cgi-bin/carddisp.pl?gene=SLC11A2
PRKD1	Protein Kinase D1	Protein Coding	Q15139	62	GC14M029576	34.2343330383301	https://www.genecards.org/cgi-bin/carddisp.pl?gene=PRKD1
PMPCA	Peptidase, Mitochondrial Processing Subunit Alpha	Protein Coding	Q10713	55	GC09P136410	34.2214317321777	https://www.genecards.org/cgi-bin/carddisp.pl?gene=PMPCA
SUN1	Sad1 And UNC84 Domain Containing 1	Protein Coding	O94901	52	GC07P000815	34.2149505615234	https://www.genecards.org/cgi-bin/carddisp.pl?gene=SUN1
ZAP70	Zeta Chain Of T Cell Receptor Associated Protein Kinase 70	Protein Coding	P43403	64	GC02P099091	34.2085838317871	https://www.genecards.org/cgi-bin/carddisp.pl?gene=ZAP70
CTRC	Chymotrypsin C	Protein Coding	Q99895	57	GC01P015438	34.1715278625488	https://www.genecards.org/cgi-bin/carddisp.pl?gene=CTRC
MIR197	MicroRNA 197	RNA Gene		28	GC01P109598	34.1698608398438	https://www.genecards.org/cgi-bin/carddisp.pl?gene=MIR197
SPRED1	Sprouty Related EVH1 Domain Containing 1	Protein Coding	Q7Z699	54	GC15P038252	34.1682891845703	https://www.genecards.org/cgi-bin/carddisp.pl?gene=SPRED1
ACTN2	Actinin Alpha 2	Protein Coding	P35609	60	GC01P236686	34.0558128356934	https://www.genecards.org/cgi-bin/carddisp.pl?gene=ACTN2
YARS1	Tyrosyl-TRNA Synthetase 1	Protein Coding	P54577	56	GC01M032783	34.0331382751465	https://www.genecards.org/cgi-bin/carddisp.pl?gene=YARS1
ACACB	Acetyl-CoA Carboxylase Beta	Protein Coding	O00763	58	GC12P109116	34.0160293579102	https://www.genecards.org/cgi-bin/carddisp.pl?gene=ACACB
CNP	2',3'-Cyclic Nucleotide 3' Phosphodiesterase	Protein Coding	P09543	56	GC17P041966	34.0119819641113	https://www.genecards.org/cgi-bin/carddisp.pl?gene=CNP
SEC63	SEC63 Homolog, Protein Translocation Regulator	Protein Coding	Q9UGP8	56	GC06M107867	33.9969940185547	https://www.genecards.org/cgi-bin/carddisp.pl?gene=SEC63
SSTR2	Somatostatin Receptor 2	Protein Coding	P30874	60	GC17P073165	33.9930305480957	https://www.genecards.org/cgi-bin/carddisp.pl?gene=SSTR2
MEF2A	Myocyte Enhancer Factor 2A	Protein Coding	Q02078	59	GC15P099565	33.9576644897461	https://www.genecards.org/cgi-bin/carddisp.pl?gene=MEF2A
MTM1	Myotubularin 1	Protein Coding	Q13496	56	GC0XP150562	33.9403266906738	https://www.genecards.org/cgi-bin/carddisp.pl?gene=MTM1
NRP1	Neuropilin 1	Protein Coding	O14786	60	GC10M033177	33.9352111816406	https://www.genecards.org/cgi-bin/carddisp.pl?gene=NRP1
NR0B2	Nuclear Receptor Subfamily 0 Group B Member 2	Protein Coding	Q15466	54	GC01M034192	33.9341735839844	https://www.genecards.org/cgi-bin/carddisp.pl?gene=NR0B2
CD27	CD27 Molecule	Protein Coding	P26842	60	GC12P068246	33.9334335327148	https://www.genecards.org/cgi-bin/carddisp.pl?gene=CD27
NKX6-2	NK6 Homeobox 2	Protein Coding	Q9C056	50	GC10M132783	33.9245834350586	https://www.genecards.org/cgi-bin/carddisp.pl?gene=NKX6-2
RELA	RELA Proto-Oncogene, NF-KB Subunit	Protein Coding	Q04206	64	GC11M065653	33.9186210632324	https://www.genecards.org/cgi-bin/carddisp.pl?gene=RELA
MAF	MAF BZIP Transcription Factor	Protein Coding	O75444	58	GC16M079204	33.9147644042969	https://www.genecards.org/cgi-bin/carddisp.pl?gene=MAF
FOXO3	Forkhead Box O3	Protein Coding	O43524	60	GC06P108559	33.9096832275391	https://www.genecards.org/cgi-bin/carddisp.pl?gene=FOXO3
CNTNAP2	Contactin Associated Protein 2	Protein Coding	Q9UHC6	58	GC07P146116	33.9060935974121	https://www.genecards.org/cgi-bin/carddisp.pl?gene=CNTNAP2
GHRHR	Growth Hormone Releasing Hormone Receptor	Protein Coding	Q02643	56	GC07P030938	33.9004173278809	https://www.genecards.org/cgi-bin/carddisp.pl?gene=GHRHR
PPP2R1A	Protein Phosphatase 2 Scaffold Subunit Aalpha	Protein Coding	P30153	61	GC19P143427	33.8943481445313	https://www.genecards.org/cgi-bin/carddisp.pl?gene=PPP2R1A
BRIP1	BRCA1 Interacting DNA Helicase 1	Protein Coding	Q9BX63	62	GC17M061679	33.8897132873535	https://www.genecards.org/cgi-bin/carddisp.pl?gene=BRIP1
TCAP	Titin-Cap	Protein Coding	O15273	54	GC17P144370	33.8890037536621	https://www.genecards.org/cgi-bin/carddisp.pl?gene=TCAP
SBF1	SET Binding Factor 1	Protein Coding	O95248	54	GC22M084038	33.885181427002	https://www.genecards.org/cgi-bin/carddisp.pl?gene=SBF1
CLCN7	Chloride Voltage-Gated Channel 7	Protein Coding	P51798	58	GC16M001444	33.8714141845703	https://www.genecards.org/cgi-bin/carddisp.pl?gene=CLCN7
C2	Complement C2	Protein Coding	P06681	59	GC06P031897	33.870849609375	https://www.genecards.org/cgi-bin/carddisp.pl?gene=C2
CNGA3	Cyclic Nucleotide Gated Channel Subunit Alpha 3	Protein Coding	Q16281	56	GC02P099123	33.8642082214355	https://www.genecards.org/cgi-bin/carddisp.pl?gene=CNGA3
NUS1	NUS1 Dehydrodolichyl Diphosphate Synthase Subunit	Protein Coding	Q96E22	51	GC06P117675	33.8518409729004	https://www.genecards.org/cgi-bin/carddisp.pl?gene=NUS1
UQCRC2	Ubiquinol-Cytochrome C Reductase Core Protein 2	Protein Coding	P22695	59	GC16P112805	33.8435707092285	https://www.genecards.org/cgi-bin/carddisp.pl?gene=UQCRC2
MIR30A	MicroRNA 30a	RNA Gene		28	GC06M071403	33.8420257568359	https://www.genecards.org/cgi-bin/carddisp.pl?gene=MIR30A
KCNQ1OT1	KCNQ1 Opposite Strand/Antisense Transcript 1	RNA Gene		36	GC11M014053	33.8278198242188	https://www.genecards.org/cgi-bin/carddisp.pl?gene=KCNQ1OT1
ONECUT1	One Cut Homeobox 1	Protein Coding	Q9UBC0	53	GC15M158950	33.8212089538574	https://www.genecards.org/cgi-bin/carddisp.pl?gene=ONECUT1
ATP8A1	ATPase Phospholipid Transporting 8A1	Protein Coding	Q9Y2Q0	53	GC04M042410	33.8162498474121	https://www.genecards.org/cgi-bin/carddisp.pl?gene=ATP8A1
VAMP2	Vesicle Associated Membrane Protein 2	Protein Coding	P63027	59	GC17M092463	33.8066368103027	https://www.genecards.org/cgi-bin/carddisp.pl?gene=VAMP2
SCT	Secretin	Protein Coding	P09683	46	GC11M000626	33.805591583252	https://www.genecards.org/cgi-bin/carddisp.pl?gene=SCT
RAD51	RAD51 Recombinase	Protein Coding	Q06609	64	GC15P040694	33.8026123046875	https://www.genecards.org/cgi-bin/carddisp.pl?gene=RAD51
TSHR	Thyroid Stimulating Hormone Receptor	Protein Coding	P16473	61	GC14P080954	33.7874298095703	https://www.genecards.org/cgi-bin/carddisp.pl?gene=TSHR
L1CAM	L1 Cell Adhesion Molecule	Protein Coding	P32004	60	GC0XM153864	33.7868614196777	https://www.genecards.org/cgi-bin/carddisp.pl?gene=L1CAM
BBS5	Bardet-Biedl Syndrome 5	Protein Coding	Q8N3I7	50	GC02P169495	33.7861747741699	https://www.genecards.org/cgi-bin/carddisp.pl?gene=BBS5
GRIN2A	Glutamate Ionotropic Receptor NMDA Type Subunit 2A	Protein Coding	Q12879	65	GC16M009753	33.7767219543457	https://www.genecards.org/cgi-bin/carddisp.pl?gene=GRIN2A
CYP1B1	Cytochrome P450 Family 1 Subfamily B Member 1	Protein Coding	Q16678	61	GC02M038066	33.7680282592773	https://www.genecards.org/cgi-bin/carddisp.pl?gene=CYP1B1
PRDM5	PR/SET Domain 5	Protein Coding	Q9NQX1	47	GC04M121298	33.7670211791992	https://www.genecards.org/cgi-bin/carddisp.pl?gene=PRDM5
GRIA2	Glutamate Ionotropic Receptor AMPA Type Subunit 2	Protein Coding	P42262	64	GC04P157204	33.706470489502	https://www.genecards.org/cgi-bin/carddisp.pl?gene=GRIA2
ATP5F1A	ATP Synthase F1 Subunit Alpha	Protein Coding	P25705	59	GC18M046081	33.7064170837402	https://www.genecards.org/cgi-bin/carddisp.pl?gene=ATP5F1A
IMPDH1	Inosine Monophosphate Dehydrogenase 1	Protein Coding	P20839	61	GC07M128392	33.6986923217773	https://www.genecards.org/cgi-bin/carddisp.pl?gene=IMPDH1
MKKS	MKKS Centrosomal Shuttling Protein	Protein Coding	Q9NPJ1	51	GC20M010560	33.6567993164063	https://www.genecards.org/cgi-bin/carddisp.pl?gene=MKKS
ACTC1	Actin Alpha Cardiac Muscle 1	Protein Coding	P68032	58	GC15M034790	33.6399917602539	https://www.genecards.org/cgi-bin/carddisp.pl?gene=ACTC1
ZIC2	Zic Family Member 2	Protein Coding	O95409	56	GC13P099981	33.6208801269531	https://www.genecards.org/cgi-bin/carddisp.pl?gene=ZIC2
MAOA	Monoamine Oxidase A	Protein Coding	P21397	62	GC0XP043654	33.5981216430664	https://www.genecards.org/cgi-bin/carddisp.pl?gene=MAOA
KL	Klotho	Protein Coding	Q9UEF7	61	GC13P033016	33.5960578918457	https://www.genecards.org/cgi-bin/carddisp.pl?gene=KL
CKM	Creatine Kinase, M-Type	Protein Coding	P06732	58	GC19M045306	33.5876846313477	https://www.genecards.org/cgi-bin/carddisp.pl?gene=CKM
PLCB2	Phospholipase C Beta 2	Protein Coding	Q00722	54	GC15M040278	33.5844345092773	https://www.genecards.org/cgi-bin/carddisp.pl?gene=PLCB2
ITGA4	Integrin Subunit Alpha 4	Protein Coding	P13612	62	GC02P181492	33.5714340209961	https://www.genecards.org/cgi-bin/carddisp.pl?gene=ITGA4
AIP	Aryl Hydrocarbon Receptor Interacting Protein	Protein Coding	O00170	56	GC11P067468	33.5502891540527	https://www.genecards.org/cgi-bin/carddisp.pl?gene=AIP
ATXN3	Ataxin 3	Protein Coding	P54252	59	GC14M123129	33.5411796569824	https://www.genecards.org/cgi-bin/carddisp.pl?gene=ATXN3
MT-CYB	Mitochondrially Encoded Cytochrome B	Protein Coding	P00156	45	GCMTP014749	33.5242500305176	https://www.genecards.org/cgi-bin/carddisp.pl?gene=MT-CYB
SPAST	Spastin	Protein Coding	Q9UBP0	54	GC02P032063	33.5174674987793	https://www.genecards.org/cgi-bin/carddisp.pl?gene=SPAST
MTHFD1	Methylenetetrahydrofolate Dehydrogenase, Cyclohydrolase And Formyltetrahydrofolate Synthetase 1	Protein Coding	P11586	59	GC14P064388	33.5115051269531	https://www.genecards.org/cgi-bin/carddisp.pl?gene=MTHFD1
DNAJC5	DnaJ Heat Shock Protein Family (Hsp40) Member C5	Protein Coding	Q9H3Z4	54	GC20P063895	33.5054740905762	https://www.genecards.org/cgi-bin/carddisp.pl?gene=DNAJC5
MYO6	Myosin VI	Protein Coding	Q9UM54	56	GC06P075749	33.4910888671875	https://www.genecards.org/cgi-bin/carddisp.pl?gene=MYO6
CSF3	Colony Stimulating Factor 3	Protein Coding	P09919	54	GC17P040015	33.4819488525391	https://www.genecards.org/cgi-bin/carddisp.pl?gene=CSF3
MTRFR	Mitochondrial Translation Release Factor In Rescue	Protein Coding	Q9H3J6	46	GC12P137518	33.4790115356445	https://www.genecards.org/cgi-bin/carddisp.pl?gene=MTRFR
SIRT2	Sirtuin 2	Protein Coding	Q8IXJ6	60	GC19M038878	33.401252746582	https://www.genecards.org/cgi-bin/carddisp.pl?gene=SIRT2
RAG1	Recombination Activating 1	Protein Coding	P15918	56	GC11P036554	33.3885078430176	https://www.genecards.org/cgi-bin/carddisp.pl?gene=RAG1
TMEM165	Transmembrane Protein 165	Protein Coding	Q9HC07	52	GC04P055395	33.379467010498	https://www.genecards.org/cgi-bin/carddisp.pl?gene=TMEM165
ICOS	Inducible T Cell Costimulator	Protein Coding	Q9Y6W8	57	GC02P204610	33.3764419555664	https://www.genecards.org/cgi-bin/carddisp.pl?gene=ICOS
HSPA1B	Heat Shock Protein Family A (Hsp70) Member 1B	Protein Coding	P0DMV9	54	GC06P173096	33.3630523681641	https://www.genecards.org/cgi-bin/carddisp.pl?gene=HSPA1B
ATP6AP1	ATPase H+ Transporting Accessory Protein 1	Protein Coding	Q15904	57	GC0XP154428	33.3562927246094	https://www.genecards.org/cgi-bin/carddisp.pl?gene=ATP6AP1
ETFB	Electron Transfer Flavoprotein Subunit Beta	Protein Coding	P38117	59	GC19M051345	33.3539085388184	https://www.genecards.org/cgi-bin/carddisp.pl?gene=ETFB
ACO2	Aconitase 2	Protein Coding	Q99798	59	GC22P087035	33.3534812927246	https://www.genecards.org/cgi-bin/carddisp.pl?gene=ACO2
MFSD8	Major Facilitator Superfamily Domain Containing 8	Protein Coding	Q8NHS3	49	GC04M127917	33.3464431762695	https://www.genecards.org/cgi-bin/carddisp.pl?gene=MFSD8
TAC1	Tachykinin Precursor 1	Protein Coding	P20366	54	GC07P097734	33.3259506225586	https://www.genecards.org/cgi-bin/carddisp.pl?gene=TAC1
IL18R1	Interleukin 18 Receptor 1	Protein Coding	Q13478	56	GC02P102311	33.2988471984863	https://www.genecards.org/cgi-bin/carddisp.pl?gene=IL18R1
PIGN	Phosphatidylinositol Glycan Anchor Biosynthesis Class N	Protein Coding	O95427	53	GC18M061905	33.283561706543	https://www.genecards.org/cgi-bin/carddisp.pl?gene=PIGN
SLC25A38	Solute Carrier Family 25 Member 38	Protein Coding	Q96DW6	49	GC03P041796	33.1807403564453	https://www.genecards.org/cgi-bin/carddisp.pl?gene=SLC25A38
ABCC1	ATP Binding Cassette Subfamily C Member 1 (ABCC1 Blood Group)	Protein Coding	P33527	61	GC16P015949	33.1474456787109	https://www.genecards.org/cgi-bin/carddisp.pl?gene=ABCC1
ABCD1	ATP Binding Cassette Subfamily D Member 1	Protein Coding	P33897	59	GC0XP153724	33.1440849304199	https://www.genecards.org/cgi-bin/carddisp.pl?gene=ABCD1
FOXRED1	FAD Dependent Oxidoreductase Domain Containing 1	Protein Coding	Q96CU9	53	GC11P126269	33.1369171142578	https://www.genecards.org/cgi-bin/carddisp.pl?gene=FOXRED1
PIP5K1C	Phosphatidylinositol-4-Phosphate 5-Kinase Type 1 Gamma	Protein Coding	O60331	60	GC19M104097	33.1348	https://www.genecards.org/cgi-bin/carddisp.pl?gene=PIP5K1C
PAX8	Paired Box 8	Protein Coding	Q06710	58	GC02M113215	33.125919342041	https://www.genecards.org/cgi-bin/carddisp.pl?gene=PAX8
MPDU1	Mannose-P-Dolichol Utilization Defect 1	Protein Coding	O75352	54	GC17P007583	33.1066932678223	https://www.genecards.org/cgi-bin/carddisp.pl?gene=MPDU1
ZDHHC24	Zinc Finger DHHC-Type Containing 24	Protein Coding	Q6UX98	45	GC11M136625	33.1046142578125	https://www.genecards.org/cgi-bin/carddisp.pl?gene=ZDHHC24
AGRN	Agrin	Protein Coding	O00468	58	GC01P001020	33.0763168334961	https://www.genecards.org/cgi-bin/carddisp.pl?gene=AGRN
MYH2	Myosin Heavy Chain 2	Protein Coding	Q9UKX2	58	GC17M010521	33.071704864502	https://www.genecards.org/cgi-bin/carddisp.pl?gene=MYH2
GIPR	Gastric Inhibitory Polypeptide Receptor	Protein Coding	P48546	58	GC19P045668	33.0622138977051	https://www.genecards.org/cgi-bin/carddisp.pl?gene=GIPR
KARS1	Lysyl-TRNA Synthetase 1	Protein Coding	Q15046	57	GC16M076086	33.0516967773438	https://www.genecards.org/cgi-bin/carddisp.pl?gene=KARS1
ATP2A1	ATPase Sarcoplasmic/Endoplasmic Reticulum Ca2+ Transporting 1	Protein Coding	O14983	62	GC16P113023	33.0506744384766	https://www.genecards.org/cgi-bin/carddisp.pl?gene=ATP2A1
GRID2	Glutamate Ionotropic Receptor Delta Type Subunit 2	Protein Coding	O43424	58	GC04P092304	33.0473289489746	https://www.genecards.org/cgi-bin/carddisp.pl?gene=GRID2
ABL1	ABL Proto-Oncogene 1, Non-Receptor Tyrosine Kinase	Protein Coding	P00519	66	GC09P130713	33.0451316833496	https://www.genecards.org/cgi-bin/carddisp.pl?gene=ABL1
RASGRP1	RAS Guanyl Releasing Protein 1	Protein Coding	O95267	58	GC15M038488	33.0428199768066	https://www.genecards.org/cgi-bin/carddisp.pl?gene=RASGRP1
C1R	Complement C1r	Protein Coding	P00736	60	GC12M034438	33.0423469543457	https://www.genecards.org/cgi-bin/carddisp.pl?gene=C1R
COQ8A	Coenzyme Q8A	Protein Coding	Q8NI60	56	GC01P226942	33.0419540405273	https://www.genecards.org/cgi-bin/carddisp.pl?gene=COQ8A
ERCC1	ERCC Excision Repair 1, Endonuclease Non-Catalytic Subunit	Protein Coding	P07992	59	GC19M105114	33.0329170227051	https://www.genecards.org/cgi-bin/carddisp.pl?gene=ERCC1
CLN5	CLN5 Intracellular Trafficking Protein	Protein Coding	O75503	53	GC13P076990	33.0209159851074	https://www.genecards.org/cgi-bin/carddisp.pl?gene=CLN5
SYK	Spleen Associated Tyrosine Kinase	Protein Coding	P43405	64	GC09P105236	33.0193748474121	https://www.genecards.org/cgi-bin/carddisp.pl?gene=SYK
LMF1	Lipase Maturation Factor 1	Protein Coding	Q96S06	50	GC16M000853	33.0140342712402	https://www.genecards.org/cgi-bin/carddisp.pl?gene=LMF1
VCL	Vinculin	Protein Coding	P18206	60	GC10P073995	33.0026817321777	https://www.genecards.org/cgi-bin/carddisp.pl?gene=VCL
NOG	Noggin	Protein Coding	Q13253	60	GC17P056593	32.9987640380859	https://www.genecards.org/cgi-bin/carddisp.pl?gene=NOG
CLU	Clusterin	Protein Coding	P10909	60	GC08M027596	32.9816017150879	https://www.genecards.org/cgi-bin/carddisp.pl?gene=CLU
NCF1	Neutrophil Cytosolic Factor 1	Protein Coding	P14598	60	GC07P092996	32.9519653320313	https://www.genecards.org/cgi-bin/carddisp.pl?gene=NCF1
CAD	Carbamoyl-Phosphate Synthetase 2, Aspartate Transcarbamylase, And Dihydroorotase	Protein Coding	P27708	62	GC02P027217	32.9498252868652	https://www.genecards.org/cgi-bin/carddisp.pl?gene=CAD
WDR72	WD Repeat Domain 72	Protein Coding	Q3MJ13	47	GC15M162465	32.9444923400879	https://www.genecards.org/cgi-bin/carddisp.pl?gene=WDR72
CAPN1	Calpain 1	Protein Coding	P07384	63	GC11P103313	32.9182243347168	https://www.genecards.org/cgi-bin/carddisp.pl?gene=CAPN1
DVL1	Dishevelled Segment Polarity Protein 1	Protein Coding	O14640	60	GC01M001335	32.8955039978027	https://www.genecards.org/cgi-bin/carddisp.pl?gene=DVL1
ITLN1	Intelectin 1	Protein Coding	Q8WWA0	51	GC01M160876	32.8875350952148	https://www.genecards.org/cgi-bin/carddisp.pl?gene=ITLN1
DNAJC19	DnaJ Heat Shock Protein Family (Hsp40) Member C19	Protein Coding	Q96DA6	53	GC03M180983	32.8874969482422	https://www.genecards.org/cgi-bin/carddisp.pl?gene=DNAJC19
PIGV	Phosphatidylinositol Glycan Anchor Biosynthesis Class V	Protein Coding	Q9NUD9	52	GC01P026787	32.8813	https://www.genecards.org/cgi-bin/carddisp.pl?gene=PIGV
PPP1R15B	Protein Phosphatase 1 Regulatory Subunit 15B	Protein Coding	Q5SWA1	50	GC01M204729	32.8694458007813	https://www.genecards.org/cgi-bin/carddisp.pl?gene=PPP1R15B
CSF1R	Colony Stimulating Factor 1 Receptor	Protein Coding	P07333	65	GC05M150053	32.8564186096191	https://www.genecards.org/cgi-bin/carddisp.pl?gene=CSF1R
LAMA3	Laminin Subunit Alpha 3	Protein Coding	Q16787	57	GC18P023689	32.8527488708496	https://www.genecards.org/cgi-bin/carddisp.pl?gene=LAMA3
OTOF	Otoferlin	Protein Coding	Q9HC10	53	GC02M026659	32.8507614135742	https://www.genecards.org/cgi-bin/carddisp.pl?gene=OTOF
ALG11	ALG11 Alpha-1,2-Mannosyltransferase	Protein Coding	Q2TAA5	53	GC13P052012	32.8506011962891	https://www.genecards.org/cgi-bin/carddisp.pl?gene=ALG11
GANAB	Glucosidase II Alpha Subunit	Protein Coding	Q14697	59	GC11M136448	32.8452453613281	https://www.genecards.org/cgi-bin/carddisp.pl?gene=GANAB
DLK1	Delta Like Non-Canonical Notch Ligand 1	Protein Coding	P80370	59	GC14P119322	32.8259201049805	https://www.genecards.org/cgi-bin/carddisp.pl?gene=DLK1
RS1	Retinoschisin 1	Protein Coding	O15537	53	GC0XM018639	32.8219947814941	https://www.genecards.org/cgi-bin/carddisp.pl?gene=RS1
GM2A	Ganglioside GM2 Activator	Protein Coding	P17900	55	GC05P151212	32.8162040710449	https://www.genecards.org/cgi-bin/carddisp.pl?gene=GM2A
FOXE3	Forkhead Box E3	Protein Coding	Q13461	48	GC01P047416	32.8153343200684	https://www.genecards.org/cgi-bin/carddisp.pl?gene=FOXE3
TRPV3	Transient Receptor Potential Cation Channel Subfamily V Member 3	Protein Coding	Q8NET8	56	GC17M092231	32.8054466247559	https://www.genecards.org/cgi-bin/carddisp.pl?gene=TRPV3
STAT5A	Signal Transducer And Activator Of Transcription 5A	Protein Coding	P42229	63	GC17P042287	32.8032264709473	https://www.genecards.org/cgi-bin/carddisp.pl?gene=STAT5A
PDE6A	Phosphodiesterase 6A	Protein Coding	P16499	57	GC05M149857	32.7970695495605	https://www.genecards.org/cgi-bin/carddisp.pl?gene=PDE6A
PEX10	Peroxisomal Biogenesis Factor 10	Protein Coding	O60683	53	GC01M002403	32.7937049865723	https://www.genecards.org/cgi-bin/carddisp.pl?gene=PEX10
PDE5A	Phosphodiesterase 5A	Protein Coding	O76074	59	GC04M119494	32.7737083435059	https://www.genecards.org/cgi-bin/carddisp.pl?gene=PDE5A
KMT2A	Lysine Methyltransferase 2A	Protein Coding	Q03164	61	GC11P118436	32.7611541748047	https://www.genecards.org/cgi-bin/carddisp.pl?gene=KMT2A
NHLRC1	NHL Repeat Containing E3 Ubiquitin Protein Ligase 1	Protein Coding	Q6VVB1	53	GC06M018120	32.7603530883789	https://www.genecards.org/cgi-bin/carddisp.pl?gene=NHLRC1
IRAK1	Interleukin 1 Receptor Associated Kinase 1	Protein Coding	P51617	61	GC0XM154010	32.7544250488281	https://www.genecards.org/cgi-bin/carddisp.pl?gene=IRAK1
OGT	O-Linked N-Acetylglucosamine (GlcNAc) Transferase	Protein Coding	O15294	60	GC0XP071969	32.751392364502	https://www.genecards.org/cgi-bin/carddisp.pl?gene=OGT
PROKR2	Prokineticin Receptor 2	Protein Coding	Q8NFJ6	53	GC20M010347	32.7505378723145	https://www.genecards.org/cgi-bin/carddisp.pl?gene=PROKR2
TRAF2	TNF Receptor Associated Factor 2	Protein Coding	Q12933	59	GC09P136881	32.7492485046387	https://www.genecards.org/cgi-bin/carddisp.pl?gene=TRAF2
CD46	CD46 Molecule	Protein Coding	P15529	60	GC01P207752	32.7428703308105	https://www.genecards.org/cgi-bin/carddisp.pl?gene=CD46
HDAC9	Histone Deacetylase 9	Protein Coding	Q9UKV0	63	GC07P018086	32.7325744628906	https://www.genecards.org/cgi-bin/carddisp.pl?gene=HDAC9
IL1RAPL2	Interleukin 1 Receptor Accessory Protein Like 2	Protein Coding	Q9NP60	51	GC0XP104566	32.7293853759766	https://www.genecards.org/cgi-bin/carddisp.pl?gene=IL1RAPL2
NQO1	NAD(P)H Quinone Dehydrogenase 1	Protein Coding	P15559	61	GC16M069706	32.7280921936035	https://www.genecards.org/cgi-bin/carddisp.pl?gene=NQO1
FADS2	Fatty Acid Desaturase 2	Protein Coding	O95864	54	GC11P061792	32.7266540527344	https://www.genecards.org/cgi-bin/carddisp.pl?gene=FADS2
KAT6B	Lysine Acetyltransferase 6B	Protein Coding	Q8WYB5	58	GC10P075615	32.722728729248	https://www.genecards.org/cgi-bin/carddisp.pl?gene=KAT6B
SPINK5	Serine Peptidase Inhibitor Kazal Type 5	Protein Coding	Q9NQ38	53	GC05P148025	32.7213478088379	https://www.genecards.org/cgi-bin/carddisp.pl?gene=SPINK5
CFI	Complement Factor I	Protein Coding	P05156	60	GC04M109732	32.6795234680176	https://www.genecards.org/cgi-bin/carddisp.pl?gene=CFI
NFKB2	Nuclear Factor Kappa B Subunit 2	Protein Coding	Q00653	66	GC10P102394	32.6767730712891	https://www.genecards.org/cgi-bin/carddisp.pl?gene=NFKB2
ASL	Argininosuccinate Lyase	Protein Coding	P04424	58	GC07P066075	32.6747894287109	https://www.genecards.org/cgi-bin/carddisp.pl?gene=ASL
ALOX5	Arachidonate 5-Lipoxygenase	Protein Coding	P09917	62	GC10P045374	32.6745376586914	https://www.genecards.org/cgi-bin/carddisp.pl?gene=ALOX5
CRB1	Crumbs Cell Polarity Complex Component 1	Protein Coding	P82279	54	GC01P197208	32.6564025878906	https://www.genecards.org/cgi-bin/carddisp.pl?gene=CRB1
IFT140	Intraflagellar Transport 140	Protein Coding	Q96RY7	52	GC16M046339	32.6548233032227	https://www.genecards.org/cgi-bin/carddisp.pl?gene=IFT140
PLCD1	Phospholipase C Delta 1	Protein Coding	P51178	61	GC03M038008	32.6543235778809	https://www.genecards.org/cgi-bin/carddisp.pl?gene=PLCD1
IFNAR1	Interferon Alpha And Beta Receptor Subunit 1	Protein Coding	P17181	61	GC21P033324	32.6519317626953	https://www.genecards.org/cgi-bin/carddisp.pl?gene=IFNAR1
TCN2	Transcobalamin 2	Protein Coding	P20062	56	GC22P086685	32.6371688842773	https://www.genecards.org/cgi-bin/carddisp.pl?gene=TCN2
JPH2	Junctophilin 2	Protein Coding	Q9BR39	55	GC20M044111	32.6357536315918	https://www.genecards.org/cgi-bin/carddisp.pl?gene=JPH2
CYP7A1	Cytochrome P450 Family 7 Subfamily A Member 1	Protein Coding	P22680	55	GC08M058490	32.635326385498	https://www.genecards.org/cgi-bin/carddisp.pl?gene=CYP7A1
TCTN1	Tectonic Family Member 1	Protein Coding	Q2MV58	51	GC12P110614	32.6292610168457	https://www.genecards.org/cgi-bin/carddisp.pl?gene=TCTN1
FLNC	Filamin C	Protein Coding	Q14315	57	GC07P128830	32.6289901733398	https://www.genecards.org/cgi-bin/carddisp.pl?gene=FLNC
HTT	Huntingtin	Protein Coding	P42858	57	GC04P003041	32.619213104248	https://www.genecards.org/cgi-bin/carddisp.pl?gene=HTT
EDA	Ectodysplasin A	Protein Coding	Q92838	54	GC0XP069618	32.6107597351074	https://www.genecards.org/cgi-bin/carddisp.pl?gene=EDA
ATP6V1E1	ATPase H+ Transporting V1 Subunit E1	Protein Coding	P36543	59	GC22M017592	32.6076927185059	https://www.genecards.org/cgi-bin/carddisp.pl?gene=ATP6V1E1
PIK3R5	Phosphoinositide-3-Kinase Regulatory Subunit 5	Protein Coding	Q8WYR1	57	GC17M008878	32.5984001159668	https://www.genecards.org/cgi-bin/carddisp.pl?gene=PIK3R5
AKR1D1	Aldo-Keto Reductase Family 1 Member D1	Protein Coding	P51857	56	GC07P163295	32.5937194824219	https://www.genecards.org/cgi-bin/carddisp.pl?gene=AKR1D1
SUOX	Sulfite Oxidase	Protein Coding	P51687	57	GC12P055997	32.5901260375977	https://www.genecards.org/cgi-bin/carddisp.pl?gene=SUOX
PRSS2	Serine Protease 2	Protein Coding	P07478	54	GC07P163506	32.5878486633301	https://www.genecards.org/cgi-bin/carddisp.pl?gene=PRSS2
DPM3	Dolichyl-Phosphate Mannosyltransferase Subunit 3, Regulatory	Protein Coding	Q9P2X0	52	GC01M155139	32.5755615234375	https://www.genecards.org/cgi-bin/carddisp.pl?gene=DPM3
SOS2	SOS Ras/Rho Guanine Nucleotide Exchange Factor 2	Protein Coding	Q07890	57	GC14M050117	32.5624351501465	https://www.genecards.org/cgi-bin/carddisp.pl?gene=SOS2
TNXB	Tenascin XB	Protein Coding	P22105	56	GC06M103361	32.5531349182129	https://www.genecards.org/cgi-bin/carddisp.pl?gene=TNXB
GAST	Gastrin	Protein Coding	P01350	53	GC17P041712	32.5417976379395	https://www.genecards.org/cgi-bin/carddisp.pl?gene=GAST
MT-ATP8	Mitochondrially Encoded ATP Synthase Membrane Subunit 8	Protein Coding	P03928	42	GCMTP008368	32.5250701904297	https://www.genecards.org/cgi-bin/carddisp.pl?gene=MT-ATP8
PF4	Platelet Factor 4	Protein Coding	P02776	53	GC04M073980	32.5243530273438	https://www.genecards.org/cgi-bin/carddisp.pl?gene=PF4
PLIN4	Perilipin 4	Protein Coding	Q96Q06	48	GC19M104126	32.5076599121094	https://www.genecards.org/cgi-bin/carddisp.pl?gene=PLIN4
NEUROD2	Neuronal Differentiation 2	Protein Coding	Q15784	54	GC17M039603	32.4954605102539	https://www.genecards.org/cgi-bin/carddisp.pl?gene=NEUROD2
CLCN1	Chloride Voltage-Gated Channel 1	Protein Coding	P35523	56	GC07P143316	32.4828224182129	https://www.genecards.org/cgi-bin/carddisp.pl?gene=CLCN1
CISH	Cytokine Inducible SH2 Containing Protein	Protein Coding	Q9NSE2	58	GC03M054585	32.4483795166016	https://www.genecards.org/cgi-bin/carddisp.pl?gene=CISH
PDCD1LG2	Programmed Cell Death 1 Ligand 2	Protein Coding	Q9BQ51	56	GC09P005510	32.4471740722656	https://www.genecards.org/cgi-bin/carddisp.pl?gene=PDCD1LG2
ATXN1	Ataxin 1	Protein Coding	P54253	57	GC06M016299	32.4420051574707	https://www.genecards.org/cgi-bin/carddisp.pl?gene=ATXN1
FLG	Filaggrin	Protein Coding	P20930	54	GC01M166153	32.4375343322754	https://www.genecards.org/cgi-bin/carddisp.pl?gene=FLG
MESP2	Mesoderm Posterior BHLH Transcription Factor 2	Protein Coding	Q0VG99	46	GC15P185173	32.4368438720703	https://www.genecards.org/cgi-bin/carddisp.pl?gene=MESP2
TMEM43	Transmembrane Protein 43	Protein Coding	Q9BTV4	55	GC03P025644	32.4327278137207	https://www.genecards.org/cgi-bin/carddisp.pl?gene=TMEM43
CLCNKA	Chloride Voltage-Gated Channel Ka	Protein Coding	P51800	54	GC01P016018	32.4067916870117	https://www.genecards.org/cgi-bin/carddisp.pl?gene=CLCNKA
NHERF1	NHERF Family PDZ Scaffold Protein 1	Protein Coding	O14745	57	GC17P145176	32.3894653320313	https://www.genecards.org/cgi-bin/carddisp.pl?gene=NHERF1
VPS53	VPS53 Subunit Of GARP Complex	Protein Coding	Q5VIR6	53	GC17M000508	32.3860206604004	https://www.genecards.org/cgi-bin/carddisp.pl?gene=VPS53
MED12	Mediator Complex Subunit 12	Protein Coding	Q93074	57	GC0XP071118	32.3707427978516	https://www.genecards.org/cgi-bin/carddisp.pl?gene=MED12
ATXN7	Ataxin 7	Protein Coding	O15265	54	GC03P064545	32.3670387268066	https://www.genecards.org/cgi-bin/carddisp.pl?gene=ATXN7
MMP8	Matrix Metallopeptidase 8	Protein Coding	P22894	60	GC11M137187	32.3412628173828	https://www.genecards.org/cgi-bin/carddisp.pl?gene=MMP8
ISL1	ISL LIM Homeobox 1	Protein Coding	P61371	57	GC05P051383	32.3394813537598	https://www.genecards.org/cgi-bin/carddisp.pl?gene=ISL1
PLCB1	Phospholipase C Beta 1	Protein Coding	Q9NQ66	61	GC20P008077	32.3309555053711	https://www.genecards.org/cgi-bin/carddisp.pl?gene=PLCB1
GATA1	GATA Binding Protein 1	Protein Coding	P15976	59	GC0XP048786	32.3212127685547	https://www.genecards.org/cgi-bin/carddisp.pl?gene=GATA1
CTSA	Cathepsin A	Protein Coding	P10619	60	GC20P045890	32.2847099304199	https://www.genecards.org/cgi-bin/carddisp.pl?gene=CTSA
APOL1	Apolipoprotein L1	Protein Coding	O14791	56	GC22P036253	32.2819023132324	https://www.genecards.org/cgi-bin/carddisp.pl?gene=APOL1
RASA1	RAS P21 Protein Activator 1	Protein Coding	P20936	60	GC05P087267	32.276912689209	https://www.genecards.org/cgi-bin/carddisp.pl?gene=RASA1
IRF3	Interferon Regulatory Factor 3	Protein Coding	Q14653	59	GC19M049659	32.2648582458496	https://www.genecards.org/cgi-bin/carddisp.pl?gene=IRF3
TRB	T Cell Receptor Beta Locus	Protein Coding	P0DSE2	29	GC07P165441	32.2614288330078	https://www.genecards.org/cgi-bin/carddisp.pl?gene=TRB
MYBPC3	Myosin Binding Protein C3	Protein Coding	Q14896	60	GC11M136236	32.2581939697266	https://www.genecards.org/cgi-bin/carddisp.pl?gene=MYBPC3
ALDH7A1	Aldehyde Dehydrogenase 7 Family Member A1	Protein Coding	P49419	60	GC05M126541	32.2451095581055	https://www.genecards.org/cgi-bin/carddisp.pl?gene=ALDH7A1
XPA	XPA, DNA Damage Recognition And Repair Factor	Protein Coding	P23025	58	GC09M097654	32.2401351928711	https://www.genecards.org/cgi-bin/carddisp.pl?gene=XPA
EVC2	EvC Ciliary Complex Subunit 2	Protein Coding	Q86UK5	51	GC04M006130	32.2127952575684	https://www.genecards.org/cgi-bin/carddisp.pl?gene=EVC2
PGR	Progesterone Receptor	Protein Coding	P06401	63	GC11M137169	32.1831092834473	https://www.genecards.org/cgi-bin/carddisp.pl?gene=PGR
MIR99A	MicroRNA 99a	RNA Gene		29	GC21P016539	32.1820449829102	https://www.genecards.org/cgi-bin/carddisp.pl?gene=MIR99A
MYH6	Myosin Heavy Chain 6	Protein Coding	P13533	59	GC14M023381	32.1585083007813	https://www.genecards.org/cgi-bin/carddisp.pl?gene=MYH6
LYST	Lysosomal Trafficking Regulator	Protein Coding	Q99698	50	GC01M235661	32.138843536377	https://www.genecards.org/cgi-bin/carddisp.pl?gene=LYST
RFC2	Replication Factor C Subunit 2	Protein Coding	P35250	57	GC07M074231	32.1298332214355	https://www.genecards.org/cgi-bin/carddisp.pl?gene=RFC2
CPLANE1	Ciliogenesis And Planar Polarity Effector Complex Subunit 1	Protein Coding	Q9H799	46	GC05M038689	32.1222648620605	https://www.genecards.org/cgi-bin/carddisp.pl?gene=CPLANE1
FDX2	Ferredoxin 2	Protein Coding	Q6P4F2	46	GC19M104339	32.1105880737305	https://www.genecards.org/cgi-bin/carddisp.pl?gene=FDX2
CDH2	Cadherin 2	Protein Coding	P19022	64	GC18M037261	32.1056900024414	https://www.genecards.org/cgi-bin/carddisp.pl?gene=CDH2
RNU4ATAC	RNA, U4atac Small Nuclear	RNA Gene		26	GC02P151244	32.0823440551758	https://www.genecards.org/cgi-bin/carddisp.pl?gene=RNU4ATAC
SLC19A1	Solute Carrier Family 19 Member 1	Protein Coding	P41440	60	GC21M045493	32.0691070556641	https://www.genecards.org/cgi-bin/carddisp.pl?gene=SLC19A1
TRPM6	Transient Receptor Potential Cation Channel Subfamily M Member 6	Protein Coding	Q9BX84	56	GC09M074725	32.065860748291	https://www.genecards.org/cgi-bin/carddisp.pl?gene=TRPM6
MIRLET7C	MicroRNA Let-7c	RNA Gene		30	GC21P020733	32.0601768493652	https://www.genecards.org/cgi-bin/carddisp.pl?gene=MIRLET7C
SNRNP200	Small Nuclear Ribonucleoprotein U5 Subunit 200	Protein Coding	O75643	55	GC02M101994	32.0542144775391	https://www.genecards.org/cgi-bin/carddisp.pl?gene=SNRNP200
HDAC1	Histone Deacetylase 1	Protein Coding	Q13547	63	GC01P032292	32.0339164733887	https://www.genecards.org/cgi-bin/carddisp.pl?gene=HDAC1
GLI1	GLI Family Zinc Finger 1	Protein Coding	P08151	60	GC12P069946	32.0287437438965	https://www.genecards.org/cgi-bin/carddisp.pl?gene=GLI1
VIP	Vasoactive Intestinal Peptide	Protein Coding	P01282	57	GC06P152750	31.9964275360107	https://www.genecards.org/cgi-bin/carddisp.pl?gene=VIP
ALAS2	5'-Aminolevulinate Synthase 2	Protein Coding	P22557	59	GC0XM055009	31.9909496307373	https://www.genecards.org/cgi-bin/carddisp.pl?gene=ALAS2
CNTN2	Contactin 2	Protein Coding	Q02246	59	GC01P205043	31.9844093322754	https://www.genecards.org/cgi-bin/carddisp.pl?gene=CNTN2
MIR199B	MicroRNA 199b	RNA Gene		28	GC09M128244	31.9843578338623	https://www.genecards.org/cgi-bin/carddisp.pl?gene=MIR199B
COG8	Component Of Oligomeric Golgi Complex 8	Protein Coding	Q96MW5	50	GC16M069320	31.9634914398193	https://www.genecards.org/cgi-bin/carddisp.pl?gene=COG8
STX1B	Syntaxin 1B	Protein Coding	P61266	54	GC16M030989	31.9294834136963	https://www.genecards.org/cgi-bin/carddisp.pl?gene=STX1B
OTULIN	OTU Deubiquitinase With Linear Linkage Specificity	Protein Coding	Q96BN8	52	GC05P015716	31.9263191223145	https://www.genecards.org/cgi-bin/carddisp.pl?gene=OTULIN
FANCC	FA Complementation Group C	Protein Coding	Q00597	60	GC09M095099	31.9244403839111	https://www.genecards.org/cgi-bin/carddisp.pl?gene=FANCC
HMGA2	High Mobility Group AT-Hook 2	Protein Coding	P52926	58	GC12P065824	31.9228115081787	https://www.genecards.org/cgi-bin/carddisp.pl?gene=HMGA2
NOS1AP	Nitric Oxide Synthase 1 Adaptor Protein	Protein Coding	O75052	51	GC01P162069	31.9156303405762	https://www.genecards.org/cgi-bin/carddisp.pl?gene=NOS1AP
HSPA1A	Heat Shock Protein Family A (Hsp70) Member 1A	Protein Coding	P0DMV8	60	GC06P173097	31.912992477417	https://www.genecards.org/cgi-bin/carddisp.pl?gene=HSPA1A
PCARE	Photoreceptor Cilium Actin Regulator	Protein Coding	A6NGG8	46	GC02M029060	31.8875675201416	https://www.genecards.org/cgi-bin/carddisp.pl?gene=PCARE
SLC1A2	Solute Carrier Family 1 Member 2	Protein Coding	P43004	63	GC11M035281	31.8849048614502	https://www.genecards.org/cgi-bin/carddisp.pl?gene=SLC1A2
MIR483	MicroRNA 483	RNA Gene		29	GC11M014036	31.8764953613281	https://www.genecards.org/cgi-bin/carddisp.pl?gene=MIR483
WDPCP	WD Repeat Containing Planar Cell Polarity Effector	Protein Coding	O95876	50	GC02M063121	31.8718147277832	https://www.genecards.org/cgi-bin/carddisp.pl?gene=WDPCP
JUP	Junction Plakoglobin	Protein Coding	P14923	61	GC17M041754	31.8316135406494	https://www.genecards.org/cgi-bin/carddisp.pl?gene=JUP
SDCCAG8	SHH Signaling And Ciliogenesis Regulator SDCCAG8	Protein Coding	Q86SQ7	53	GC01P243255	31.829719543457	https://www.genecards.org/cgi-bin/carddisp.pl?gene=SDCCAG8
CHGA	Chromogranin A	Protein Coding	P10645	56	GC14P094540	31.8086757659912	https://www.genecards.org/cgi-bin/carddisp.pl?gene=CHGA
MAGEL2	MAGE Family Member L2	Protein Coding	Q9UJ55	50	GC15M023643	31.8037414550781	https://www.genecards.org/cgi-bin/carddisp.pl?gene=MAGEL2
MIR22	MicroRNA 22	RNA Gene		30	GC17M001713	31.8016624450684	https://www.genecards.org/cgi-bin/carddisp.pl?gene=MIR22
PIK3R2	Phosphoinositide-3-Kinase Regulatory Subunit 2	Protein Coding	O00459	62	GC19P018153	31.7578353881836	https://www.genecards.org/cgi-bin/carddisp.pl?gene=PIK3R2
SOST	Sclerostin	Protein Coding	Q9BQB4	56	GC17M043753	31.7575759887695	https://www.genecards.org/cgi-bin/carddisp.pl?gene=SOST
ACAT1	Acetyl-CoA Acetyltransferase 1	Protein Coding	P24752	63	GC11P108121	31.7509593963623	https://www.genecards.org/cgi-bin/carddisp.pl?gene=ACAT1
PEA15	Proliferation And Apoptosis Adaptor Protein 15	Protein Coding	Q15121	53	GC01P160205	31.7475090026855	https://www.genecards.org/cgi-bin/carddisp.pl?gene=PEA15
MKRN3	Makorin Ring Finger Protein 3	Protein Coding	Q13064	52	GC15P190349	31.7430953979492	https://www.genecards.org/cgi-bin/carddisp.pl?gene=MKRN3
PRPF31	Pre-MRNA Processing Factor 31	Protein Coding	Q8WWY3	54	GC19P143528	31.7410297393799	https://www.genecards.org/cgi-bin/carddisp.pl?gene=PRPF31
HPRT1	Hypoxanthine Phosphoribosyltransferase 1	Protein Coding	P00492	61	GC0XP134460	31.7356033325195	https://www.genecards.org/cgi-bin/carddisp.pl?gene=HPRT1
TUBB3	Tubulin Beta 3 Class III	Protein Coding	Q13509	63	GC16P115082	31.7299404144287	https://www.genecards.org/cgi-bin/carddisp.pl?gene=TUBB3
PRKAB1	Protein Kinase AMP-Activated Non-Catalytic Subunit Beta 1	Protein Coding	Q9Y478	60	GC12P119667	31.7138481140137	https://www.genecards.org/cgi-bin/carddisp.pl?gene=PRKAB1
ATPAF2	ATP Synthase Mitochondrial F1 Complex Assembly Factor 2	Protein Coding	Q8N5M1	51	GC17M017977	31.694149017334	https://www.genecards.org/cgi-bin/carddisp.pl?gene=ATPAF2
FLT3	Fms Related Receptor Tyrosine Kinase 3	Protein Coding	P36888	66	GC13M028003	31.6659984588623	https://www.genecards.org/cgi-bin/carddisp.pl?gene=FLT3
RNF213	Ring Finger Protein 213	Protein Coding	Q63HN8	50	GC17P080260	31.6647510528564	https://www.genecards.org/cgi-bin/carddisp.pl?gene=RNF213
TRPM1	Transient Receptor Potential Cation Channel Subfamily M Member 1	Protein Coding	Q7Z4N2	56	GC15M031001	31.6636486053467	https://www.genecards.org/cgi-bin/carddisp.pl?gene=TRPM1
FOXM1	Forkhead Box M1	Protein Coding	Q08050	56	GC12M002857	31.6536960601807	https://www.genecards.org/cgi-bin/carddisp.pl?gene=FOXM1
MPL	MPL Proto-Oncogene, Thrombopoietin Receptor	Protein Coding	P40238	60	GC01P043337	31.641450881958	https://www.genecards.org/cgi-bin/carddisp.pl?gene=MPL
ERCC5	ERCC Excision Repair 5, Endonuclease	Protein Coding	P28715	58	GC13P102845	31.6335906982422	https://www.genecards.org/cgi-bin/carddisp.pl?gene=ERCC5
DGKB	Diacylglycerol Kinase Beta	Protein Coding	Q9Y6T7	52	GC07M014145	31.6109066009521	https://www.genecards.org/cgi-bin/carddisp.pl?gene=DGKB
KLF2	KLF Transcription Factor 2	Protein Coding	Q9Y5W3	53	GC19P142497	31.604190826416	https://www.genecards.org/cgi-bin/carddisp.pl?gene=KLF2
RTEL1	Regulator Of Telomere Elongation Helicase 1	Protein Coding	Q9NZ71	54	GC20P068672	31.5855484008789	https://www.genecards.org/cgi-bin/carddisp.pl?gene=RTEL1
MT-TS1	Mitochondrially Encoded TRNA-Ser (UCN) 1	RNA Gene		22	GCMTM007447	31.5802898406982	https://www.genecards.org/cgi-bin/carddisp.pl?gene=MT-TS1
SLC25A19	Solute Carrier Family 25 Member 19	Protein Coding	Q9HC21	56	GC17M094283	31.5792903900146	https://www.genecards.org/cgi-bin/carddisp.pl?gene=SLC25A19
ERN1	Endoplasmic Reticulum To Nucleus Signaling 1	Protein Coding	O75460	60	GC17M064039	31.5754470825195	https://www.genecards.org/cgi-bin/carddisp.pl?gene=ERN1
GNRH1	Gonadotropin Releasing Hormone 1	Protein Coding	P01148	54	GC08M025419	31.5710353851318	https://www.genecards.org/cgi-bin/carddisp.pl?gene=GNRH1
BIRC5	Baculoviral IAP Repeat Containing 5	Protein Coding	O15392	59	GC17P078214	31.5463771820068	https://www.genecards.org/cgi-bin/carddisp.pl?gene=BIRC5
GUCY2D	Guanylate Cyclase 2D, Retinal	Protein Coding	Q02846	59	GC17P008002	31.543478012085	https://www.genecards.org/cgi-bin/carddisp.pl?gene=GUCY2D
PNP	Purine Nucleoside Phosphorylase	Protein Coding	P00491	62	GC14P054161	31.5413265228271	https://www.genecards.org/cgi-bin/carddisp.pl?gene=PNP
CITED2	Cbp/P300 Interacting Transactivator With Glu/Asp Rich Carboxy-Terminal Domain 2	Protein Coding	Q99967	55	GC06M139371	31.5410499572754	https://www.genecards.org/cgi-bin/carddisp.pl?gene=CITED2
SCN2B	Sodium Voltage-Gated Channel Beta Subunit 2	Protein Coding	O60939	59	GC11M137407	31.5334644317627	https://www.genecards.org/cgi-bin/carddisp.pl?gene=SCN2B
MB	Myoglobin	Protein Coding	P02144	58	GC22M035606	31.5275707244873	https://www.genecards.org/cgi-bin/carddisp.pl?gene=MB
SLC26A1	Solute Carrier Family 26 Member 1	Protein Coding	Q9H2B4	51	GC04M005967	31.516056060791	https://www.genecards.org/cgi-bin/carddisp.pl?gene=SLC26A1
PAH	Phenylalanine Hydroxylase	Protein Coding	P00439	60	GC12M102836	31.508659362793	https://www.genecards.org/cgi-bin/carddisp.pl?gene=PAH
COX15	Cytochrome C Oxidase Assembly Homolog COX15	Protein Coding	Q7KZN9	54	GC10M099696	31.4909553527832	https://www.genecards.org/cgi-bin/carddisp.pl?gene=COX15
STX1A	Syntaxin 1A	Protein Coding	Q16623	60	GC07M079904	31.4887542724609	https://www.genecards.org/cgi-bin/carddisp.pl?gene=STX1A
TRAF3	TNF Receptor Associated Factor 3	Protein Coding	Q13114	59	GC14P119262	31.4868183135986	https://www.genecards.org/cgi-bin/carddisp.pl?gene=TRAF3
PDPK1	3-Phosphoinositide Dependent Protein Kinase 1	Protein Coding	O15530	61	GC16P002537	31.4823932647705	https://www.genecards.org/cgi-bin/carddisp.pl?gene=PDPK1
STT3A	STT3 Oligosaccharyltransferase Complex Catalytic Subunit A	Protein Coding	P46977	59	GC11P125592	31.4754524230957	https://www.genecards.org/cgi-bin/carddisp.pl?gene=STT3A
CYP2B6	Cytochrome P450 Family 2 Subfamily B Member 6	Protein Coding	P20813	59	GC19P040991	31.4638137817383	https://www.genecards.org/cgi-bin/carddisp.pl?gene=CYP2B6
EDAR	Ectodysplasin A Receptor	Protein Coding	Q9UNE0	53	GC02M108894	31.4563026428223	https://www.genecards.org/cgi-bin/carddisp.pl?gene=EDAR
CD14	CD14 Molecule	Protein Coding	P08571	59	GC05M140631	31.4405632019043	https://www.genecards.org/cgi-bin/carddisp.pl?gene=CD14
[truncated: 14,077 more rows]
