# Supplementary material for: Polygonatum sibiricum polysaccharides enhance pancreatic β-cell function in diabetic zebrafish by mitigating mitochondrial oxidative damage via the AMPK-SIRT1 pathway
Source: Front Nutr. 2025 May 9;12:1601490. doi: 10.3389/fnut.2025.1601490 (PMC12128605; doi:10.3389/fnut.2025.1601490)
Supplement: Supplementary file 4 [file Table_3.XLSX]

## Sheet: Sheet1
Table S3: common elements in "Polygonatum sibiricum" and "diabetes"
ALOX5
PTAFR
MAPK9
MCL1
SHBG
SLC5A2
SOAT1
HIF1A
SOAT2
SLC6A2
SLC6A4
CNR2
CYP19A1
ESR1
ESR2
MAOB
CA7
HSD17B1
ABCG2
CA4
CYP1B1
ABCC1
CBR1
ADORA1
ADORA3
PTGS1
AKR1C3
PLA2G1B
CES1
GRM5
MMP13
MMP12
POLB
PLA2G5
PLA2G10
CES2
BACE1
SERPINE1
RXRA
PPARG
SRC
KLK1
KLK2
PLA2G2A
EDNRA
BCHE
ABL1
CHEK1
WEE1
ERN1
ALK
CA2
CA1
ACHE
MET
PIK3CG
ALPG
HSD17B3
PTGER1
PTGER4
PTGER3
GSK3B
APP
CISD1
ALPL
LNPEP
CA3
CA6
CA5A
DAO
CDK1
CA9
CDK4
AURKA
GCGR
CDK5R1
BRAF
DPP4
HNF4A
RPS6KB1
IGF1R
PGF
VEGFA
GRK2
GRM4
ABCB1
CDK5
CCNE1
CCNB1
CCNB2
AKR1B1
EGFR
TERT
F3
NOS2
KCNA3
SNCA
MAOA
ALDH2
PDPK1
PTGS2
TLR9
TUBB1
KCNMA1
PDE4D
GRK6
CTSL
STS
PTPN1
DHODH
MAPT
IGFBP3
XDH
ALOX15
ALOX12
SLC22A12
PIM1
GSTA1
PPARA
PPARD
FABP3
FABP4
FAAH
FABP5
FABP1
SCD
TOP1
PTGES
PTPN2
PTPN6
PREP
FFAR1
CDC25B
CDC25A
HMGCR
HSD11B1
NR3C1
PTGER2
ACP1
RORC
CD81
PRKCH
SERPINA6
G6PD
CYP51A1
CNR1
LTB4R
SIGMAR1
CYP17A1
PTPRF
AR
SLC6A3
MAPK3
PTPN11
AKR1B10
NR1H3
PSEN2
PTGIR
NR1I3
PSEN1
HSD11B2
TOP2A
PTGDR2
NPC1L1
CHRM2
CYP2C19
NR1H4
PTGDR
SRD5A2
TACR1
RORA
BCL2L2
BCL2
FDFT1
PGR
AGTR2
ALOX5AP
CYSLTR1
ABHD6
PTGES2
EPHX2
CPT1A
CYP2A6
KIF11
SLC16A1
HCAR2
SLC16A3
CCR1
CXCL8
PTPRC
TTR
RPA1
ITGAL
ICAM1
ITGB2
AKR1C1
BCAT2
PPP1CA
SELE
SLC29A1
TYR
MIF
PTPRS
TBXAS1
MGAM
HTR2A
HTR2C
ADORA2A
ESRRA
ESRRB
PFKFB3
NOX4
IL2
PLAU
PON1
PLAT
F10
CDC7
HSP90AB1
TNKS2
TNKS
CDK6
FLT3
SYK
CSNK2A1
CFTR
PARP1
AMY1A
ARG1
GLO1
MMP9
MMP2
CD38
IKBKB
NTRK2
ST6GAL1
CALM1
KIT
CYP1A1
AHR
LCK
PRKDC
INSR
MYLK
APEX1
PLA2G4A
F2
KDR
PLK1
AXL
PLG
MPI
CYP1A2
CXCR2
CXCR1
OPRM1
MMP1
MMP8
MMP7
PDK1
BMP1
MAP3K12
PLA2G7
EIF2AK3
FCER2
MTOR
PIK3CD
PIK3CB
PIK3CA
CCKAR
CCKBR
NR3C2
FBP1
CASP1
HSP90AA1
FUCA1
GPR35
DAPK1
AVPR2
DRD4
MPO
PIK3R1
PYGL
PTK2
MMP3
PKN1
NEK2
CAMK2B
AKT1
FYN
TACR2
SIRT1
SREBF2
NR1H2
VDR
DHCR7
SQLE
GLRA1
UGT2B7
FGF1
FGF2
HPSE
LGALS4
LGALS3
PYGB
PYGM
HTR2B
ADRA2A
ADRA2C
ADRA2B
DRD1
DRD2
ADRA1D
DRD3
CYP2D6
HTR6
ADRA1A
HTR1B
PPM1A
OPRK1
FNTA
FNTB
DYRK1B
HSD17B14
DYRK1A
FGFR1
CTSB
SIRT2
YWHAG
BCL2L1
VCP
CYP2C9
CYP3A4
CDK2
HDAC5
HDAC7
HDAC9
CDA
ADA
HEXA
HEXB
OGA
PNP
ADK
TYMS
AHCY
TK1
STAT3
MAPK1
CDK9
GAPDH
GAA
PIN1
FOLH1
HSPA8
HSPA5
LIG1
CCNT1
CCNA1
CCNA2
SLC5A1
SLC5A4
SLC28A3
EIF4A1
SRD5A1
ADAM17
HRAS
ADORA2B
MAP3K7
TYMP
AGTR1
TNF
RPS6KA3
LGALS9
MGMT
MANBA
MME
ECE1
LDHA
LDHB
HDAC6
HDAC8
ALB
S1PR3
S1PR1
PPP1CC
PPP2CA
RBP4
HDAC3
