# Supplementary material for: Polygonatum sibiricum polysaccharides enhance pancreatic β-cell function in diabetic zebrafish by mitigating mitochondrial oxidative damage via the AMPK-SIRT1 pathway
Source: Front Nutr. 2025 May 9;12:1601490. doi: 10.3389/fnut.2025.1601490 (PMC12128605; doi:10.3389/fnut.2025.1601490)
Supplement: Supplementary file 5 [file Table_4.XLSX]

## Sheet: Sheet1
Supplementary Table S4: Protein‒protein interaction (PPI) network cluster module.
#node1	node2
ABCB1	CFTR
ABCB1	SIRT1
ABCB1	APEX1
ABCB1	MMP2
ABCB1	PON1
ABCB1	NR3C1
ABCB1	LGALS3
ABCB1	CYP2C9
ABCB1	SLC6A4
ABCB1	MAPK3
ABCB1	KDR
ABCB1	STAT3
ABCB1	EGFR
ABCB1	HMGCR
ABCB1	KIT
ABCB1	ALB
ABCB1	CYP2A6
ABCB1	MGMT
ABCB1	UGT2B7
ABCB1	HNF4A
ABCB1	TYMS
ABCB1	MET
ABCB1	GSK3B
ABCB1	HSP90AA1
ABCB1	GSTA1
ABCB1	CYP1A2
ABCB1	CES1
ABCB1	TOP1
ABCB1	MTOR
ABCB1	PARP1
ABCB1	PTGS2
ABCB1	NR1I3
ABCB1	MCL1
ABCB1	CYP2C19
ABCB1	HSP90AB1
ABCB1	MMP9
ABCB1	ABL1
ABCB1	SRC
ABCB1	BCL2L1
ABCB1	SLC28A3
ABCB1	ALK
ABCB1	CYP1A1
ABCB1	GAPDH
ABCB1	BCL2
ABCB1	ABCC1
ABCB1	OPRM1
ABCB1	TNF
ABCB1	ESR1
ABCB1	TOP2A
ABCB1	BRAF
ABCB1	HSPA8
ABCB1	HIF1A
ABCB1	NR1H4
ABCB1	AKT1
ABCB1	IGF1R
ABCB1	SLC29A1
ABCB1	CYP1B1
ABCB1	ABCG2
ABCB1	CYP2D6
ABCB1	CYP3A4
ABCC1	CYP51A1
ABCC1	CYP2C9
ABCC1	STAT3
ABCC1	EGFR
ABCC1	TYMS
ABCC1	PSEN1
ABCC1	DPP4
ABCC1	CYP2C19
ABCC1	SLC28A3
ABCC1	GAPDH
ABCC1	BCL2
ABCC1	HIF1A
ABCC1	SLC29A1
ABCC1	CYP2D6
ABCC1	AKT1
ABCC1	CYP3A4
ABCC1	ABCG2
ABCG2	CFTR
ABCG2	CYP2C9
ABCG2	MAPK3
ABCG2	KDR
ABCG2	FGF2
ABCG2	STAT3
ABCG2	EGFR
ABCG2	PPARG
ABCG2	HMGCR
ABCG2	KIT
ABCG2	ALB
ABCG2	CA4
ABCG2	CYP2A6
ABCG2	MGMT
ABCG2	UGT2B7
ABCG2	HNF4A
ABCG2	TYMS
ABCG2	MET
ABCG2	GSK3B
ABCG2	PGR
ABCG2	HSP90AA1
ABCG2	CYP1A2
ABCG2	CES1
ABCG2	TOP1
ABCG2	PARP1
ABCG2	NR1I3
ABCG2	MCL1
ABCG2	CYP2C19
ABCG2	MMP9
ABCG2	ABL1
ABCG2	SRC
ABCG2	ALPL
ABCG2	SYK
ABCG2	BCL2L1
ABCG2	SLC28A3
ABCG2	SLC22A12
ABCG2	XDH
ABCG2	ALK
ABCG2	CYP1A1
ABCG2	GAPDH
ABCG2	BCL2
ABCG2	ESR1
ABCG2	PTPRC
ABCG2	BRAF
ABCG2	HIF1A
ABCG2	SLC16A1
ABCG2	NR1H4
ABCG2	AKT1
ABCG2	CYP1B1
ABCG2	CYP2D6
ABCG2	IGF1R
ABCG2	SLC29A1
ABCG2	CYP3A4
ABHD6	FAAH
ABHD6	PLA2G7
ABHD6	PTGS2
ABHD6	CES1
ABHD6	CNR1
ABL1	MAPK1
ABL1	APEX1
ABL1	AURKA
ABL1	MPO
ABL1	RPS6KB1
ABL1	CD38
ABL1	IL2
ABL1	FLT3
ABL1	CDK4
ABL1	HTR2B
ABL1	PIK3CA
ABL1	STAT3
ABL1	CDK6
ABL1	CDK2
ABL1	EGFR
ABL1	NTRK2
ABL1	APP
ABL1	KIT
ABL1	ALB
ABL1	YWHAG
ABL1	TERT
ABL1	PTPN2
ABL1	PRKDC
ABL1	GSK3B
ABL1	HSP90AA1
ABL1	MAPT
ABL1	FYN
ABL1	TOP1
ABL1	MTOR
ABL1	PARP1
ABL1	MCL1
ABL1	HSP90AB1
ABL1	PTPN1
ABL1	PIK3CD
ABL1	ITGB2
ABL1	AKT1
ABL1	HDAC6
ABL1	PTPN6
ABL1	LCK
ABL1	CDK1
ABL1	TNF
ABL1	HSPA8
ABL1	CHEK1
ABL1	HIF1A
ABL1	AR
ABL1	GAPDH
ABL1	IGF1R
ABL1	ESR1
ABL1	PTPRC
ABL1	MME
ABL1	SYK
ABL1	PTPN11
ABL1	ALOX5
ABL1	BCL2
ABL1	SRC
ABL1	BCL2L1
ABL1	HRAS
ABL1	SNCA
ABL1	PIK3R1
ABL1	CDK5
ACHE	PON1
ACHE	FAAH
ACHE	TYR
ACHE	SLC6A3
ACHE	EGFR
ACHE	NTRK2
ACHE	APP
ACHE	PPARG
ACHE	ALB
ACHE	CYP3A4
ACHE	CYP2D6
ACHE	PREP
ACHE	MME
ACHE	DRD2
ACHE	ADA
ACHE	CHRM2
ACHE	CDK5
ACHE	BCL2
ACHE	PSEN2
ACHE	AKT1
ACHE	PTGS2
ACHE	GSK3B
ACHE	TNF
ACHE	SNCA
ACHE	CA1
ACHE	ADORA2A
ACHE	XDH
ACHE	PSEN1
ACHE	MAOA
ACHE	MGAM
ACHE	MAPT
ACHE	BACE1
ACHE	MAOB
ACP1	GAPDH
ACP1	ADA
ACP1	SRC
ACP1	PTPRS
ACP1	PTPN2
ACP1	FYN
ACP1	PTPN11
ACP1	LDHA
ACP1	GLO1
ACP1	PTPN1
ACP1	G6PD
ADA	AHCY
ADA	DHODH
ADA	MPO
ADA	CD38
ADA	IL2
ADA	ADORA3
ADA	LIG1
ADA	BCHE
ADA	ALB
ADA	ADORA2B
ADA	TYMS
ADA	MPI
ADA	DPP4
ADA	PNP
ADA	ADORA1
ADA	PTGS2
ADA	G6PD
ADA	ALPL
ADA	TNF
ADA	PTPRC
ADA	CDA
ADA	SLC29A1
ADA	XDH
ADA	EPHX2
ADA	ADORA2A
ADA	ADK
ADAM17	MAPK1
ADAM17	MMP2
ADAM17	IL2
ADAM17	MMP8
ADAM17	MMP7
ADAM17	MMP13
ADAM17	MAPK3
ADAM17	FCER2
ADAM17	STAT3
ADAM17	ICAM1
ADAM17	EGFR
ADAM17	APP
ADAM17	ALB
ADAM17	MMP3
ADAM17	CXCL8
ADAM17	MMP12
ADAM17	CTSB
ADAM17	GAPDH
ADAM17	MMP1
ADAM17	HIF1A
ADAM17	MAPT
ADAM17	BCL2
ADAM17	CTSL
ADAM17	PTGS2
ADAM17	DPP4
ADAM17	AKT1
ADAM17	PSEN2
ADAM17	GSK3B
ADAM17	AGTR1
ADAM17	MMP9
ADAM17	SRC
ADAM17	ARG1
ADAM17	BACE1
ADAM17	PSEN1
ADAM17	TNF
ADK	AHCY
ADK	DHODH
ADK	ADORA3
ADK	ADORA2B
ADK	PDE4D
ADK	PNP
ADK	ADORA1
ADK	AMY1A
ADK	SLC28A3
ADK	TYMP
ADK	GAPDH
ADK	LDHA
ADK	ADORA2A
ADK	SLC29A1
ADORA1	ADORA3
ADORA1	EGFR
ADORA1	PPARG
ADORA1	GRM5
ADORA1	GSK3B
ADORA1	DRD2
ADORA1	HTR2A
ADORA1	AGTR2
ADORA1	HTR1B
ADORA1	SRC
ADORA1	DRD1
ADORA1	ADORA2A
ADORA1	SLC29A1
ADORA2A	IL2
ADORA2A	SLC6A3
ADORA2A	NTRK2
ADORA2A	ADORA2B
ADORA2A	GRM5
ADORA2A	CYP1A2
ADORA2A	ARG1
ADORA2A	DPP4
ADORA2A	DRD2
ADORA2A	CNR1
ADORA2A	SRC
ADORA2A	CNR2
ADORA2A	MAOB
ADORA2A	DRD3
ADORA2A	LGALS9
ADORA2A	FGFR1
ADORA2A	TNF
ADORA2A	ESR1
ADORA2A	HIF1A
ADORA2A	AKT1
ADORA2A	SLC29A1
ADORA2B	PTGER2
ADORA2B	ALOX12
ADORA2B	HTR6
ADORA2B	PTGIR
ADORA2B	PTGER4
ADORA2B	PTGDR
ADORA2B	GCGR
ADORA2B	PTK2
ADORA2B	HIF1A
ADORA2B	DRD1
ADORA2B	AVPR2
ADORA2B	SLC29A1
ADORA2B	AKT1
ADORA2B	SRC
ADORA3	SLC29A1
ADORA3	AGTR2
ADORA3	SRC
ADRA1A	SLC6A2
ADRA1A	SLC6A4
ADRA1A	HTR2C
ADRA1A	ADRA2A
ADRA1A	BMP1
ADRA1A	GRK2
ADRA1A	CXCR2
ADRA1A	MAOA
ADRA1A	CYSLTR1
ADRA1A	ADRA1D
ADRA1A	DRD1
ADRA1A	ADRA2B
ADRA1A	HTR2A
ADRA1A	AGTR1
ADRA1D	DRD4
ADRA1D	SLC6A2
ADRA1D	SLC6A4
ADRA1D	MAPK3
ADRA1D	ADRA2A
ADRA1D	GRK2
ADRA1D	DRD2
ADRA1D	AGTR2
ADRA1D	CYSLTR1
ADRA1D	DRD1
ADRA1D	ADRA2C
ADRA1D	HTR2A
ADRA1D	ADRA2B
ADRA1D	AGTR1
ADRA2A	SLC6A2
ADRA2A	NR3C1
ADRA2A	SLC6A4
ADRA2A	SLC6A3
ADRA2A	HTR2C
ADRA2A	CXCR2
ADRA2A	DRD1
ADRA2A	MAOB
ADRA2A	CXCR1
ADRA2A	GRM5
ADRA2A	PTGS1
ADRA2A	AGTR2
ADRA2A	SRC
ADRA2A	PRKCH
ADRA2A	GRK2
ADRA2A	MAOA
ADRA2A	ADRA2B
ADRA2A	OPRM1
ADRA2A	ADRA2C
ADRA2B	SLC6A2
ADRA2B	SLC6A4
ADRA2B	SLC6A3
ADRA2B	PRKCH
ADRA2B	PTGS1
ADRA2B	DRD2
ADRA2B	AGTR2
ADRA2B	SRC
ADRA2B	DRD1
ADRA2B	ADRA2C
ADRA2B	AVPR2
ADRA2C	SLC6A2
ADRA2C	SLC6A4
ADRA2C	SLC6A3
ADRA2C	NTRK2
ADRA2C	PRKCH
ADRA2C	PTGS1
ADRA2C	DRD2
ADRA2C	PTGS2
ADRA2C	AGTR2
ADRA2C	SRC
ADRA2C	AGTR1
AGTR1	MAPK1
AGTR1	MMP2
AGTR1	PLAT
AGTR1	SERPINE1
AGTR1	LNPEP
AGTR1	FFAR1
AGTR1	HTR2B
AGTR1	MAPK3
AGTR1	NOX4
AGTR1	KDR
AGTR1	STAT3
AGTR1	ICAM1
AGTR1	EGFR
AGTR1	HTR2C
AGTR1	APP
AGTR1	KCNMA1
AGTR1	PPARG
AGTR1	PTGER1
AGTR1	CCKAR
AGTR1	ALB
AGTR1	TACR1
AGTR1	GRM5
AGTR1	CXCL8
AGTR1	F2
AGTR1	GRK2
AGTR1	EDNRA
AGTR1	HSD11B2
AGTR1	NOS2
AGTR1	F3
AGTR1	NR3C2
AGTR1	DPP4
AGTR1	DRD2
AGTR1	PTGS2
AGTR1	CNR1
AGTR1	AGTR2
AGTR1	MMP9
AGTR1	CYSLTR1
AGTR1	TACR2
AGTR1	SRC
AGTR1	DRD3
AGTR1	LTB4R
AGTR1	GAPDH
AGTR1	GCGR
AGTR1	OPRM1
AGTR1	TNF
AGTR1	PREP
AGTR1	HIF1A
AGTR1	CCKBR
AGTR1	PTAFR
AGTR1	HTR2A
AGTR1	PTPN11
AGTR1	CHRM2
AGTR1	MME
AGTR1	AKT1
AGTR1	AVPR2
AGTR2	DRD4
AGTR2	MAPK1
AGTR2	FGF2
AGTR2	APP
AGTR2	CCKAR
AGTR2	CXCR1
AGTR2	ALB
AGTR2	CCR1
AGTR2	INSR
AGTR2	CXCL8
AGTR2	F2
AGTR2	EDNRA
AGTR2	CXCR2
AGTR2	PTGDR2
AGTR2	PTGER3
AGTR2	NR3C2
AGTR2	DPP4
AGTR2	CNR1
AGTR2	HTR1B
AGTR2	TNF
AGTR2	HCAR2
AGTR2	CCKBR
AGTR2	OPRM1
AGTR2	GRM4
AGTR2	CHRM2
AGTR2	CNR2
AGTR2	S1PR3
AGTR2	SRC
AGTR2	DRD3
AHCY	HSP90AA1
AHCY	HSP90AB1
AHCY	HSPA8
AHCY	GAPDH
AHCY	EIF4A1
AHCY	TYMS
AHCY	PNP
AHR	AR
AHR	NR1I3
AHR	ESR2
AHR	CYP1B1
AHR	CYP1A2
AHR	ESR1
AHR	CYP1A1
AHR	HSP90AA1
AHR	HSP90AB1
AKR1B1	PYGM
AKR1B1	PYGL
AKR1B1	PYGB
AKR1B1	ALDH2
AKR1B1	STAT3
AKR1B1	GSK3B
AKR1B1	TNF
AKR1B1	PPARA
AKR1B1	XDH
AKR1B1	MME
AKR1B1	AKT1
AKR1B1	DPP4
AKR1B1	PTGS2
AKR1B1	CA1
AKR1B1	MAOB
AKR1B1	GAPDH
AKR1B1	MAOA
AKR1B1	ALB
AKR1B1	G6PD
AKR1B1	PTPN1
AKR1B1	FABP5
AKR1B1	PPARG
AKR1B1	MGAM
AKR1B1	GLO1
AKR1B1	AKR1B10
AKR1B1	AKR1C3
AKR1B1	CBR1
AKR1B10	ALDH2
AKR1B10	CBR1
AKR1B10	HSP90AA1
AKR1B10	MAOA
AKR1B10	GLO1
AKR1B10	MAOB
AKR1B10	G6PD
AKR1B10	HSP90AB1
AKR1B10	AKR1C1
AKR1B10	AKR1C3
AKR1C1	HSD17B1
AKR1C1	SRD5A1
AKR1C1	CBR1
AKR1C1	CYP2A6
AKR1C1	UGT2B7
AKR1C1	HSD11B1
AKR1C1	CYP17A1
AKR1C1	GLO1
AKR1C1	HSD17B3
AKR1C1	AKR1C3
AKR1C1	G6PD
AKR1C1	CYP1B1
AKR1C1	CYP2D6
AKR1C1	CYP3A4
AKR1C1	CYP1A1
AKR1C1	SRD5A2
AKR1C3	STS
AKR1C3	HSD17B1
AKR1C3	PTGER2
AKR1C3	HSD17B14
AKR1C3	SRD5A1
AKR1C3	CBR1
AKR1C3	ALB
AKR1C3	PTGER4
AKR1C3	UGT2B7
AKR1C3	HSD11B2
AKR1C3	CYP1A2
AKR1C3	PTGES
AKR1C3	PTGES2
AKR1C3	PTGS1
AKR1C3	HSD11B1
AKR1C3	PTGS2
AKR1C3	CYP17A1
AKR1C3	AR
AKR1C3	HSD17B3
AKR1C3	ESR1
AKR1C3	TBXAS1
AKR1C3	CYP3A4
AKR1C3	CYP1A1
AKR1C3	CYP1B1
AKR1C3	CYP19A1
AKR1C3	SRD5A2
AKT1	PYGM
AKT1	SIRT1
AKT1	MIF
AKT1	MAPK1
AKT1	PYGL
AKT1	AURKA
AKT1	PYGB
AKT1	CSNK2A1
AKT1	MMP2
AKT1	PLAT
AKT1	SERPINE1
AKT1	MPO
AKT1	RPS6KB1
AKT1	HDAC5
AKT1	CD38
AKT1	IL2
AKT1	LNPEP
AKT1	NR3C1
AKT1	FLT3
AKT1	CDC25B
AKT1	SIRT2
AKT1	BCL2L2
AKT1	LGALS3
AKT1	CCNA1
AKT1	FABP4
AKT1	CCNB1
AKT1	CDK4
AKT1	MMP7
AKT1	MMP13
AKT1	CCNT1
AKT1	CCNE1
AKT1	MAPK3
AKT1	NOX4
AKT1	TYR
AKT1	CD81
AKT1	KDR
AKT1	PIK3CA
AKT1	FGF2
AKT1	STAT3
AKT1	ICAM1
AKT1	CPT1A
AKT1	CDK6
AKT1	CDK2
AKT1	SLC6A3
AKT1	EGFR
AKT1	SIGMAR1
AKT1	APP
AKT1	PPARG
AKT1	HMGCR
AKT1	KIT
AKT1	EIF4A1
AKT1	CXCR1
AKT1	ALB
AKT1	FABP5
AKT1	MMP3
AKT1	AXL
AKT1	LGALS4
AKT1	MGMT
AKT1	PTGER4
AKT1	HDAC3
AKT1	CDC25A
AKT1	INSR
AKT1	S1PR1
AKT1	GRM5
AKT1	YWHAG
AKT1	CXCL8
AKT1	EIF2AK3
AKT1	PLG
AKT1	TERT
AKT1	PPARD
AKT1	PTPN2
AKT1	GRK2
AKT1	HNF4A
AKT1	PRKDC
AKT1	TYMS
AKT1	MET
AKT1	BACE1
AKT1	CXCR2
AKT1	MMP1
AKT1	HSPA5
AKT1	GSK3B
AKT1	PGR
AKT1	PPP1CA
AKT1	PSEN1
AKT1	NOS2
AKT1	PPM1A
AKT1	SLC5A2
AKT1	SELE
AKT1	F3
AKT1	HSP90AA1
AKT1	MAOA
AKT1	MAPT
AKT1	PTK2
AKT1	PPP1CC
AKT1	PKN1
AKT1	ESR2
AKT1	PDPK1
AKT1	CTSL
AKT1	CTSB
AKT1	FYN
AKT1	ARG1
AKT1	NR3C2
AKT1	VCP
AKT1	COL18A1
AKT1	MYLK
AKT1	DPP4
AKT1	TLR9
AKT1	SREBF2
AKT1	MTOR
AKT1	PTGS1
AKT1	OGA
AKT1	DRD2
AKT1	PARP1
AKT1	NEK2
AKT1	PLA2G4A
AKT1	PTGS2
AKT1	MCL1
AKT1	MAP3K7
AKT1	CNR1
AKT1	CYP17A1
AKT1	SCD
AKT1	HSP90AB1
AKT1	PTPN1
AKT1	MMP9
AKT1	PLAU
AKT1	HDAC8
AKT1	SRC
AKT1	ALOX5
AKT1	AR
AKT1	SYK
AKT1	S1PR3
AKT1	BCL2L1
AKT1	HDAC6
AKT1	PIK3CD
AKT1	MAOB
AKT1	CA9
AKT1	XDH
AKT1	IGFBP3
AKT1	PDK1
AKT1	G6PD
AKT1	CYP1A1
AKT1	CDK1
AKT1	CYP19A1
AKT1	GAPDH
AKT1	ITGB2
AKT1	BCL2
AKT1	ESRRA
AKT1	PPARA
AKT1	CHEK1
AKT1	PTPN6
AKT1	FGFR1
AKT1	MAPK9
AKT1	OPRM1
AKT1	TNF
AKT1	WEE1
AKT1	ESR1
AKT1	HRAS
AKT1	HDAC9
AKT1	PTPRC
AKT1	TOP2A
AKT1	PPP2CA
AKT1	MME
AKT1	BRAF
AKT1	PIK3CG
AKT1	RXRA
AKT1	PIK3R1
AKT1	EPHX2
AKT1	IKBKB
AKT1	CASP1
AKT1	HSPA8
AKT1	HIF1A
AKT1	LDHA
AKT1	NR1H4
AKT1	MGAM
AKT1	PGF
AKT1	SLC16A3
AKT1	CYP3A4
AKT1	PFKFB3
AKT1	FGF1
AKT1	IGF1R
AKT1	SNCA
AKT1	CALM1
AKT1	PTPN11
AKT1	CCNA2
AKT1	LCK
AKT1	PIK3CB
ALB	CFTR
ALB	SIRT1
ALB	MIF
ALB	MAPK1
ALB	APEX1
ALB	MMP2
ALB	PLAT
ALB	PON1
ALB	SERPINE1
ALB	MPO
ALB	RPS6KB1
ALB	CD38
ALB	IL2
ALB	CYP27B1
ALB	NR3C1
ALB	MMP8
ALB	TTR
ALB	SIRT2
ALB	LGALS3
ALB	CCNA1
ALB	FABP4
ALB	CCNB1
ALB	FOLH1
ALB	CDK4
ALB	MMP7
ALB	MMP13
ALB	CYP2C9
ALB	KIF11
ALB	MAPK3
ALB	NOX4
ALB	TYR
ALB	CD81
ALB	KDR
ALB	BCHE
ALB	FGF2
ALB	STAT3
ALB	ICAM1
ALB	CPT1A
ALB	CDK6
ALB	SLC5A1
ALB	CDK2
ALB	SLC6A3
ALB	EGFR
ALB	NTRK2
ALB	APP
ALB	CA2
ALB	CA3
ALB	PPARG
ALB	HMGCR
ALB	KIT
ALB	FABP1
ALB	SREBF2
ALB	EDNRA
ALB	ALPL
ALB	FGFR1
ALB	MAOA
ALB	CYP2A6
ALB	AVPR2
ALB	PLA2G4A
ALB	LCK
ALB	CNR1
ALB	ESRRA
ALB	CHEK1
ALB	PPARD
ALB	PLK1
ALB	PSEN1
ALB	MAOB
ALB	NR1I3
ALB	HRAS
ALB	FYN
ALB	CES1
ALB	BMP1
ALB	MCL1
ALB	CYP19A1
ALB	KLK1
ALB	ERN1
ALB	BACE1
ALB	SCD
ALB	COL18A1
ALB	SYK
ALB	PTK2
ALB	TERT
ALB	MANBA
ALB	IKBKB
ALB	CYP2C19
ALB	MMP1
ALB	LDHA
ALB	CTSL
ALB	BRAF
ALB	TLR9
ALB	FGF1
ALB	IGF1R
ALB	CDK1
ALB	NOS2
ALB	CYP2D6
ALB	MET
ALB	FBP1
ALB	MME
ALB	AR
ALB	PGR
ALB	LGALS4
ALB	UGT2B7
ALB	MMP3
ALB	MAPT
ALB	PTGER3
ALB	G6PD
ALB	CA7
ALB	NR1H4
ALB	CCNA2
ALB	PTPN1
ALB	CYP1A1
ALB	NR3C2
ALB	CES2
ALB	MGAM
ALB	BCL2L1
ALB	CA5A
ALB	HSP90AB1
ALB	EIF2AK3
ALB	HSP90AA1
ALB	SELE
ALB	ARG1
ALB	CA6
ALB	PLA2G10
ALB	VCP
ALB	SNCA
ALB	XDH
ALB	CTSB
ALB	CASP1
ALB	PTGS1
ALB	FABP3
ALB	CYP1A2
ALB	PARP1
ALB	MTOR
ALB	PLA2G2A
ALB	PGF
ALB	HIF1A
ALB	F10
ALB	SRC
ALB	CA1
ALB	CA9
ALB	SLC5A2
ALB	HNF4A
ALB	GSK3B
ALB	IGFBP3
ALB	ITGB2
ALB	HSPA5
ALB	ESR2
ALB	ALK
ALB	PLAU
ALB	HSPA8
ALB	OGA
ALB	CYP3A4
ALB	MMP9
ALB	BCL2
ALB	PPARA
ALB	PTGS2
ALB	PTPRC
ALB	DPP4
ALB	CXCL8
ALB	RBP4
ALB	ESR1
ALB	F3
ALB	TNF
ALB	SERPINA6
ALB	GAPDH
ALB	PLG
ALB	F2
ALB	SHBG
ALDH2	DRD4
ALDH2	SLC6A4
ALDH2	TK1
ALDH2	BCAT2
ALDH2	GLO1
ALDH2	NR3C2
ALDH2	MGMT
ALDH2	CYP2A6
ALDH2	XDH
ALDH2	LDHA
ALDH2	CYP1A1
ALDH2	DRD1
ALDH2	GAPDH
ALDH2	CYP2D6
ALDH2	CHRM2
ALDH2	CYP2C19
ALDH2	OPRM1
ALDH2	DRD2
ALDH2	EPHX2
ALDH2	MAOB
ALDH2	MAOA
ALK	MAPK1
ALK	MAPK3
ALK	PIK3CA
ALK	STAT3
ALK	EGFR
ALK	KIT
ALK	EIF2AK3
ALK	TERT
ALK	TYMS
ALK	PGR
ALK	HSP90AA1
ALK	PTK2
ALK	MTOR
ALK	PARP1
ALK	MCL1
ALK	HSP90AB1
ALK	SRC
ALK	PIK3CD
ALK	BRAF
ALK	HIF1A
ALK	GAPDH
ALK	PTPRC
ALK	CHEK1
ALK	PTPN6
ALK	ESR1
ALK	MME
ALK	BCL2
ALK	PTPN11
ALK	PIK3CB
ALK	HRAS
ALK	PIK3R1
ALOX12	TUBB1
ALOX12	LTB4R
ALOX12	EPHX2
ALOX12	MAPK9
ALOX12	FYN
ALOX12	PTK2
ALOX12	ALOX5AP
ALOX12	PLA2G1B
ALOX12	PLA2G5
ALOX12	PLA2G10
ALOX12	PLA2G2A
ALOX12	PLA2G4A
ALOX12	ALOX15
ALOX12	ALOX5
ALOX12	CYP2C19
ALOX12	CYP2C9
ALOX12	PTGS2
ALOX12	PTGS1
ALOX15	CYP2C9
ALOX15	PPARG
ALOX15	PTGDR2
ALOX15	TBXAS1
ALOX15	EPHX2
ALOX15	CISD1
ALOX15	PTGES
ALOX15	TNF
ALOX15	LTB4R
ALOX15	ALOX5AP
ALOX15	PLA2G1B
ALOX15	PLA2G5
ALOX15	HSPA8
ALOX15	PLA2G10
ALOX15	PLA2G2A
ALOX15	PLA2G4A
ALOX15	CYP3A4
ALOX15	ALOX5
ALOX15	CYP1A2
ALOX15	CYP2C19
ALOX15	PTGS1
ALOX15	PTGS2
ALOX5	MMP2
ALOX5	MPO
ALOX5	CYP2C9
ALOX5	STAT3
ALOX5	PLA2G7
ALOX5	PPARG
ALOX5	PTGER1
ALOX5	CCR1
ALOX5	PTGER4
ALOX5	CXCL8
ALOX5	PLA2G1B
ALOX5	PTGES
ALOX5	PTGS1
ALOX5	PLA2G4A
ALOX5	PTGS2
ALOX5	CYP2C19
ALOX5	MMP9
ALOX5	CYSLTR1
ALOX5	PPARA
ALOX5	EPHX2
ALOX5	TBXAS1
ALOX5	ITGB2
ALOX5	TNF
ALOX5	PLA2G5
ALOX5	LTB4R
ALOX5	PLA2G10
ALOX5	PLA2G2A
ALOX5	ALOX5AP
ALOX5AP	F2
ALOX5AP	PRKCH
ALOX5AP	PTGES
ALOX5AP	PTGES2
ALOX5AP	PDE4D
ALOX5AP	PTGS1
ALOX5AP	PLA2G4A
ALOX5AP	PTGS2
ALOX5AP	CYSLTR1
ALOX5AP	LTB4R
ALOX5AP	ITGB2
ALOX5AP	TBXAS1
ALOX5AP	PTPRC
ALOX5AP	EPHX2
ALPG	LDHA
ALPG	PNP
ALPG	ALPL
ALPL	FABP4
ALPL	MMP13
ALPL	MAPK3
ALPL	FGF2
ALPL	PPARG
ALPL	PNP
ALPL	FUCA1
ALPL	GAPDH
AMY1A	PYGM
AMY1A	PYGL
AMY1A	PYGB
AMY1A	SRC
APEX1	SIRT1
APEX1	MAPK1
APEX1	HDAC3
APEX1	CDC7
APEX1	CDK4
APEX1	MCL1
APEX1	HSP90AA1
APEX1	TOP2A
APEX1	HSP90AB1
APEX1	GLO1
APEX1	CHEK1
APEX1	TOP1
APEX1	PRKDC
APEX1	MGMT
APEX1	BCL2
APEX1	ESR1
APEX1	GAPDH
APEX1	STAT3
APEX1	RPA1
APEX1	HIF1A
APEX1	PARP1
APEX1	LIG1
APEX1	POLB
APP	SIRT1
APP	MIF
APP	MAPK1
APP	MMP2
APP	PLAT
APP	PON1
APP	RPS6KB1
APP	IL2
APP	NR3C1
APP	TTR
APP	PIN1
APP	MAPK3
APP	KDR
APP	BCHE
APP	FGF2
APP	STAT3
APP	ICAM1
APP	SLC6A3
APP	PLA2G7
APP	EGFR
APP	SIGMAR1
APP	NTRK2
APP	PTPRC
APP	IGF1R
APP	KCNMA1
APP	CDK1
APP	HMGCR
APP	ESR1
APP	HTR2A
APP	KLK1
APP	HSP90AB1
APP	SOAT1
APP	YWHAG
APP	HIF1A
APP	MAOA
APP	MTOR
APP	CASP1
APP	F3
APP	DRD3
APP	LGALS4
APP	PPARG
APP	HSPA5
APP	CYSLTR1
APP	GRK2
APP	MAOB
APP	BCL2
APP	COL18A1
APP	HSP90AA1
APP	CXCL8
APP	PTGS2
APP	MMP9
APP	VCP
APP	PLG
APP	PLAU
APP	ECE1
APP	DYRK1A
APP	GRM5
APP	FYN
APP	TNF
APP	HSPA8
APP	MME
APP	SRC
APP	CDK5
APP	GSK3B
APP	CTSB
APP	PSEN2
APP	GAPDH
APP	SNCA
APP	MAPT
APP	BACE1
APP	PSEN1
AR	HDAC7
AR	SIRT1
AR	MAPK1
AR	AURKA
AR	STS
AR	MMP2
AR	RPS6KB1
AR	HSD17B1
AR	NR3C1
AR	CCNA1
AR	CCNB1
AR	FOLH1
AR	CDK4
AR	CCNE1
AR	MAPK3
AR	PIK3CA
AR	FGF2
AR	STAT3
AR	CDK6
AR	CDK2
AR	SRD5A1
AR	EGFR
AR	PPARG
AR	KIT
AR	HDAC3
AR	TERT
AR	HNF4A
AR	PRKDC
AR	KLK2
AR	MET
AR	HSPA5
AR	GSK3B
AR	PGR
AR	HSP90AA1
AR	PKN1
AR	ESR2
AR	NR3C2
AR	VCP
AR	TLR9
AR	MTOR
AR	PARP1
AR	PTGS2
AR	CYP17A1
AR	HSP90AB1
AR	MMP9
AR	CDK9
AR	SRC
AR	CYP3A4
AR	HDAC6
AR	CCNA2
AR	IGFBP3
AR	BCL2L1
AR	TNF
AR	CDK1
AR	HSPA8
AR	HSD17B3
AR	BCL2
AR	PIK3R1
AR	BRAF
AR	SHBG
AR	CYP19A1
AR	IGF1R
AR	SRD5A2
AR	GAPDH
AR	HIF1A
AR	ESR1
ARG1	MIF
ARG1	MMP2
ARG1	MPO
ARG1	IL2
ARG1	MMP8
ARG1	FAAH
ARG1	LGALS3
ARG1	STAT3
ARG1	ICAM1
ARG1	PPARG
ARG1	CXCR1
ARG1	CCR1
ARG1	CXCL8
ARG1	PPARD
ARG1	CXCR2
ARG1	NOS2
ARG1	LDHA
ARG1	MTOR
ARG1	CASP1
ARG1	TLR9
ARG1	MMP12
ARG1	PPARA
ARG1	ITGB2
ARG1	ESR1
ARG1	PTGS2
ARG1	MMP9
ARG1	PTPRC
ARG1	HIF1A
ARG1	GAPDH
ARG1	TNF
AURKA	IKBKB
AURKA	LIG1
AURKA	CSNK2A1
AURKA	HSP90AB1
AURKA	MAPT
AURKA	HIF1A
AURKA	FLT3
AURKA	KIT
AURKA	MAPK9
AURKA	EGFR
AURKA	PIK3CA
AURKA	TNF
AURKA	GAPDH
AURKA	TYR
AURKA	BCL2L1
AURKA	CDK6
AURKA	HSP90AA1
AURKA	PPP1CA
AURKA	WEE1
AURKA	PARP1
AURKA	CDC7
AURKA	TK1
AURKA	MCL1
AURKA	STAT3
AURKA	BCL2
AURKA	CCNA1
AURKA	PGR
AURKA	PPP1CC
AURKA	CCNE1
AURKA	CDC25B
AURKA	CDK4
AURKA	CDC25A
AURKA	TYMS
AURKA	HRAS
AURKA	CHEK1
AURKA	ESR1
AURKA	GSK3B
AURKA	NEK2
AURKA	CDK2
AURKA	HDAC6
AURKA	CCNA2
AURKA	CDK1
AURKA	TOP2A
AURKA	KIF11
AURKA	CCNB1
AURKA	CCNB2
AURKA	PLK1
AVPR2	CFTR
AVPR2	DRD4
AVPR2	MAPK3
AVPR2	TACR1
AVPR2	CXCL8
AVPR2	F2
AVPR2	GRK2
AVPR2	EDNRA
AVPR2	VCP
AVPR2	DRD2
AVPR2	SRC
AVPR2	GCGR
AVPR2	OPRM1
AVPR2	CHRM2
AVPR2	TOP2A
AXL	MMP2
AXL	SERPINE1
AXL	LGALS3
AXL	TYR
AXL	KDR
AXL	PIK3CA
AXL	STAT3
AXL	CDK6
AXL	EGFR
AXL	KIT
AXL	CCR1
AXL	MMP9
AXL	PLAU
AXL	PTPN11
AXL	MTOR
AXL	PTPRC
AXL	FGFR1
AXL	BCL2
AXL	FYN
AXL	GAPDH
AXL	HIF1A
AXL	TNF
AXL	SYK
AXL	PIK3CB
AXL	MET
AXL	HSP90AB1
AXL	LCK
AXL	HSP90AA1
AXL	PIK3R1
AXL	SRC
BACE1	ST6GAL1
BACE1	SIRT1
BACE1	MMP2
BACE1	MAPK3
BACE1	BCHE
BACE1	NTRK2
BACE1	CA2
BACE1	PPARG
BACE1	HMGCR
BACE1	PPARD
BACE1	CDK5R1
BACE1	MMP1
BACE1	FYN
BACE1	PTGS2
BACE1	PTPRC
BACE1	MAOA
BACE1	DRD2
BACE1	BCL2L1
BACE1	SOAT1
BACE1	ECE1
BACE1	GAPDH
BACE1	TNF
BACE1	MAOB
BACE1	HSPA5
BACE1	SNCA
BACE1	BCL2
BACE1	GSK3B
BACE1	MAPT
BACE1	CTSB
BACE1	MME
BACE1	PSEN2
BACE1	CDK5
BACE1	PSEN1
BCAT2	DHODH
BCAT2	TYMS
BCAT2	MTOR
BCAT2	LDHA
BCHE	MAPK1
BCHE	PON1
BCHE	MPO
BCHE	TTR
BCHE	TYR
BCHE	PTGS2
BCHE	PARP1
BCHE	GSK3B
BCHE	IGFBP3
BCHE	HSD11B1
BCHE	TNF
BCHE	CA1
BCHE	F10
BCHE	CYP3A4
BCHE	SLC6A3
BCHE	PSEN2
BCHE	SNCA
BCHE	PSEN1
BCHE	XDH
BCHE	CYP2D6
BCHE	F2
BCHE	MAPT
BCHE	MAOA
BCHE	MGAM
BCHE	MAOB
BCL2	SIRT1
BCL2	MAPK1
BCL2	MMP2
BCL2	SERPINE1
BCL2	MPO
BCL2	RPS6KB1
BCL2	CD38
BCL2	IL2
BCL2	NR3C1
BCL2	FLT3
BCL2	BCL2L2
BCL2	LGALS3
BCL2	CCNA1
BCL2	CCNB1
BCL2	FOLH1
BCL2	CDK4
BCL2	MMP7
BCL2	MMP13
BCL2	CCNE1
BCL2	MAPK3
BCL2	NOX4
BCL2	KDR
BCL2	PIK3CA
BCL2	FGF2
BCL2	STAT3
BCL2	ICAM1
BCL2	CDK6
BCL2	CDK2
BCL2	EGFR
BCL2	SIGMAR1
BCL2	NTRK2
BCL2	PPARG
BCL2	HMGCR
BCL2	KIT
BCL2	MMP3
BCL2	PLK1
BCL2	MGMT
BCL2	PTGER4
BCL2	CDC25A
BCL2	INSR
BCL2	YWHAG
BCL2	CXCL8
BCL2	EIF2AK3
BCL2	PLG
BCL2	TERT
BCL2	GRK2
BCL2	HNF4A
BCL2	PRKDC
BCL2	TYMS
BCL2	MET
BCL2	MMP1
BCL2	HSPA5
BCL2	GSK3B
BCL2	PGR
BCL2	PPP1CA
BCL2	PSEN1
BCL2	NOS2
BCL2	SELE
BCL2	HSP90AA1
BCL2	MAOA
BCL2	MAPT
BCL2	PTK2
BCL2	ESR2
BCL2	CTSL
BCL2	CTSB
BCL2	FYN
BCL2	TLR9
BCL2	MTOR
BCL2	PTGS1
BCL2	PSEN2
BCL2	PARP1
BCL2	PTGS2
BCL2	MCL1
BCL2	CNR1
BCL2	KCNA3
BCL2	HSP90AB1
BCL2	MMP9
BCL2	PLAU
BCL2	CDK9
BCL2	SRC
BCL2	SYK
BCL2	BCL2L1
BCL2	HDAC6
BCL2	PIK3CD
BCL2	MAOB
BCL2	CA9
BCL2	XDH
BCL2	RPS6KA3
BCL2	IGFBP3
BCL2	CYP1A1
BCL2	CDK1
BCL2	CYP19A1
BCL2	GAPDH
BCL2	ITGB2
BCL2	GCGR
BCL2	WEE1
BCL2	FGFR1
BCL2	CDK5
BCL2	PTPN11
BCL2	PIK3CG
BCL2	LDHA
BCL2	SNCA
BCL2	PFKFB3
BCL2	ESRRA
BCL2	CHEK1
BCL2	PPARA
BCL2	PTPRC
BCL2	PIK3R1
BCL2	HSPA8
BCL2	CCNA2
BCL2	LCK
BCL2	DAPK1
BCL2	IKBKB
BCL2	BRAF
BCL2	IGF1R
BCL2	ERN1
BCL2	MME
BCL2	CASP1
BCL2	TNF
BCL2	ESR1
BCL2	HRAS
BCL2	HIF1A
BCL2	MAPK9
BCL2	PPP2CA
BCL2L1	SIRT1
BCL2L1	MAPK1
BCL2L1	MMP2
BCL2L1	RPS6KB1
BCL2L1	IL2
BCL2L1	NR3C1
BCL2L1	FLT3
BCL2L1	BCL2L2
BCL2L1	CCNA1
BCL2L1	CCNB1
BCL2L1	CDK4
BCL2L1	CCNE1
BCL2L1	MAPK3
BCL2L1	KDR
BCL2L1	PIK3CA
BCL2L1	FGF2
BCL2L1	STAT3
BCL2L1	ICAM1
BCL2L1	CDK6
BCL2L1	CDK2
BCL2L1	EGFR
BCL2L1	PPARG
BCL2L1	KIT
BCL2L1	PLK1
BCL2L1	CDC25A
BCL2L1	CXCL8
BCL2L1	EIF2AK3
BCL2L1	TERT
BCL2L1	MET
BCL2L1	HSPA5
BCL2L1	GSK3B
BCL2L1	PGR
BCL2L1	PPP1CA
BCL2L1	PSEN1
BCL2L1	HSP90AA1
BCL2L1	PTK2
BCL2L1	PPP1CC
BCL2L1	PDPK1
BCL2L1	CTSL
BCL2L1	CTSB
BCL2L1	MTOR
BCL2L1	PARP1
BCL2L1	PTGS2
BCL2L1	MCL1
BCL2L1	HSP90AB1
BCL2L1	MMP9
BCL2L1	PLAU
BCL2L1	CDK9
BCL2L1	SRC
BCL2L1	SYK
BCL2L1	PIK3CD
BCL2L1	HDAC6
BCL2L1	HRAS
BCL2L1	LCK
BCL2L1	DAPK1
BCL2L1	PTPRC
BCL2L1	ITGB2
BCL2L1	ERN1
BCL2L1	IGF1R
BCL2L1	BRAF
BCL2L1	ESR1
BCL2L1	CCNA2
BCL2L1	IKBKB
BCL2L1	CHEK1
BCL2L1	HIF1A
BCL2L1	CDK1
BCL2L1	SNCA
BCL2L1	PTPN11
BCL2L1	CASP1
BCL2L1	GAPDH
BCL2L1	TNF
BCL2L1	MAPK9
BCL2L2	HSPA8
BCL2L2	EGFR
BCL2L2	TNF
BCL2L2	PARP1
BCL2L2	PPP1CA
BCL2L2	MCL1
BMP1	MMP2
BMP1	MMP7
BMP1	MMP13
BMP1	MMP3
BMP1	MMP9
BMP1	COL18A1
BMP1	MMP12
BMP1	CTSL
BMP1	PLG
BRAF	MAPK1
BRAF	MMP2
BRAF	MPO
BRAF	RPS6KB1
BRAF	IL2
BRAF	NR3C1
BRAF	LGALS3
BRAF	CCNB1
BRAF	CDK4
BRAF	HTR2B
BRAF	MMP7
BRAF	CCNE1
BRAF	MAPK3
BRAF	TYR
BRAF	PIK3CA
BRAF	FGF2
BRAF	STAT3
BRAF	EGFR
BRAF	PPARG
BRAF	KIT
BRAF	MGMT
BRAF	YWHAG
BRAF	CXCL8
BRAF	TERT
BRAF	TYMS
BRAF	HSPA5
BRAF	GSK3B
BRAF	PGR
BRAF	PRKCH
BRAF	HSP90AA1
BRAF	PPP1CC
BRAF	PTPRF
BRAF	MTOR
BRAF	PARP1
BRAF	PTGS2
BRAF	MCL1
BRAF	HSP90AB1
BRAF	MMP9
BRAF	SRC
BRAF	PIK3CD
BRAF	RPS6KA3
BRAF	CAMK2B
BRAF	GAPDH
BRAF	FGFR1
BRAF	TNF
BRAF	ESR1
BRAF	HRAS
BRAF	PTPRC
BRAF	PPP2CA
BRAF	CALM1
BRAF	PIK3CB
BRAF	PIK3CG
BRAF	HIF1A
BRAF	PIK3R1
BRAF	HSPA8
BRAF	PTPN11
CA1	CA2
CA1	CA3
CA1	CA4
CA1	CA7
CA1	CA6
CA1	CA9
CA1	SNCA
CA2	CFTR
CA2	PTPN1
CA2	F10
CA2	GAPDH
CA2	MMP9
CA2	CYP19A1
CA2	SRC
CA2	CA4
CA2	CA9
CA2	SLC16A3
CA2	CA7
CA2	CA3
CA2	SLC16A1
CA3	CA7
CA3	CA4
CA4	KDR
CA4	CA5A
CA4	SNCA
CA4	ESR2
CA4	MAPT
CA4	CA6
CA4	CA9
CA5A	CA6
CA6	CFTR
CA6	MMP7
CA6	KIT
CA6	SLC16A3
CA9	SERPINE1
CA9	IL2
CA9	FOLH1
CA9	KDR
CA9	STAT3
CA9	EGFR
CA9	KIT
CA9	CXCL8
CA9	MET
CA9	MMP9
CA9	SLC16A1
CA9	ESR1
CA9	GAPDH
CA9	PDK1
CA9	TNF
CA9	MME
CA9	LDHA
CA9	SLC16A3
CA9	HIF1A
CALM1	PYGM
CALM1	PYGL
CALM1	PYGB
CALM1	CSNK2A1
CALM1	CDK4
CALM1	STAT3
CALM1	EGFR
CALM1	HDAC3
CALM1	GRM5
CALM1	GRK2
CALM1	HSPA5
CALM1	NOS2
CALM1	HSP90AA1
CALM1	MAPT
CALM1	ESR2
CALM1	PDPK1
CALM1	MYLK
CALM1	DRD2
CALM1	MAP3K7
CALM1	SRC
CALM1	SYK
CALM1	CAMK2B
CALM1	GAPDH
CALM1	DAPK1
CALM1	ESR1
CALM1	HRAS
CALM1	CDK5
CALM1	PIK3R1
CALM1	SNCA
CAMK2B	NR3C1
CAMK2B	SLC6A3
CAMK2B	GRM5
CAMK2B	PPP1CA
CAMK2B	MAPT
CAMK2B	PPP1CC
CAMK2B	PDE4D
CAMK2B	SRC
CAMK2B	HRAS
CASP1	SIRT1
CASP1	PLAT
CASP1	SERPINE1
CASP1	MPO
CASP1	IL2
CASP1	LGALS3
CASP1	KIF11
CASP1	MAPK3
CASP1	NOX4
CASP1	FGF2
CASP1	STAT3
CASP1	ICAM1
CASP1	EGFR
CASP1	PPARG
CASP1	CCR1
CASP1	LGALS4
CASP1	CXCL8
CASP1	EIF2AK3
CASP1	CXCR2
CASP1	HSPA5
CASP1	GSK3B
CASP1	NOS2
CASP1	SELE
CASP1	HSP90AA1
CASP1	MAPT
CASP1	ESR2
CASP1	CTSL
CASP1	CTSB
CASP1	TLR9
CASP1	MTOR
CASP1	PTGS1
CASP1	PSEN2
CASP1	PARP1
CASP1	PTGS2
CASP1	MCL1
CASP1	HSP90AB1
CASP1	PTPN1
CASP1	MMP9
CASP1	PLAU
CASP1	SRC
CASP1	SYK
CASP1	XDH
CASP1	LGALS9
CASP1	GAPDH
CASP1	ITGB2
CASP1	PPARA
CASP1	MAPK9
CASP1	TNF
CASP1	ERN1
CASP1	PTPRC
CASP1	IKBKB
CASP1	SNCA
CASP1	NR1H3
CASP1	HIF1A
CASP1	NR1H4
CBR1	NR3C1
CBR1	FAAH
CBR1	STAT3
CBR1	EGFR
CBR1	CDK1
CBR1	ESR1
CBR1	FGFR1
CBR1	HSD11B1
CBR1	GLO1
CBR1	PTGS2
CBR1	CNR1
CBR1	UGT2B7
CBR1	CYP2A6
CBR1	CYP2D6
CBR1	CYP1A1
CBR1	PTGES2
CBR1	PTGES
CBR1	CYP3A4
CCKAR	CYSLTR1
CCKAR	GRK2
CCKAR	GCGR
CCKBR	GRK2
CCKBR	CYSLTR1
CCKBR	SRC
CCKBR	PTPN11
CCNA1	MMP2
CCNA1	RPS6KB1
CCNA1	CDC25B
CCNA1	SIRT2
CCNA1	RPA1
CCNA1	DAPK1
CCNA1	POLB
CCNA1	MTOR
CCNA1	PTGS2
CCNA1	HIF1A
CCNA1	TYMS
CCNA1	MAPT
CCNA1	GSK3B
CCNA1	TOP2A
CCNA1	MMP9
CCNA1	STAT3
CCNA1	MCL1
CCNA1	ESR1
CCNA1	EGFR
CCNA1	MAPK3
CCNA1	PGR
CCNA1	CDC7
CCNA1	PIK3CA
CCNA1	KDR
CCNA1	SRC
CCNA1	PTK2
CCNA1	GAPDH
CCNA1	TERT
CCNA1	PARP1
CCNA1	NEK2
CCNA1	KIF11
CCNA1	CHEK1
CCNA1	CCNT1
CCNA1	PPP2CA
CCNA1	CCNB2
CCNA1	CDK9
CCNA1	CDK5
CCNA1	CCNB1
CCNA1	PLK1
CCNA1	WEE1
CCNA1	CCNE1
CCNA1	CDC25A
CCNA1	CCNA2
CCNA1	CDK4
CCNA1	CDK6
CCNA1	CDK2
CCNA1	CDK1
CCNA2	SIRT1
CCNA2	MAPK1
CCNA2	MMP2
CCNA2	RPS6KB1
CCNA2	CDC25B
CCNA2	SIRT2
CCNA2	RPA1
CCNA2	CCNB1
CCNA2	CDK4
CCNA2	KIF11
CCNA2	CCNT1
CCNA2	CCNE1
CCNA2	MAPK3
CCNA2	LIG1
CCNA2	KDR
CCNA2	PIK3CA
CCNA2	STAT3
CCNA2	POLB
CCNA2	CDK6
CCNA2	CDK2
CCNA2	EGFR
CCNA2	CCNB2
CCNA2	PLK1
CCNA2	CDC25A
CCNA2	TERT
CCNA2	PRKDC
CCNA2	TYMS
CCNA2	GSK3B
CCNA2	PGR
CCNA2	HSP90AA1
CCNA2	DYRK1A
CCNA2	MAPT
CCNA2	MTOR
CCNA2	DRD2
CCNA2	PARP1
CCNA2	NEK2
CCNA2	PTGS2
CCNA2	MCL1
CCNA2	HSP90AB1
CCNA2	MMP9
CCNA2	CDK9
CCNA2	SRC
CCNA2	CDK1
CCNA2	GAPDH
CCNA2	CHEK1
CCNA2	CDC7
CCNA2	TNF
CCNA2	WEE1
CCNA2	ESR1
CCNA2	TOP2A
CCNA2	PPP2CA
CCNA2	CDK5
CCNA2	HIF1A
[truncated: 4,495 more rows]
