# Supplementary material for: Polygonatum sibiricum polysaccharides enhance pancreatic β-cell function in diabetic zebrafish by mitigating mitochondrial oxidative damage via the AMPK-SIRT1 pathway
Source: Front Nutr. 2025 May 9;12:1601490. doi: 10.3389/fnut.2025.1601490 (PMC12128605; doi:10.3389/fnut.2025.1601490)
Supplement: Supplementary file 6 [file Table_5.XLSX]

## Sheet: Sheet1
Supplementary Table S5: GO enrichment (BP) analysis of the common targets
Category Term Count % PValue Genes List Total Pop Hits Pop Total Fold Enrichment Bonferroni Benjamini FDR
GOTERM_BP_DIRECT GO:0009410~response to xenobiotic stimulus 44 11.548556430446194 9.56626240210172E-28 COL18A1, HDAC5, ABCB1, CCNT1, MAOB, SRC, HTR2B, AHR, HTR2A, TYMS, PTGS2, SLC6A2, ADRA1A, TNF, SLC6A3, SLC6A4, SLC22A12, HSD11B2, PNP, NPC1L1, ABL1, CD38, CA9, DRD1, DRD2, DRD3, SNCA, HSPA8, ABCC1, CPT1A, HSP90AA1, MMP7, SRD5A2, SRD5A1, MMP2, ADAM17, ADORA2A, RPS6KB1, LCK, CDK4, BCL2, CDK1, PPARG…
GOTERM_BP_DIRECT GO:0006468~protein phosphorylation 37 9.711286089238845 7.860618514277369E-19 GSK3B, PRKDC, PIK3CD, AURKA, MYLK, IKBKB, MAPK9, CHEK1, PIM1, AKT1, MAPK1, NEK2, FYN, MAPK3, PRKCH, SYK, CSNK2A1, DAPK1, PDPK1, IGFBP3, INSR, PLK1, DYRK1A, EIF2AK3, DYRK1B, BRAF, MTOR, CDC25B, CDK9, ERN1, CDK6, CDK5, CCNE1, LCK, CDK4, CDK2, FGFR1 379 292 19416 6.491415766075108 2.9092149121340542E-15 1.…
GOTERM_BP_DIRECT GO:0006338~chromatin remodeling 64 16.79790026246719 1.1278761139343824E-18 ALK, EIF4A1, GSK3B, PTPRS, FLT3, PTPRF, PIK3CG, IGF1R, IKBKB, RPS6KA3, PPP1CC, CHEK1, PIM1, KDR, AKT1, NEK2, ACP1, MAP3K7, CSNK2A1, SYK, PDPK1, DAPK1, DYRK1A, DYRK1B, CDC25A, CDC25B, ERN1, PPM1A, LCK, KIT, TOP1, MET, CFTR, VCP, SRC, PRKDC, EGFR, AURKA, PPP2CA, ABL1, FYN, PTPN1, NTRK2, HSPA5, INSR, EIF2AK3…
GOTERM_BP_DIRECT GO:0006954~inflammatory response 43 11.286089238845145 3.1737512638536227E-18 PTGER4, HDAC5, CXCL8, PTGER1, PTGER2, PTAFR, PTGER3, ITGB2, ALOX15, PIK3CD, ITGAL, HDAC9, TNF, LTB4R, PIK3CG, IKBKB, POLB, CNR2, ADORA3, CXCR2, ADORA1, AKT1, S1PR3, LGALS9, MAP3K7, PTGDR, CCR1, PTGIR, NOS2, PLA2G2A, STAT3, NR1H4, TACR1, MIF, SELE, MTOR, ADORA2A, AXL, KIT, TLR9, AGTR1, NOX4, AGTR2 379 42…
GOTERM_BP_DIRECT GO:0043410~positive regulation of MAPK cascade 29 7.611548556430446 9.350292031953815E-17 APP, CD81, FLT3, ADRA1D, FGF1, FGF2, ADRA1A, TNF, IGF1R, GRM5, GRM4, ADORA1, KDR, DRD1, DRD2, HRAS, DRD3, NTRK2, SYK, IGFBP3, INSR, ADRA2C, ADRA2B, ADRA2A, AR, PTPRC, KIT, TLR9, FGFR1 379 193 19416 7.697704622199132 4.1089354141377044E-13 6.921086162052215E-14 6.159972390651172E-14
GOTERM_BP_DIRECT GO:0018105~peptidyl-serine phosphorylation 20 5.2493438320209975 7.410178735538041E-16 GSK3B, CSNK2A1, TNKS, PRKDC, PLK1, DYRK1A, EIF2AK3, MTOR, AURKA, IKBKB, RPS6KA3, GRK2, RPS6KB1, CDK5, CDK2, CDK1, AKT1, MAPK1, TOP1, CDK5R1 379 80 19416 12.807387862796833 2.876254789896393E-12 4.570845250037716E-13 4.0681881258103845E-13
GOTERM_BP_DIRECT GO:0007204~positive regulation of cytosolic calcium ion concentration 25 6.561679790026247 9.617816906381223E-16 PTGER4, PTGER1, PTGER2, PTGER3, ADRA1D, HTR2A, ADRA1A, PIK3CG, CYSLTR1, EDNRA, CXCR1, CXCR2, ABL1, CD38, S1PR3, FFAR1, PTGDR, CCR1, PTGIR, TACR1, OPRM1, ESR1, IL2, CCKBR, AGTR1 379 146 19416 8.772183467669064 3.698041872723934E-12 5.085077195788129E-13 4.52586984137424…
GOTERM_BP_DIRECT GO:0006805~xenobiotic metabolic process 23 6.036745406824147 1.1819749655832775E-15 CBR1, BCHE, ABCC1, ABCB1, AKR1C1, RORC, RORA, AHR, CYP3A4, CYP2C19, CYP2C9, CYP2A6, CYP2D6, HNF4A, CYP1A2, GSTA1, CYP1A1, CYP1B1, SLC29A1, ADA, UGT2B7, CES2, SLC28A3 379 119 19416 9.901509944347133 4.519828955551475E-12 5.468111684529637E-13 4.866781920789145E-13
GOTERM_BP_DIRECT GO:0043066~negative regulation of apoptotic process 43 11.286089238845145 2.1882691186668492E-15 GSK3B, HDAC3, HSP90AB1, PRKDC, SRC, GLO1, HTR2B, PSEN2, AKR1B1, PSEN1, PIK3R1, MPO, TNF, EGFR, AURKA, IGF1R, RPS6KA3, ADORA1, PIM1, AKT1, CD38, MCL1, SNCA, HSPA5, DAPK1, MGMT, PLK1, NR1H4, BRAF, MIF, MMP9, SIRT1, IL2, MTOR, PTK2, FABP1, RPS6KB1, AXL, BCL2, CDK1, BCL2L2, BCL2L1, PPARD …
GOTERM_BP_DIRECT GO:0048009~insulin-like growth factor receptor signaling pathway 19 4.986876640419948 1.6103415598661334E-14 ALK, NTRK2, PDPK1, FLT3, INSR, EIF2AK3, PIK3R1, EGFR, IGF1R, AR, PIK3CA, AXL, KIT, KDR, AKT1, MAPK1, MET, FGFR1, MAPK3 379 81 19416 12.016808365093326 5.957956350499671E-11 5.95987411306456E-12 5.304465098199043E-12
GOTERM_BP_DIRECT GO:0046777~protein autophosphorylation 23 6.036745406824147 3.405721324142104E-14 ALK, NTRK2, GSK3B, DAPK1, PDPK1, FLT3, SRC, INSR, DYRK1A, EIF2AK3, EGFR, MTOR, PTK2, AURKA, IGF1R, ERN1, KIT, PIM1, KDR, ABL1, AKT1, NEK2, FGFR1 379 139 19416 8.476832254513013 1.2614431721402752E-10 1.111119986221193E-11 9.889298121082436E-12
GOTERM_BP_DIRECT GO:0070374~positive regulation of ERK1 and ERK2 cascade 27 7.086614173228346 3.6026586962048944E-14 APP, SRC, ALOX15, HTR2B, HTR2C, PLA2G5, HTR2A, FGF1, FGF2, ADRA1A, TNF, EGFR, ICAM1, KDR, ABL1, LGALS9, DRD2, HRAS, MAPK3, CCR1, PLA2G2A, PTPN11, BRAF, MIF, OPRM1, PTPRC, NOX4 379 205 19416 6.747306776497845 1.3312950741806162E-10 1.111119986221193E-11 9.889298121082436E-12
GOTERM_BP_DIRECT GO:0007200~phospholipase C-activating G protein-coupled receptor signaling pathway 22 5.774278215223097 5.370817267326107E-14 PTGER1, PTGER3, PTAFR, HTR2B, HTR2C, ADRA1D, TACR1, HTR2A, OPRM1, SELE, ESR1, ADRA1A, PIK3CG, LTB4R, EDNRA, CCKAR, CCKBR, CXCR2, S1PR1, AGTR1, FFAR1, DRD2 379 127 19416 8.874410487607255 1.988724740442649E-10 1.5290303620287632E-11 1.3608824675824767E-11
GOTERM_BP_DIRECT GO:0008286~insulin receptor signaling pathway 21 5.511811023622047 9.48400502469821E-14 ALK, PTPN1, NTRK2, GSK3B, PDPK1, FLT3, INSR, PIK3R1, EGFR, IGF1R, PIK3CA, AXL, KIT, KDR, AKT1, MAPK1, HRAS, MET, PTPN2, FGFR1, MAPK3 379 116 19416 9.274315348921844 3.5090308436735995E-10 2.507164471172005E-11 2.2314508965254214E-11
GOTERM_BP_DIRECT GO:0007173~epidermal growth factor receptor signaling pathway 19 4.986876640419948 3.0590942950632344E-13 ALK, NTRK2, PDPK1, FLT3, SRC, INSR, BRAF, PTPN11, EGFR, PTK2, IGF1R, PIK3CA, AXL, KIT, KDR, ABL1, AKT1, MET, FGFR1 379 95 19416 10.245910290237466 1.1320117065949376E-9 7.547805324019353E-11 6.717771071958863E-11
GOTERM_BP_DIRECT GO:0048013~ephrin receptor signaling pathway 18 4.724409448818897 5.544731261746928E-13 ALK, NTRK2, FLT3, SRC, MMP2, INSR, PTPN11, MMP9, EGFR, PTK2, IGF1R, AXL, KIT, KDR, FYN, MET, CDK5R1, FGFR1 379 85 19416 10.848610895545551 2.0520023458203696E-9 1.2825656499828363E-10 1.1415215485121489E-10
GOTERM_BP_DIRECT GO:0051897~positive regulation of phosphatidylinositol 3-kinase/protein kinase B signal transduction 25 6.561679790026247 7.734908884800431E-13 APP, FLT3, SRC, FGF2, TNF, EGFR, PIK3CG, IGF1R, KDR, NTRK2, PDPK1, INSR, AKR1C3, F2, SIRT1, MTOR, PTK2, PIK3CA, AXL, KIT, NOX4, PTPN6, HPSE, FGFR1, PPARD 379 196 19416 6.534381562651446 2.8626953030297386E-9 1.6839351636850823E-10 1.49875…
GOTERM_BP_DIRECT GO:0032869~cellular response to insulin stimulus 18 4.724409448818897 3.117106840278615E-12 HDAC5, PARP1, PLA2G1B, PDPK1, PRKDC, SRC, SRD5A1, INSR, PIK3R1, HDAC9, MTOR, SLC22A12, PIK3CA, RPS6KB1, AKT1, PPARG, FBP1, YWHAG 379 94 19416 9.80991410767417 1.1536246957710716E-8 6.409118008817308E-10 5.704305517709865E-10
GOTERM_BP_DIRECT GO:1904646~cellular response to amyloid-beta 14 3.674540682414698 3.6362755686816328E-12 GSK3B, APP, ABCC1, SYK, PARP1, PSEN1, TNF, ICAM1, IGF1R, BACE1, GRM5, CDK5, FYN, BCL2L2 379 47 19416 15.259866389715375 1.345799605090292E-8 7.083082041942485E-10 6.304153538545947E-10
GOTERM_BP_DIRECT GO:0045471~response to ethanol 19 4.986876640419948 5.7751320651712415E-12 HSPA8, G6PD, ST6GAL1, CPT1A, MAOB, HTR1B, TACR1, TYMS, TNF, SLC6A3, IL2, IGF1R, POLB, RPS6KB1, CNR1, TBXAS1, CDK1, FYN, PPARA 379 112 19416 8.690727478326423 2.1373860015216906E-8 1.0374985068840003E-9 9.234045073428524E-10
GOTERM_BP_DIRECT GO:0001666~response to hypoxia 23 6.036745406824147 5.8869139812385856E-12 CPT1A, NOS2, MMP2, PSEN2, PLAT, HIF1A, TNF, PGF, SLC6A4, DPP4, HSD11B2, ADAM17, EDNRA, PLAU, KCNMA1, ADORA1, CYP1A1, PIN1, CD38, CA9, DRD2, PPARA, ADA 379 178 19416 6.619548783018589 2.1787629811420572E-8 1.0374985068840003E-9 9.234045073428524E-10
GOTERM_BP_DIRECT GO:0045907~positive regulation of vasoconstriction 12 3.149606299212598 7.871367669173134E-12 CYSLTR1, FAAH, TBXAS1, AVPR2, ABL1, CD38, ADRA1D, TACR1, HTR2A, PTGS2, ADRA1A, EGFR 379 31 19416 19.830794110137035 2.91319407486057E-8 1.3241787156186259E-9 1.1785584137389228E-9
GOTERM_BP_DIRECT GO:0016310~phosphorylation 12 3.149606299212598 5.118366335107655E-11 ALK, PIK3CA, CDK5, STAT3, HTR2B, PIK3CD, AKT1, PIK3CB, TOP1, MTOR, PIK3CG, MAPK3 379 36 19416 17.07651715039578 1.8943053337050486E-7 8.236119046188449E-9 7.330390742541137E-9
GOTERM_BP_DIRECT GO:0018108~peptidyl-tyrosine phosphorylation 13 3.4120734908136483 7.05082348532856E-11 SYK, FLT3, SRC, INSR, DYRK1A, EGFR, PTK2, LCK, KDR, ABL1, FYN, PTPN6, FGFR1 379 47 19416 14.169875933307134 2.609510579842933E-7 1.0872957383000418E-8 9.677255233613449E-9
GOTERM_BP_DIRECT GO:0007165~signal transduction 63 16.535433070866144 9.819586696215705E-11 ALK, PTPRS, CXCL8, PIK3CD, PIK3CB, FGF1, NR3C1, ITGAL, ADRA1A, FGF2, PTPRF, IGF1R, NR3C2, RPS6KA3, EDNRA, PLAU, ADORA3, ADORA1, CASP1, CD38, AKT1, HRAS, YWHAG, PRKCH, CSNK2A1, SYK, PDPK1, PDE4D, PGF, AR, KIT, TLR9, PPARG, PGR, MET, PTGES, SRC, PLA2G1B, NR1I3, PIK3R1, HIF1A, EGFR, TYMP, GRK2, TTR, GRK6, CXC…
GOTERM_BP_DIRECT GO:0043406~positive regulation of MAP kinase activity 13 3.4120734908136483 1.2021284167892836E-10 PLA2G1B, FLT3, INSR, HTR2B, FGF1, FGF2, TNF, EGFR, PIK3CG, ADRA2A, HRAS, DRD4, FGFR1 379 49 19416 13.591513650315006 4.4490762074467227E-7 1.6118384933071585E-8 1.4345841656184222E-8
GOTERM_BP_DIRECT GO:0008284~positive regulation of cell population proliferation 36 9.448818897637794 1.203483314457909E-10 PLA2G1B, FLT3, HTR2B, ADRA1D, HTR2A, FGF1, FGF2, EGFR, IGF1R, DPP4, CXCR2, KDR, S1PR3, HRAS, NTRK2, CSNK2A1, INSR, AVPR2, AKR1C3, CDC7, MIF, F2, SIRT1, ADRA2A, IL2, PGF, PTK2, CDC25B, AR, ADAM17, CCKBR, CDK4, CDK2, BCL2, PTPN6, FGFR1 379 511 19416 3.609126912412415 4.4540891…
GOTERM_BP_DIRECT GO:0010629~negative regulation of gene expression 28 7.349081364829396 1.2194400922075235E-10 APP, GSK3B, CXCL8, SRC, PSEN1, FGF2, HIF1A, TNF, AURKA, TERT, KDR, AKT1, FYN, LGALS9, HRAS, XDH, MAP3K7, CCR1, NOS2, STAT3, MIF, ESR1, SIRT1, PIK3CA, CDK1, PPARG, PGR, MAPT 379 314 19416 4.568240256793775 4.5131468084935733E-7 1.6118384933071585E-8 1.4345841656184222E-8
GOTERM_BP_DIRECT GO:0038084~vascular endothelial growth factor signaling pathway 14 3.674540682414698 1.6495513479257173E-10 ALK, NTRK2, FLT3, INSR, PIK3CD, EGFR, PGF, IGF1R, PIK3CA, AXL, KIT, KDR, MET, FGFR1 379 62 19416 11.567963230913268 6.10498863240494E-7 2.1051688064389928E-8 1.873662806919763E-8
GOTERM_BP_DIRECT GO:0000086~G2/M transition of mitotic cell cycle 13 3.4120734908136483 1.9972041865661833E-10 APP, ABCB1, PLK1, CDC25A, CDC25B, AURKA, CCNA2, WEE1, CCNB1, CHEK1, CDK2, CDK1, CALM1 379 51 19416 13.058513115008536 7.391651581922787E-7 2.4638842314938145E-8 2.1929301968496692E-8
GOTERM_BP_DIRECT GO:0018107~peptidyl-threonine phosphorylation 12 3.149606299212598 3.2841934967446694E-10 GSK3B, CSNK2A1, CDK5, PDPK1, TNKS, PRKDC, CHEK1, DYRK1A, CDK1, MAPK1, AKT1, CDK5R1 379 42 19416 14.63701470033924 1.2154794711838335E-6 3.92090326821033E-8 3.489720444605465E-8
GOTERM_BP_DIRECT GO:0042752~regulation of circadian rhythm 14 3.674540682414698 3.7843126254256474E-10 TOP2A, GSK3B, HDAC3, PRKDC, NR1H3, MTOR, PPP1CA, MAPK9, PPP1CC, HNF4A, CDK1, PPARG, PPARA, DRD4 379 66 19416 10.86687455025186 1.400573210075251E-6 4.3767940708438504E-8 3.8954768087975257E-8
GOTERM_BP_DIRECT GO:0035791~platelet-derived growth factor receptor-beta signaling pathway 13 3.4120734908136483 4.094262560892086E-10 ALK, PTPN1, NTRK2, FLT3, INSR, EGFR, IGF1R, AXL, KIT, KDR, ABL1, MET, FGFR1 379 54 19416 12.333040164174728 1.5152854799804771E-6 4.5917774963217004E-8 4.086818447145009E-8
GOTERM_BP_DIRECT GO:0032496~response to lipopolysaccharide 19 4.986876640419948 4.733349928642726E-10 PTGER4, PTGIR, MAOB, NOS2, PTGER1, PTGER2, PTGS2, MPO, SELE, RPS6KA3, CYP27B1, ADAM17, CNR2, RPS6KB1, CNR1, CYP1A1, ALPL, LGALS9, SNCA 379 145 19416 6.712837776362479 1.7518114410197683E-6 5.152390613501979E-8 4.58578078380857E-8
GOTERM_BP_DIRECT GO:0042632~cholesterol homeostasis 17 4.4619422572178475 8.064662310012984E-10 EPHX2, AKR1C1, NR1H2, NR1H4, NR1H3, RORA, HDAC9, SIRT1, SREBF2, FABP3, FABP4, SOAT1, SOAT2, NPC1L1, HNF4A, PLA2G10, CES1 379 115 19416 7.573064127566824 2.9847270535121595E-6 8.527804345530873E-8 7.589999328337933E-8
GOTERM_BP_DIRECT GO:0038083~peptidyl-tyrosine autophosphorylation 8 2.099737532808399 1.5563885856218202E-9 ALK, LCK, DYRK1A, ABL1, KDR, EGFR, IGF1R, MAPK3 379 13 19416 31.525877816115283 5.760177525404586E-6 1.6000539320517658E-7 1.4240955558439655E-7
GOTERM_BP_DIRECT GO:0043491~phosphatidylinositol 3-kinase/protein kinase B signal transduction 14 3.674540682414698 2.37089427914473E-9 STAT3, HTR2B, PIK3CD, PIK3CB, PIK3R1, HTR2A, FGF2, TNF, PIK3CG, IGF1R, PIK3CA, AKT1, DRD2, PPARD 379 76 19416 9.437022635745036 8.774641164444041E-6 2.3715350613823367E-7 2.1107366906764163E-7
GOTERM_BP_DIRECT GO:0071456~cellular response to hypoxia 18 4.724409448818897 2.5466124821677273E-9 PTPN1, SRC, RORA, PTGS2, HIF1A, SIRT1, MTOR, SIRT2, FABP1, CCNA2, CYSLTR1, TERT, BCL2, PIN1, PPARG, SLC29A1, MAP3K7, PPARD 379 142 19416 6.493886803671634 9.424968372084841E-6 2.480266525395463E-7 2.207510925331709E-7
GOTERM_BP_DIRECT GO:0001934~positive regulation of protein phosphorylation 21 5.511811023622047 3.1903374030347333E-9 NTRK2, APP, HSP90AA1, HDAC3, INSR, BRAF, PSEN1, F2, FGF1, FGF2, SIRT1, TNF, MMP9, EGFR, PGF, PTK2, KDR, ABL1, AKT1, PIN1, HRAS 379 203 19416 5.299608770812483 1.1807369171834559E-5 3.027548391956807E-7 2.6946080527170285E-7
GOTERM_BP_DIRECT GO:0000082~G1/S transition of mitotic cell cycle 14 3.674540682414698 5.3375063501370715E-9 HSPA8, CDC7, CDC25A, CCNA2, CCNA1, CCNB2, CCNB1, CDK6, RPS6KB1, CCNE1, CDK4, CDK2, BCL2, CDK1 379 81 19416 8.854490374279292 1.9753915853404358E-5 4.938527750464326E-7 4.395436479337878E-7
GOTERM_BP_DIRECT GO:0007187~G protein-coupled receptor signaling pathway, coupled to cyclic nucleotide second messenger 12 3.149606299212598 5.957650788598698E-9 CCR1, HTR6, PTGIR, CNR2, CNR1, HTR2B, HTR1B, HTR2C, DRD1, HTR2A, OPRM1, DRD4 379 54 19416 11.38434476693052 2.2049022656567274E-5 5.377869650878971E-7 4.786463828693685E-7
GOTERM_BP_DIRECT GO:0030522~intracellular receptor signaling pathway 10 2.6246719160104988 6.900421420467607E-9 AR, NR1H2, NR1I3, HNF4A, STAT3, RORC, NR1H3, RORA, AHR, PPARD 379 32 19416 16.009234828496044 2.553813379480019E-5 6.080585637416813E-7 5.41190194262388E-7
GOTERM_BP_DIRECT GO:0007186~G protein-coupled receptor signaling pathway 47 12.335958005249344 7.695315536547887E-9 APP, CXCL8, PTGER1, PTGDR2, PTGER2, PTAFR, PTGER3, HTR2B, ADRA1D, ECE1, PIK3CB, ADRA1A, LTB4R, PIK3CG, HCAR2, EDNRA, GRK2, GRM4, CCKAR, CXCR1, GRK6, ADORA1, S1PR1, AKT1, S1PR3, FFAR1, DRD3, PTGDR, PTGIR, INSR, AVPR2, AKR1C3, ADRA2C, F2, ADRA2B, ESR1, ADRA2A, IL2, AR, CCKBR, ADORA2B,…
GOTERM_BP_DIRECT GO:0007275~multicellular organism development 11 2.8871391076115485 9.561469666360483E-9 ALK, NTRK2, FLT3, AXL, INSR, KIT, KDR, MET, EGFR, FGFR1, IGF1R 379 44 19416 12.807387862796833 3.538637310573911E-5 7.938742248617591E-7 7.065716554160049E-7
GOTERM_BP_DIRECT GO:0042593~glucose homeostasis 16 4.199475065616798 9.72749497022114E-9 SLC16A1, GCGR, INSR, STAT3, PTPN11, PYGL, ADRA2A, RBP4, FABP5, CNR1, HNF4A, ALOX5, AKT1, PPARG, FFAR1, PTPN2 379 118 19416 6.946379857788114 3.600081083177109E-5 7.938742248617591E-7 7.065716554160049E-7
GOTERM_BP_DIRECT GO:0030335~positive regulation of cell migration 24 6.299212598425196 1.001845517597858E-8 CCR1, HSPA8, MMP7, HSPA5, F10, MMP2, INSR, STAT3, PIK3CD, FGF1, F3, EGFR, PTK2, ADRA2A, IGF1R, MYLK, ADAM17, PLAU, KIT, S1PR1, KDR, AKT1, DRD1, HRAS 379 285 19416 4.314067490626302 3.707761540239218E-5 7.938742248617591E-7 7.065716554160049E-7
GOTERM_BP_DIRECT GO:0045944~positive regulation of transcription by RNA polymerase II 56 14.698162729658792 1.0081623498649736E-8 TOP2A, EIF4A1, APP, CCNT1, CD81, HEXB, RORA, AHR, FGF1, NR3C1, FGF2, TNF, IKBKB, RPS6KA3, HNF4A, AKT1, HRAS, PARP1, SIRT1, SIRT2, SREBF2, MMP12, AR, TLR9, PPARG, PGR, PPARA, MET, PPARD, HDAC5, HDAC3, PLA2G1B, TNKS, PRKDC, NR1I3, PIK3R1, HIF1A, EGFR, RXRA, ABL1, S1PR1, …
GOTERM_BP_DIRECT GO:0099171~presynaptic modulation of chemical synaptic transmission 10 2.6246719160104988 1.2467312702398419E-8 BACE1, GSK3B, ADORA2A, ADORA2B, ADORA3, HTR1B, DRD1, HTR2A, DRD2, ADRA2A 379 34 19416 15.067515132702157 4.6140460226218316E-5 9.612817564911782E-7 8.555693342020915E-7
GOTERM_BP_DIRECT GO:0038063~collagen-activated tyrosine kinase receptor signaling pathway 12 3.149606299212598 1.3217215357234586E-8 ALK, NTRK2, SYK, FLT3, AXL, INSR, KIT, KDR, MET, EGFR, FGFR1, IGF1R 379 58 19416 10.599217541624967 4.8915717818065474E-5 9.983043681045959E-7 8.885205589128721E-7
GOTERM_BP_DIRECT GO:0045429~positive regulation of nitric oxide biosynthetic process 11 2.8871391076115485 1.5173145513281025E-8 APP, HSP90AA1, HSP90AB1, INSR, ITGB2, AKT1, PIK3CB, OPRM1, PTGS2, ESR1, TNF 379 46 19416 12.25054491224045 5.615423527927099E-5 1.1231162308930615E-6 9.99606826414954E-7
GOTERM_BP_DIRECT GO:0006706~steroid catabolic process 6 1.574803149606299 1.6087525280611463E-8 HSD11B1, STS, SRD5A2, CYP1A2, HSD17B14, CYP3A4 379 6 19416 51.22955145118734 5.953815919168548E-5 1.167449628696922E-6 1.0390648681241993E-6
GOTERM_BP_DIRECT GO:0071880~adenylate cyclase-activating adrenergic receptor signaling pathway 8 2.099737532808399 2.653362652817852E-8 ADRA1D, DRD1, DRD2, ADRA2C, ADRA1A, DRD3, ADRA2B, ADRA2A 379 18 19416 22.768689533861036 9.819613149075757E-5 1.8884798419382442E-6 1.6808031881503854E-6
GOTERM_BP_DIRECT GO:0036323~vascular endothelial growth factor receptor-1 signaling pathway 11 2.8871391076115485 2.9039832930491008E-8 ALK, NTRK2, FLT3, AXL, INSR, KIT, KDR, MET, EGFR, FGFR1, IGF1R 379 49 19416 11.500511550266545 1.0747064804583761E-4 2.0278570127499473E-6 1.8048530126988186E-6
GOTERM_BP_DIRECT GO:0007169~cell surface receptor protein tyrosine kinase signaling pathway 15 3.937007874015748 2.990908469263734E-8 ALK, NTRK2, SYK, FLT3, SRC, INSR, PIK3CB, EGFR, IGF1R, AXL, LCK, KDR, FYN, MET, FGFR1 379 110 19416 6.9858479251619094 1.1068739765551783E-4 2.0498800453231625E-6 1.8244541662508776E-6
GOTERM_BP_DIRECT GO:0048511~rhythmic process 13 3.4120734908136483 3.405934204676944E-8 TOP2A, CSNK2A1, PRKDC, AHR, MTOR, MAPK9, CDK5, HNF4A, CDK1, PPARG, TOP1, DRD4, CDK5R1 379 78 19416 8.538258575197888 1.2604568251362025E-4 2.29188408936534E-6 2.0398449582192458E-6
GOTERM_BP_DIRECT GO:0035790~platelet-derived growth factor receptor-alpha signaling pathway 11 2.8871391076115485 3.5676613007334936E-8 ALK, NTRK2, FLT3, AXL, INSR, KIT, KDR, MET, EGFR, FGFR1, IGF1R 379 50 19416 11.270501319261214 1.320304302734332E-4 2.3578418703597605E-6 2.0985493436814514E-6
GOTERM_BP_DIRECT GO:0042127~regulation of cell population proliferation 17 4.4619422572178475 3.9737186653876785E-8 ALK, MMP7, NOS2, PTGER2, STAT3, PLA2G4A, BRAF, SIRT1, EGFR, PTK2, PTGS1, SQLE, PLAU, KIT, CHEK1, AGTR1, HRAS 379 150 19416 5.806015831134565 1.470565168524285E-4 2.5801285579999646E-6 2.2963911024187742E-6
GOTERM_BP_DIRECT GO:0038145~macrophage colony-stimulating factor signaling pathway 11 2.8871391076115485 4.3616448930317107E-8 ALK, NTRK2, FLT3, AXL, INSR, KIT, KDR, MET, EGFR, FGFR1, IGF1R 379 51 19416 11.049511097314914 1.6141145265791135E-4 2.7022215859951324E-6 2.405057526146438E-6
GOTERM_BP_DIRECT GO:0038109~Kit signaling pathway 11 2.8871391076115485 4.3616448930317107E-8 ALK, NTRK2, FLT3, AXL, INSR, KIT, KDR, MET, EGFR, FGFR1, IGF1R 379 51 19416 11.049511097314914 1.6141145265791135E-4 2.7022215859951324E-6 2.405057526146438E-6
GOTERM_BP_DIRECT GO:0030518~nuclear receptor-mediated steroid hormone signaling pathway 7 1.837270341207349 4.380796951086408E-8 ESRRA, AR, ESRRB, PGR, NR3C1, ESR1, NR3C2 379 12 19416 29.883905013192614 1.6212015568251026E-4 2.7022215859951324E-6 2.405057526146438E-6
GOTERM_BP_DIRECT GO:0001516~prostaglandin biosynthetic process 8 2.099737532808399 6.249482428651406E-8 PTGES2, TBXAS1, PLA2G10, PLA2G4A, MIF, PTGS2, PTGES, PTGS1 379 20 19416 20.491820580474933 2.3126660577388325E-4 3.79169417515391E-6 3.3747205114717593E-6
GOTERM_BP_DIRECT GO:0030574~collagen catabolic process 10 2.6246719160104988 7.383116112721045E-8 MMP12, MMP13, MMP7, MMP1, CTSL, MMP2, MMP3, MMP8, MMP9, CTSB 379 41 19416 12.495012549070083 2.732118080757129E-4 4.407243989222676E-6 3.922578141177923E-6
GOTERM_BP_DIRECT GO:0031547~brain-derived neurotrophic factor receptor signaling pathway 11 2.8871391076115485 7.755311586705997E-8 ALK, NTRK2, FLT3, AXL, INSR, KIT, KDR, MET, EGFR, FGFR1, IGF1R 379 54 19416 10.435649369686308 2.86982905298494E-4 4.484751278499828E-6 3.9915619322827426E-6
GOTERM_BP_DIRECT GO:0048661~positive regulation of smooth muscle cell proliferation 11 2.8871391076115485 7.755311586705997E-8 RPS6KB1, PIK3CA, PTAFR, S1PR1, AKT1, PIK3R1, PTGS2, TNF, FGF2, EGFR, IGF1R 379 54 19416 10.435649369686308 2.86982905298494E-4 4.484751278499828E-6 3.9915619322827426E-6
GOTERM_BP_DIRECT GO:0008203~cholesterol metabolic process 13 3.4120734908136483 7.978662075987476E-8 APP, PON1, CYP51A1, CYP3A4, SREBF2, CYP2C9, SQLE, SOAT1, SOAT2, CYP2D6, CYP1A2, CES1, PPARD 379 84 19416 7.928382962683754 2.9524670130509634E-4 4.542927437419946E-6 4.043340442815807E-6
GOTERM_BP_DIRECT GO:0008543~fibroblast growth factor receptor signaling pathway 14 3.674540682414698 9.199250825106643E-8 ALK, NTRK2, FLT3, INSR, PTPN11, FGF1, FGF2, EGFR, IGF1R, AXL, KIT, KDR, MET, FGFR1 379 102 19416 7.031507061927673 3.4040633740661796E-4 5.15854959147268E-6 4.59126245725777E-6
GOTERM_BP_DIRECT GO:0050852~T cell receptor signaling pathway 15 3.937007874015748 1.0155926013491091E-7 PDE4D, PIK3CD, BRAF, PSEN1, IKBKB, PTPRC, PIK3CA, LCK, ABL1, MAPK1, FYN, PTPN6, HRAS, MAP3K7, ADA 379 121 19416 6.350770841056282 3.7580021016914156E-4 5.563179134927645E-6 4.951394777209311E-6
GOTERM_BP_DIRECT GO:0006694~steroid biosynthetic process 9 2.3622047244094486 1.0221458556473382E-7 SRD5A2, SRD5A1, HSD17B1, CYP51A1, CYP1A1, HSD17B3, CYP19A1, CYP17A1, FDFT1 379 31 19416 14.873095582602772 3.7822465555503726E-4 5.563179134927645E-6 4.951394777209311E-6
GOTERM_BP_DIRECT GO:0048012~hepatocyte growth factor receptor signaling pathway 11 2.8871391076115485 1.114675184657984E-7 ALK, NTRK2, FLT3, AXL, INSR, KIT, KDR, MET, EGFR, FGFR1, IGF1R 379 56 19416 10.062947606483228 4.124562252653119E-4 5.978859215100288E-6 5.321362403280289E-6
GOTERM_BP_DIRECT GO:0031295~T cell costimulation 10 2.6246719160104988 1.148258628415188E-7 DPP4, PIK3CA, PDPK1, SRC, LCK, AKT1, PTPN6, PTPN11, FYN, MTOR 379 43 19416 11.913849174694729 4.248802554976949E-4 6.071007405378016E-6 5.403377031428042E-6
GOTERM_BP_DIRECT GO:0045766~positive regulation of angiogenesis 17 4.4619422572178475 1.3919859913566194E-7 CXCL8, PDPK1, ITGB2, STAT3, SERPINE1, PIK3CD, FGF1, FGF2, F3, HIF1A, SIRT1, PGF, CYSLTR1, TERT, CXCR2, KDR, CYP1B1 379 164 19416 5.310380333354785 5.150413717280866E-4 7.255972047902603E-6 6.458030782434795E-6
GOTERM_BP_DIRECT GO:0051402~neuron apoptotic process 13 3.4120734908136483 1.7415293248246608E-7 APP, PSEN1, HIF1A, POLB, CDK5, AXL, BCL2, ABL1, AGTR2, HRAS, GAPDH, BCL2L1, SNCA 379 90 19416 7.399824098504837 6.443323880545027E-4 8.951944487744541E-6 7.967496661072824E-6
GOTERM_BP_DIRECT GO:0006935~chemotaxis 15 3.937007874015748 2.0628986632151173E-7 CCR1, CXCL8, PTGDR2, PTAFR, PIK3CB, FGF2, TYMP, CYSLTR1, CXCR1, PLAU, CXCR2, S1PR1, MAPK1, LGALS9, HRAS 379 128 19416 6.003463060686016 7.631874980884579E-4 1.045861363364267E-5 9.308476981685748E-6
GOTERM_BP_DIRECT GO:0042448~progesterone metabolic process 7 1.837270341207349 2.2581412387457098E-7 SRD5A1, CYP2D6, AKR1C1, AKR1C3, CYP1A1, CYP1B1, CYP17A1 379 15 19416 23.90712401055409 8.353890348343773E-4 1.1293757735943071E-5 1.005178005463293E-5
GOTERM_BP_DIRECT GO:0010628~positive regulation of gene expression 30 7.874015748031496 2.302201951733034E-7 APP, GSK3B, CXCL8, PIK3CD, PSEN1, PIK3CB, FGF1, FGF2, HIF1A, TNF, SLC6A4, MAPK9, AKT1, LGALS9, NTRK2, EPHX2, GCGR, AVPR2, STAT3, EIF2AK3, BRAF, F3, MTOR, AR, CDK6, CDK1, TLR9, PPARG, PGR, PPARD 379 505 19416 3.043339690169545 8.516821529520602E-4 1.1360599231151944E-5 1.0111270972011485E-5
GOTERM_BP_DIRECT GO:0050729~positive regulation of inflammatory response 14 3.674540682414698 2.5226656124509024E-7 PTGER4, APP, ABCC1, PLA2G2A, SERPINE1, HTR2A, PLA2G7, TNF, IL2, FABP4, CASP1, AGTR1, TLR9, SNCA 379 111 19416 6.461384867717322 9.33202955782142E-4 1.2284717673264197E-5 1.093376385185957E-5
GOTERM_BP_DIRECT GO:0042311~vasodilation 10 2.6246719160104988 2.5904087352971176E-7 ADORA2A, ADORA2B, KCNMA1, ADORA1, DRD1, AGTR2, TNF, EGFR, ADRA2A, PPARD 379 47 19416 10.899904564082412 9.582509811189022E-4 1.2450782765369652E-5 1.1081566719569747E-5
GOTERM_BP_DIRECT GO:0006730~one-carbon metabolic process 9 2.3622047244094486 2.848882948477861E-7 CA1, AHCY, CA3, CA2, CA5A, CA4, CA7, CA6, CA9 379 35 19416 13.173313230305315 0.0010538160748394532 1.3517584349123798E-5 1.2031051836264197E-5
GOTERM_BP_DIRECT GO:1902895~positive regulation of miRNA transcription 11 2.8871391076115485 3.0340661040018635E-7 AR, TERT, NR1H2, STAT3, PPARG, NR3C1, HIF1A, TNF, FGF2, SREBF2, EGFR 379 62 19416 9.08911396714614 0.0011222778100962172 1.421402360874797E-5 1.265090347668625E-5
GOTERM_BP_DIRECT GO:0048148~behavioral response to cocaine 7 1.837270341207349 3.553837451192925E-7 CDK5, DRD1, HTR2A, DRD2, DRD3, DRD4, SLC6A4 379 16 19416 22.41292875989446 0.0013144108786393716 1.644094050858127E-5 1.4632925705286868E-5
GOTERM_BP_DIRECT GO:0071222~cellular response to lipopolysaccharide 18 4.724409448818897 3.6132598369257517E-7 HDAC5, CXCL8, NOS2, SRC, MMP3, SERPINE1, NR1H4, NR1H3, PTGS2, MMP8, TNF, MMP9, AXL, CDK4, CASP1, ABL1, TLR9, PPARD 379 198 19416 4.6572319501079384 0.0013363739632026306 1.6509474884521244E-5 1.4693923336831389E-5
GOTERM_BP_DIRECT GO:0008285~negative regulation of cell population proliferation 27 7.086614173228346 4.629493253756656E-7 COL18A1, APP, CXCL8, PLG, PTGS2, ADRA1A, CYP27B1, ADORA3, HNF4A, ADORA1, CYP1B1, DRD2, HRAS, PTPN1, BCHE, IGFBP3, AVPR2, STAT3, OPRM1, AR, FABP3, CDK6, ADORA2A, NOX4, PTPN6, PTPN2, PTGES 379 435 19416 3.17976526248749 0.0017119088595745069 2.0894822600187054E-5 1.859701314374…
GOTERM_BP_DIRECT GO:0019722~calcium-mediated signaling 14 3.674540682414698 5.16884135059313E-7 CCR1, APP, CXCL8, SYK, PDPK1, PTGDR2, EIF2AK3, HTR2B, SELE, TNF, CXCR1, CXCR2, AGTR1, ADA 379 118 19416 6.078082375564599 0.001911160081585428 2.304805040788575E-5 2.0513449890185264E-5
GOTERM_BP_DIRECT GO:0051301~cell division 25 6.561679790026247 5.57770114436187E-7 CCNT1, TNKS, KIF11, NR3C1, AURKA, CCNB2, PPP1CC, CCNB1, NEK2, LIG1, PLK1, CDC7, SIRT2, CDC25A, CDC25B, PPP1CA, CCNA2, CCNA1, WEE1, CDK6, CDK5, CCNE1, CDK4, CDK2, CDK1 379 383 19416 3.343965499424761 0.0020621785512950908 2.4575085637242002E-5 2.1872556630390475E-5
GOTERM_BP_DIRECT GO:0019371~cyclooxygenase pathway 6 1.574803149606299 6.334690288617074E-7 CBR1, PTGES2, TBXAS1, AKR1C3, PTGS2, PTGS1 379 10 19416 30.7377308707124 0.0023417234961194966 2.7390064282863954E-5 2.437797129093593E-5
GOTERM_BP_DIRECT GO:0050482~arachidonate secretion 8 2.099737532808399 6.364619098422859E-7 PLA2G1B, PLA2G2A, PLA2G10, PLA2G4A, PLA2G5, DRD2, DRD3, DRD4 379 27 19416 15.179126355907357 0.002352774155847226 2.7390064282863954E-5 2.437797129093593E-5
GOTERM_BP_DIRECT GO:0019369~arachidonate metabolic process 9 2.3622047244094486 6.957442344379202E-7 FAAH, CYP2D6, ALOX5, ALOX15, PLA2G10, CYP1B1, PLA2G4A, ABHD6, ALOX12 379 39 19416 11.822204181043231 0.0025716379665461364 2.9597119674192442E-5 2.6342316186649528E-5
GOTERM_BP_DIRECT GO:0048146~positive regulation of fibroblast proliferation 10 2.6246719160104988 7.600203774221634E-7 CCNA2, CCNB1, CDK6, PLA2G1B, CDK4, ABL1, MIF, HRAS, ESR1, EGFR 379 53 19416 9.66595310399761 0.0028088841677651466 3.196403882772076E-5 2.844894458214325E-5
GOTERM_BP_DIRECT GO:0070301~cellular response to hydrogen peroxide 11 2.8871391076115485 8.501939132321917E-7 ERN1, FABP1, HSPA8, SRC, AXL, CDK1, ABL1, CYP1B1, FYN, SIRT1, HDAC6 379 69 19416 8.167029941493633 0.003141623750570921 3.535469295362182E-5 3.146672753018921E-5
GOTERM_BP_DIRECT GO:0034614~cellular response to reactive oxygen species 10 2.6246719160104988 8.965138297371125E-7 MAPK9, SRC, MMP2, MMP3, MAPK1, AKT1, MAPT, MMP9, EGFR, MAPK3 379 54 19416 9.4869539724421 0.0033125006948877544 3.686664093174504E-5 3.281240616837832E-5
GOTERM_BP_DIRECT GO:0033138~positive regulation of peptidyl-serine phosphorylation 11 2.8871391076115485 9.749053538781532E-7 NTRK2, APP, BCL2, AKT1, BRAF, MIF, PTGS2, TNF, EGFR, HDAC6, SNCA 379 70 19416 8.050358085186582 0.00360162500693495 3.9649722139593904E-5 3.5289431161259745E-5
GOTERM_BP_DIRECT GO:0032922~circadian regulation of gene expression 11 2.8871391076115485 1.1152945734366212E-6 PPP1CC, HDAC3, RORC, RORA, AHR, TOP1, DRD2, PPARA, SIRT1, DRD3, PPP1CA 379 71 19416 7.936972760043108 0.004119200242756582 4.41770038972442E-5 3.9318846484064414E-5
GOTERM_BP_DIRECT GO:0001525~angiogenesis 20 5.2493438320209975 1.1319702306400614E-6 COL18A1, CXCL8, SYK, MMP2, SERPINE1, EIF2AK3, RORA, FGF1, PTGS2, HIF1A, SIRT1, ADRA2B, PIK3CG, PTK2, TYMP, PIK3CA, S1PR1, KDR, CYP1B1, FGFR1 379 264 19416 3.88102662508995 0.004180660799418479 4.41770038972442E-5 3.9318846484064414E-5
GOTERM_BP_DIRECT GO:0010887~negative regulation of cholesterol storage 6 1.574803149606299 1.1428021749257544E-6 NR1H2, NR1H3, PPARG, PPARA, CES1, PPARD 379 11 19416 27.943391700647638 0.004220581471607088 4.41770038972442E-5 3.9318846484064414E-5
GOTERM_BP_DIRECT GO:0019370~leukotriene biosynthetic process 6 1.574803149606299 1.1428021749257544E-6 SYK, PLA2G1B, ALOX5, ALOX5AP, PLA2G4A, PLA2G5 379 11 19416 27.943391700647638 0.004220581471607088 4.41770038972442E-5 3.9318846484064414E-5
GOTERM_BP_DIRECT GO:2000811~negative regulation of anoikis 7 1.837270341207349 1.1459044512659938E-6 NTRK2, PIK3CA, SRC, BCL2, PTK2, BCL2L1, MCL1 379 19 19416 18.874045271490072 0.0042320144850236385 4.41770038972442E-5 3.9318846484064414E-5
GOTERM_BP_DIRECT GO:0046718~symbiont entry into host cell 13 3.4120734908136483 1.1713389471787797E-6 CD81, SRC, INSR, HTR2A, EGFR, ICAM1, DPP4, GRK2, CTSL, AXL, CDK1, AGTR1, CTSB 379 107 19416 6.22415111089192 0.0043257448789989494 4.4692014881532616E-5 3.977722156708145E-5
GOTERM_BP_DIRECT GO:0031623~receptor internalization 10 2.6246719160104988 1.2341174773234916E-6 ACHE, CXCL8, GRK2, SYK, CXCR1, CD81, INSR, ITGB2, CXCR2, SNCA 379 56 19416 9.148134187712024 0.004557056566377837 4.660682432218614E-5 4.148145888064879E-5
GOTERM_BP_DIRECT GO:0050728~negative regulation of inflammatory response 15 3.937007874015748 1.5633315894501873E-6 PTGER4, STAT3, NR1H4, NR1H3, RORA, AHR, IL2, ADORA2A, ALOX5, PLA2G10, PPARG, PPARA, ADA, PTPN2, PPARD 379 151 19416 5.089028289853047 0.005769188681433501 5.844333548035498E-5 5.2016305612615325E-5
GOTERM_BP_DIRECT GO:0042759~long-chain fatty acid biosynthetic process 7 1.837270341207349 1.6102228627666262E-6 CYP2C9, CYP2D6, ALOX5, ALOX15, CYP1A2, CYP1A1, CYP3A4 379 20 19416 17.930343007915567 0.0059417173750122565 5.9594348150992836E-5 5.304074109953266E-5
GOTERM_BP_DIRECT GO:0007189~adenylate cyclase-activating G protein-coupled receptor signaling pathway 15 3.937007874015748 1.8299674559818063E-6 PTGER4, APP, PTGIR, PTGER1, PTGER2, GCGR, PTGER3, ADRA2A, ADORA2A, CNR2, ADORA2B, CNR1, S1PR1, S1PR3, DRD1 379 153 19416 5.0225050442340535 0.006749832601804284 6.705653024345214E-5 5.968230495053535E-5
GOTERM_BP_DIRECT GO:0001963~synaptic transmission, dopaminergic 6 1.574803149606299 1.9277980357773604E-6 ADORA2A, CDK5, DRD1, DRD2, DRD3, DRD4 379 12 19416 25.61477572559367 0.007109395237028138 6.994882872952951E-5 6.2256536567163E-5
GOTERM_BP_DIRECT GO:0061370~testosterone biosynthetic process 5 1.3123359580052494 2.056605025967017E-6 SRD5A2, HSD17B1, AKR1C3, HSD17B3, CYP19A1 379 6 19416 42.691292875989454 0.007582608894522558 7.38980116612032E-5 6.577142675277043E-5
GOTERM_BP_DIRECT GO:0010575~positive regulation of vascular endothelial growth factor production 8 2.099737532808399 2.2182164334896744E-6 ADORA2B, STAT3, EIF2AK3, CYP1B1, RORA, HPSE, PTGS2, HIF1A 379 32 19416 12.807387862796833 0.008176021158687985 7.818684781281224E-5 6.958861839919036E-5
GOTERM_BP_DIRECT GO:0008210~estrogen metabolic process 8 2.099737532808399 2.2182164334896744E-6 CYP2C9, CYP2D6, HSD17B1, CYP1A2, CYP1A1, CYP1B1, CYP3A4, UGT2B7 379 32 19416 12.807387862796833 0.008176021158687985 7.818684781281224E-5 6.958861839919036E-5
GOTERM_BP_DIRECT GO:0032760~positive regulation of tumor necrosis factor production 13 3.4120734908136483 2.309949253744778E-6 APP, SYK, STAT3, PTAFR, PTPN11, PIK3R1, MIF, PSEN1, MMP8, ADAM17, PTPRC, TLR9, LGALS9 379 114 19416 5.84196639355645 0.008512692149855727 8.065209611423983E-5 7.178276265882357E-5
GOTERM_BP_DIRECT GO:0022617~extracellular matrix disassembly 9 2.3622047244094486 2.619980338411341E-6 MMP12, MMP13, MMP7, MMP1, MMP2, MMP3, PLG, MMP8, MMP9 379 46 19416 10.023173110014913 0.00964969988050235 9.062193675196612E-5 8.065621714698092E-5
GOTERM_BP_DIRECT GO:0009636~response to toxic substance 11 2.8871391076115485 3.030993893881817E-6 MAOB, RPS6KB1, EPHX2, PON1, BCL2, CDK1, AHR, TYMS, DRD2, SLC6A4, CES1 379 79 19416 7.133228683076718 0.011155041329908855 1.0386767038200559E-4 9.244531376339542E-5
GOTERM_BP_DIRECT GO:0008202~steroid metabolic process 9 2.3622047244094486 3.66245223373633E-6 CYP2C9, CYP2A6, CYP2D6, AKR1C3, CYP1A1, CYP1B1, CYP2C19, CYP3A4, CYP17A1 379 48 19416 9.605540897097626 0.01346330844225041 1.2435537355099226E-4 1.1067997851309606E-4
GOTERM_BP_DIRECT GO:0000165~MAPK cascade 13 3.4120734908136483 3.971551155053564E-6 IGFBP3, BRAF, ADRA1A, ADRA2B, EGFR, AR, PPP1CC, PTPRC, PTPN6, HRAS, MAP3K7, FGFR1, MAPK3 379 120 19416 5.549868073878628 0.014591240879423872 1.3307990913108636E-4 1.1844507448738139E-4
GOTERM_BP_DIRECT GO:0038096~Fc-gamma receptor signaling pathway involved in phagocytosis 7 1.837270341207349 3.991318539192269E-6 FCER2, SYK, NOS2, SRC, ABL1, FYN, PTK2 379 23 19416 15.591602615578754 0.014663330136358455 1.3307990913108636E-4 1.1844507448738139E-4
GOTERM_BP_DIRECT GO:0071276~cellular response to cadmium ion 8 2.099737532808399 4.214339732626892E-6 HSPA8, MAPK9, CYP1A2, MAPK1, AKT1, MMP9, EGFR, MAPK3 379 35 19416 11.709611760271391 0.015476296216995866 1.3926135134332255E-4 1.2394674177922306E-4
GOTERM_BP_DIRECT GO:0008630~intrinsic apoptotic signaling pathway in response to DNA damage 9 2.3622047244094486 4.303443525751355E-6 POLB, PRKDC, BCL2, ABL1, PIK3R1, TNF, BCL2L2, BCL2L1, MCL1 379 49 19416 9.409509450218081 0.01580091354309665 1.4094729636111297E-4 1.2544728295420322E-4
GOTERM_BP_DIRECT GO:0006006~glucose metabolic process 10 2.6246719160104988 4.46318576809588E-6 G6PD, CPT1A, PIK3CA, FABP5, GAA, AKT1, TNF, GAPDH, PDK1, PPARD 379 65 19416 7.881469454028821 0.016382608568430657 1.4489693445370923E-4 1.289625782465599E-4
GOTERM_BP_DIRECT GO:0060134~prepulse inhibition 6 1.574803149606299 4.718718897712969E-6 BACE1, ADORA2A, DRD1, DRD2, DRD3, SLC6A3 379 14 19416 21.95552205050886 0.017312407718567013 1.5074784410316485E-4 1.3417006173353823E-4
GOTERM_BP_DIRECT GO:0016098~monoterpenoid metabolic process 5 1.3123359580052494 4.7248716336036535E-6 CYP2C9, CYP2D6, CYP1A2, CYP2C19, CYP3A4 379 7 19416 36.5925367508481 0.017334784619322918 1.5074784410316485E-4 1.3417006173353823E-4
GOTERM_BP_DIRECT GO:0043536~positive regulation of blood vessel endothelial cell migration 9 2.3622047244094486 5.036979790343792E-6 ADAM17, PDPK1, KDR, AKT1, PLG, HIF1A, SIRT1, FGF2, FGFR1 379 50 19416 9.22131926121372 0.01846922349360902 1.579977093421858E-4 1.4062265727456366E-4
GOTERM_BP_DIRECT GO:0030168~platelet activation 10 2.6246719160104988 5.0801749288624995E-6 SYK, PIK3CA, SRC, LCK, AXL, PIK3CB, F2, ADRA2C, ADRA2B, ADRA2A 379 66 19416 7.7620532501799 0.0186261243666922 1.579977093421858E-4 1.4062265727456366E-4
GOTERM_BP_DIRECT GO:0043525~positive regulation of neuron apoptotic process 10 2.6246719160104988 5.0801749288624995E-6 BACE1, GSK3B, APP, CDK5, ABL1, HTR2A, NR3C1, TNF, CDK5R1, MCL1 379 66 19416 7.7620532501799 0.0186261243666922 1.579977093421858E-4 1.4062265727456366E-4
GOTERM_BP_DIRECT GO:0001975~response to amphetamine 8 2.099737532808399 5.144671612810312E-6 EDNRA, CNR2, ADORA2A, DRD1, DRD2, HDAC9, DRD4, HDAC6 379 36 19416 11.384344766930518 0.018860353737608304 1.5867024699175804E-4 1.4122123577164306E-4
GOTERM_BP_DIRECT GO:0045821~positive regulation of glycolytic process 7 1.837270341207349 5.234799282420527E-6 APP, SRC, INSR, HTR2A, PSEN1, HIF1A, MTOR 379 24 19416 14.941952506596307 0.01918757225700296 1.5880321429703582E-4 1.4133958062535423E-4
GOTERM_BP_DIRECT GO:0045861~negative regulation of proteolysis 7 1.837270341207349 5.234799282420527E-6 CDK5, NR1H2, NR1H3, AKT1, PLAT, F2, HDAC6 379 24 19416 14.941952506596307 0.01918757225700296 1.5880321429703582E-4 1.4133958062535423E-4
GOTERM_BP_DIRECT GO:0008542~visual learning 9 2.3622047244094486 6.824860880116026E-6 APP, CDK5, KIT, BRAF, HMGCR, DRD1, DRD2, HIF1A, DRD3 379 52 19416 8.866653135782423 0.024942559427180266 2.0370008159120495E-4 1.8129912692824347E-4
GOTERM_BP_DIRECT GO:0070371~ERK1 and ERK2 cascade 9 2.3622047244094486 6.824860880116026E-6 PTGER4, CDK1, ABL1, HTR2B, MAPK1, BRAF, LGALS9, FGF2, MAPK3 379 52 19416 8.866653135782423 0.024942559427180266 2.0370008159120495E-4 1.8129912692824347E-4
GOTERM_BP_DIRECT GO:0051000~positive regulation of nitric-oxide synthase activity 6 1.574803149606299 6.965171284557999E-6 FCER2, TERT, HTR2B, AKT1, HIF1A, ESR1 379 15 19416 20.491820580474936 0.02544876788671302 2.0622479139319324E-4 1.835461936906724E-4
GOTERM_BP_DIRECT GO:0043065~positive regulation of apoptotic process 21 5.511811023622047 7.142025871479439E-6 TOP2A, APP, DAPK1, PRKDC, SRC, IGFBP3, PSEN1, PTGS2, SIRT1, TNF, MMP9, CNR1, KCNMA1, BCL2, ABL1, CYP1B1, PPARG, BCL2L2, MCL1, BCL2L1, SNCA 379 327 19416 3.2899711941129484 0.02608644528928694 2.097828392884556E-4 1.8671296206867677E-4
GOTERM_BP_DIRECT GO:0071392~cellular response to estradiol stimulus 8 2.099737532808399 7.521644177206399E-6 CCNA2, SRD5A1, MMP2, ESR1, ESR2, EGFR, BCL2L2, IGF1R 379 38 19416 10.785168726565756 0.027453811282802998 2.19193740943629E-4 1.9508894424974708E-4
GOTERM_BP_DIRECT GO:1904707~positive regulation of vascular associated smooth muscle cell proliferation 9 2.3622047244094486 7.903054747435406E-6 ERN1, TERT, SRC, MMP2, HTR1B, TNF, MAP3K7, FGF2, MMP9 379 53 19416 8.69935779359785 0.02882570006218199 2.2850941890826905E-4 2.0338017451603305E-4
GOTERM_BP_DIRECT GO:0007623~circadian rhythm 10 2.6246719160104988 8.335257228908621E-6 NTRK2, GSK3B, NOS2, RORC, DYRK1A, TOP1, TYMS, TNF, EGFR, SLC6A4 379 70 19416 7.31850735016962 0.03037794319522702 2.3913788375341712E-4 2.128398241242248E-4
GOTERM_BP_DIRECT GO:0051247~positive regulation of protein metabolic process 7 1.837270341207349 8.664163708888756E-6 APP, NR1H2, PLA2G10, AGTR1, NR1H3, AKT1, MTOR 379 26 19416 13.792571544550437 0.03155753945703377 2.4666207605074836E-4 2.19536578900612E-4
GOTERM_BP_DIRECT GO:0006629~lipid metabolic process 18 4.724409448818897 8.841971924722215E-6 G6PD, SLC16A1, PTGES2, SRD5A1, NR1H2, ALOX15, CYP51A1, NR1H3, ALOX12, CYP3A4, SREBF2, FABP5, HNF4A, FNTB, PPARG, UGT2B7, BCAT2, PPARD 379 250 19416 3.688527704485488 0.032194636577258406 2.498025808656253E-4 2.2233172152698455E-4
GOTERM_BP_DIRECT GO:0006695~cholesterol biosynthetic process 8 2.099737532808399 9.014809790178175E-6 G6PD, NPC1L1, CYP51A1, HMGCR, DHCR7, CFTR, CES1, FDFT1 379 39 19416 10.508625938705094 0.0328135230416019 2.527561441927987E-4 2.2496048067308262E-4
GOTERM_BP_DIRECT GO:0042572~retinol metabolic process 9 2.3622047244094486 9.121583602328555E-6 RBP4, AKR1B10, CYP2D6, CYP1A2, AKR1C3, CYP1A1, AKR1B1, CYP1B1, CYP3A4 379 54 19416 8.538258575197888 0.03319565396130897 2.538269241520149E-4 2.259135066621824E-4
GOTERM_BP_DIRECT GO:0051967~negative regulation of synaptic transmission, glutamatergic 5 1.3123359580052494 9.304360326455298E-6 ADORA1, HTR1B, HTR2A, DRD2, DRD3 379 8 19416 32.01846965699209 0.03384944006549673 2.550773153200819E-4 2.2702639196550925E-4
GOTERM_BP_DIRECT GO:0060336~negative regulation of type II interferon-mediated signaling pathway 5 1.3123359580052494 9.304360326455298E-6 ARG1, NR1H2, NR1H3, PPARG, PTPN2 379 8 19416 32.01846965699209 0.03384944006549673 2.550773153200819E-4 2.2702639196550925E-4
GOTERM_BP_DIRECT GO:0060079~excitatory postsynaptic potential 10 2.6246719160104988 9.38331632373437E-6 GSK3B, GLRA1, ADORA2A, CDK5, ADORA1, AKT1, DRD2, SLC29A1, MET, SNCA 379 71 19416 7.215429781857371 0.0341317262499059 2.553503949569184E-4 2.2726944095868392E-4
GOTERM_BP_DIRECT GO:1904645~response to amyloid-beta 6 1.574803149606299 9.969620166423209E-6 MMP12, MMP13, MMP2, MMP3, FYN, MMP9 379 16 19416 19.211081794195252 0.03622532195926176 2.693252863936664E-4 2.3970750969487626E-4
GOTERM_BP_DIRECT GO:1900182~positive regulation of protein localization to nucleus 8 2.099737532808399 1.0745673340561334E-5 PARP1, SRC, PLK1, CDK1, EIF2AK3, AKT1, FYN, F2 379 40 19416 10.245910290237466 0.038989506494918835 2.8818650024215576E-4 2.564945506073118E-4
GOTERM_BP_DIRECT GO:0010875~positive regulation of cholesterol efflux 7 1.837270341207349 1.0957792793624157E-5 RXRA, NR1H2, PON1, NR1H3, PPARG, SIRT1, CES1 379 27 19416 13.28173556141894 0.03974366383674921 2.917610872604533E-4 2.596760392963883E-4
GOTERM_BP_DIRECT GO:0043524~negative regulation of neuron apoptotic process 14 3.674540682414698 1.1096945170287077E-5 NTRK2, BRAF, PSEN1, HIF1A, SIRT1, ADORA2A, TERT, PIK3CA, AXL, KDR, BCL2, HRAS, BCL2L1, SNCA 379 155 19416 4.627185292365308 0.04023807680814184 2.9335567196594624E-4 2.610952670780402E-4
GOTERM_BP_DIRECT GO:0045893~positive regulation of DNA-templated transcription 33 8.661417322834646 1.2302734906472335E-5 RORC, RORA, AHR, PSEN1, FGF2, HIF1A, TNF, EGFR, IKBKB, RXRA, HNF4A, PIM1, AKT1, CD38, PTGES2, NR1H2, INSR, STAT3, ESRRB, DYRK1A, NR1H4, NR1H3, DYRK1B, ESR1, ESR2, CCNA2, AR, PPM1A, CDK2, PPARG, AGTR2, PPARA, PPARD 379 717 19416 2.357845464280589 0.04451164429802279 3.229249779…
GOTERM_BP_DIRECT GO:0007267~cell-cell signaling 17 4.4619422572178475 1.3607912882296997E-5 CCR1, PTGIR, SRD5A2, ITGB2, LNPEP, ADRA1D, ADRA2C, ADRA1A, ADRA2B, IL2, PGF, ESR2, AR, ADORA2A, ADORA1, PGR, MAPT 379 232 19416 3.7538895459921755 0.049116026153475545 3.546682082914168E-4 3.156652467203261E-4
GOTERM_BP_DIRECT GO:0010971~positive regulation of G2/M transition of mitotic cell cycle 7 1.837270341207349 1.3718693999797766E-5 APP, CCNB1, CDK4, CDK1, CDC7, CDC25A, CDC25B 379 28 19416 12.807387862796835 0.04950581486711836 3.5505515030245826E-4 3.160096366107261E-4
GOTERM_BP_DIRECT GO:2000573~positive regulation of DNA biosynthetic process 6 1.574803149606299 1.3898530741597487E-5 CCNA2, CYP1B1, NOX4, HTR2A, TNF, FGF2 379 17 19416 18.08101815924259 0.050138239023668985 3.572115435739743E-4 3.1792889071404254E-4
GOTERM_BP_DIRECT GO:0035094~response to nicotine 8 2.099737532808399 1.5037909274232128E-5 CNR1, MMP2, BCL2, MAPK1, TACR1, DRD2, SLC6A3, IGF1R 379 42 19416 9.758009800226159 0.05413527851284783 3.8382967050988343E-4 3.4161981482290087E-4
GOTERM_BP_DIRECT GO:0034374~low-density lipoprotein particle remodeling 6 1.574803149606299 1.893754819402799E-5 PLA2G2A, PLA2G10, AGTR1, PLA2G5, MPO, PLA2G7 379 18 19416 17.07651715039578 0.06768872081833077 4.7678820317073194E-4 4.243556717763823E-4
GOTERM_BP_DIRECT GO:0048143~astrocyte activation 6 1.574803149606299 1.893754819402799E-5 APP, ADORA2A, MAPT, PSEN1, TNF, EGFR 379 18 19416 17.07651715039578 0.06768872081833077 4.7678820317073194E-4 4.243556717763823E-4
GOTERM_BP_DIRECT GO:0030593~neutrophil chemotaxis 9 2.3622047244094486 2.0263570638450476E-5 LGALS3, CXCL8, SYK, CXCR1, PLA2G1B, ITGB2, CXCR2, PIK3CD, PIK3CG 379 60 19416 7.6844327176781 0.0722530205076587 4.931171403956185E-4 4.388889112302533E-4
GOTERM_BP_DIRECT GO:0007193~adenylate cyclase-inhibiting G protein-coupled receptor signaling pathway 9 2.3622047244094486 2.0263570638450476E-5 PTGER4, APP, EDNRA, PTGDR2, ADORA1, S1PR1, HTR1B, S1PR3, ADRA2A 379 60 19416 7.6844327176781 0.0722530205076587 4.931171403956185E-4 4.388889112302533E-4
GOTERM_BP_DIRECT GO:0010507~negative regulation of autophagy 9 2.3622047244094486 2.0263570638450476E-5 STAT3, BCL2, AKT1, ADRA1A, MET, SIRT2, MTOR, BCL2L1, MCL1 379 60 19416 7.6844327176781 0.0722530205076587 4.931171403956185E-4 4.388889112302533E-4
GOTERM_BP_DIRECT GO:0007584~response to nutrient 9 2.3622047244094486 2.0263570638450476E-5 CPT1A, CNR1, GCGR, AKR1C3, CYP1B1, PPARG, PPARA, MTOR, SLC6A4 379 60 19416 7.6844327176781 0.0722530205076587 4.931171403956185E-4 4.388889112302533E-4
GOTERM_BP_DIRECT GO:0050853~B cell receptor signaling pathway 9 2.3622047244094486 2.0263570638450476E-5 PTPRC, SYK, LCK, BCL2, ABL1, CD38, MAPK1, PIK3CD, PTPN6 379 60 19416 7.6844327176781 0.0722530205076587 4.931171403956185E-4 4.388889112302533E-4
GOTERM_BP_DIRECT GO:2001056~positive regulation of cysteine-type endopeptidase activity 10 2.6246719160104988 2.0385550521623787E-5 VCP, DAPK1, LCK, CASP1, EIF2AK3, FYN, LGALS9, SIRT1, TNF, XDH 379 78 19416 6.567891211690684 0.07267176358982652 4.931171403956185E-4 4.388889112302533E-4
GOTERM_BP_DIRECT GO:1902894~negative regulation of miRNA transcription 7 1.837270341207349 2.0922267894035135E-5 APP, PPARG, PPARA, HIF1A, ESR1, TNF, PPARD 379 30 19416 11.953562005277044 0.07451200972738392 5.028137238689873E-4 4.475191587204658E-4
GOTERM_BP_DIRECT GO:0000122~negative regulation of transcription by RNA polymerase II 39 10.236220472440944 2.6636977072005735E-5 HDAC5, APP, HDAC3, SRC, NR1I3, RORC, PSEN1, NR3C1, HDAC8, HDAC9, TNF, HDAC6, HDAC7, RXRA, SNCA, PARP1, NR1H2, PLK1, STAT3, NR1H4, NR1H3, ESR1, SIRT1, SREBF2, SIRT2, ESR2, MMP12, AR, PPM1A, PTPRC, CDK6, CCNE1, CDK2, PPARG, PPARA, FBP1, PTPN2, FGFR1, PPARD 379 958 19416 …
GOTERM_BP_DIRECT GO:0051128~regulation of cellular component organization 5 1.3123359580052494 2.7061594779997403E-5 GSK3B, ADAM17, ABL1, PTK2, MTOR 379 10 19416 25.614775725593667 0.09530401281606615 6.379296960558623E-4 5.677763898427481E-4
GOTERM_BP_DIRECT GO:0009624~response to nematode 5 1.3123359580052494 2.7061594779997403E-5 PTGER4, ARG1, PTGER2, CYP1A1, PTGS2 379 10 19416 25.614775725593667 0.09530401281606615 6.379296960558623E-4 5.677763898427481E-4
GOTERM_BP_DIRECT GO:0009755~hormone-mediated signaling pathway 8 2.099737532808399 2.790515412136281E-5 RXRA, NR1H2, GCGR, NR1H3, PTPN11, PPARG, PPARA, PPARD 379 46 19416 8.909487208902146 0.09812415851034695 6.536517430579985E-4 5.817694789605638E-4
GOTERM_BP_DIRECT GO:0016477~cell migration 18 4.724409448818897 3.020658318939731E-5 SYK, PDPK1, MMP2, ITGB2, PIK3CD, PIK3CB, MMP9, PTPRF, PIK3CG, PTK2, PIK3CA, RPS6KB1, AXL, S1PR1, KDR, CDK1, MET, FGFR1 379 275 19416 3.353207004077716 0.10577356500211121 7.031104678236443E-4 6.257892139992122E-4
GOTERM_BP_DIRECT GO:0030890~positive regulation of B cell proliferation 8 2.099737532808399 3.224530786011658E-5 PTPRC, CD81, BCL2, TLR9, CD38, MIF, ADA, IL2 379 47 19416 8.719923651265928 0.11249560764063538 7.458742774393216E-4 6.6385027557015E-4
GOTERM_BP_DIRECT GO:0010744~positive regulation of macrophage derived foam cell differentiation 6 1.574803149606299 3.318553460980941E-5 MAPK9, PRKCH, PLA2G2A, PLA2G10, AGTR1, PLA2G5 379 20 19416 15.3688654353562 0.11557866054614019 7.581460715487941E-4 6.747725370661247E-4
GOTERM_BP_DIRECT GO:0019373~epoxygenase P450 pathway 6 1.574803149606299 3.318553460980941E-5 CYP2C9, CYP2A6, CYP1A2, CYP1A1, CYP1B1, CYP2C19 379 20 19416 15.3688654353562 0.11557866054614019 7.581460715487941E-4 6.747725370661247E-4
GOTERM_BP_DIRECT GO:0006508~proteolysis 28 7.349081364829396 3.489062810003535E-5 APP, KLK1, PREP, PLAT, PLG, ECE1, KLK2, DPP4, PLAU, CTSL, CASP1, CTSB, MMP7, MME, F10, MMP1, MMP2, MMP3, LNPEP, MMP8, F2, MMP9, BACE1, MMP12, ADAM17, BMP1, MMP13, FOLH1 379 586 19416 2.4478283969850603 0.1211424621103454 7.922099055106186E-4 7.050903617270948E-4
GOTERM_BP_DIRECT GO:0032757~positive regulation of interleukin-8 production 9 2.3622047244094486 3.673171887270851E-5 SYK, NOS2, PLA2G1B, STAT3, SERPINE1, TLR9, LGALS9, TNF, F3 379 65 19416 7.0933225086259375 0.12711074629167607 8.289273874871597E-4 7.377700119920844E-4
GOTERM_BP_DIRECT GO:0071492~cellular response to UV-A 5 1.3123359580052494 4.187233341089284E-5 MME, MMP1, MMP2, MMP3, MMP9 379 11 19416 23.286159750539696 0.14356148532311253 9.335512406850265E-4 8.308883509366326E-4
GOTERM_BP_DIRECT GO:0006476~protein deacetylation 5 1.3123359580052494 4.187233341089284E-5 HDAC3, SIRT1, SIRT2, HDAC6, HDAC7 379 11 19416 23.286159750539696 0.14356148532311253 9.335512406850265E-4 8.308883509366326E-4
GOTERM_BP_DIRECT GO:0048538~thymus development 8 2.099737532808399 4.2595618281886566E-5 CCNB2, BCL2, ABL1, MAPK1, BRAF, PSEN1, TYR, MAPK3 379 49 19416 8.364008400193852 0.1458510969757585 9.386757399846956E-4 8.354493076221528E-4
GOTERM_BP_DIRECT GO:0032148~activation of protein kinase B activity 6 1.574803149606299 4.286306405225981E-5 PDPK1, INSR, FGF1, ADRA2C, ADRA2B, ADRA2A 379 21 19416 14.63701470033924 0.1466961657147956 9.386757399846956E-4 8.354493076221528E-4
GOTERM_BP_DIRECT GO:0006693~prostaglandin metabolic process 6 1.574803149606299 4.286306405225981E-5 AKR1C1, GSTA1, AKR1C3, AKR1B1, CES2, PTGES 379 21 19416 14.63701470033924 0.1466961657147956 9.386757399846956E-4 8.354493076221528E-4
GOTERM_BP_DIRECT GO:0045931~positive regulation of mitotic cell cycle 7 1.837270341207349 4.437502351266702E-5 APP, CCNB1, RPS6KB1, ABL1, PTPN11, CDC25B, AURKA 379 34 19416 10.54726059289151 0.15145792330011 9.660703648257684E-4 8.598313379454421E-4
GOTERM_BP_DIRECT GO:0032355~response to estradiol 10 2.6246719160104988 4.9170015866456124E-5 HSPA8, STAT3, CD38, CYP1B1, TACR1, DRD2, PTGS2, ESR1, CYP19A1, SLC6A4 379 87 19416 5.8884541897916485 0.16638424049431766 0.0010580129576846168 9.416629782796888E-4
GOTERM_BP_DIRECT GO:0030183~B cell differentiation 10 2.6246719160104988 4.9170015866456124E-5 HDAC5, ADAM17, PTPRC, SYK, FLT3, KIT, PIK3CD, PIK3R1, HDAC9, PTPN2 379 87 19416 5.8884541897916485 0.16638424049431766 0.0010580129576846168 9.416629782796888E-4
GOTERM_BP_DIRECT GO:0001819~positive regulation of cytokine production 9 2.3622047244094486 5.1134659317531115E-5 PTGER4, SRC, HTR2B, PIK3CD, MIF, TNF, GAPDH, ADRA2A, PIK3CG 379 68 19416 6.78038180971597 0.17242390056858348 0.0010876400812309347 9.680319988042958E-4
GOTERM_BP_DIRECT GO:0007611~learning or memory 9 2.3622047244094486 5.1134659317531115E-5 APP, GRM5, MME, SRC, MAPK1, MAPT, PSEN1, DRD3, EGFR 379 68 19416 6.78038180971597 0.17242390056858348 0.0010876400812309347 9.680319988042958E-4
GOTERM_BP_DIRECT GO:2000379~positive regulation of reactive oxygen species metabolic process 7 1.837270341207349 5.268413050312421E-5 CBR1, AKR1C1, AKR1C3, AGTR1, CYP1B1, F2, XDH 379 35 19416 10.245910290237468 0.17715637583834398 0.0011141940970975013 9.916658621559494E-4
GOTERM_BP_DIRECT GO:0005975~carbohydrate metabolic process 13 3.4120734908136483 5.315275482503641E-5 PYGB, MGAM, MANBA, AMY1A, HEXB, GLO1, GAA, HEXA, MPI, AKR1B1, SLC5A2, ALDH2, FBP1 379 155 19416 4.296672057196357 0.17858233674798696 0.0011177178727696576 9.94802127236761E-4
GOTERM_BP_DIRECT GO:0008584~male gonad development 11 2.8871391076115485 5.351020398879853E-5 AR, SRD5A2, SRD5A1, INSR, KIT, BCL2, AKR1C3, TLR9, CYP1B1, ESR1, BCL2L1 379 109 19416 5.169954733606062 0.17966834548256738 0.0011188772031782111 9.958339657576403E-4
GOTERM_BP_DIRECT GO:0030307~positive regulation of cell growth 10 2.6246719160104988 5.384533768367883E-5 RPS6KA3, ADAM17, CSNK2A1, BCL2, CD38, AKT1, F2, EGFR, IL2, MTOR 379 88 19416 5.821539937634924 0.1806852510892103 0.0011195595211645807 9.964412490451576E-4
GOTERM_BP_DIRECT GO:0050673~epithelial cell proliferation 8 2.099737532808399 5.5524662454518764E-5 AR, KIT, KDR, PSEN1, DRD2, FGF1, EGFR, BCL2L1 379 51 19416 8.036008070774484 0.1857619255802756 0.00114802668013505 0.0010217778666211442
GOTERM_BP_DIRECT GO:0097267~omega-hydroxylase P450 pathway 5 1.3123359580052494 6.184460109844576E-5 CYP2C9, CYP1A2, CYP1A1, CYP1B1, CYP2C19 379 12 19416 21.345646437994727 0.2045871147793733 0.0012715937148074874 0.0011317562001015573
GOTERM_BP_DIRECT GO:0042220~response to cocaine 7 1.837270341207349 6.219202228033795E-5 HDAC5, HSP90AA1, CNR1, HTR1B, DRD2, DRD3, SLC6A3 379 36 19416 9.961301671064204 0.20560926738222862 0.0012716722345830428 0.0011318260850355427
GOTERM_BP_DIRECT GO:0042178~xenobiotic catabolic process 6 1.574803149606299 6.86423159953129E-5 CYP2C9, CYP2A6, CYP2D6, CYP1A2, CYP2C19, CYP3A4 379 23 19416 13.364230813353219 0.22435003067839343 0.0013882251994461914 0.001235561687915632
GOTERM_BP_DIRECT GO:0071404~cellular response to low-density lipoprotein particle stimulus 6 1.574803149606299 6.86423159953129E-5 SYK, CD81, ITGB2, PPARG, SREBF2, CES1 379 23 19416 13.364230813353219 0.22435003067839343 0.0013882251994461914 0.001235561687915632
GOTERM_BP_DIRECT GO:0031622~positive regulation of fever generation 4 1.0498687664041995 7.111134483140008E-5 CNR1, PTGER3, PTGS2, TNF 379 5 19416 40.983641160949865 0.23140602923206877 0.0014303428653315853 0.0012730476623621296
GOTERM_BP_DIRECT GO:2000352~negative regulation of endothelial cell apoptotic process 7 1.837270341207349 7.302150436766409E-5 TERT, PDPK1, SERPINE1, ABL1, KDR, BRAF, ICAM1 379 37 19416 9.692077301575983 0.23682083234501072 0.0014608247981877016 0.0013001774885788406
GOTERM_BP_DIRECT GO:0000278~mitotic cell cycle 12 3.149606299212598 7.804008089634251E-5 PPP2CA, EDNRA, WEE1, TUBB1, PLK1, ABL1, PTPN6, PTPN11, NEK2, KIF11, CDC25B, AURKA 379 137 19416 4.487259981125899 0.2508661526280904 0.0015461785674182875 0.001376144880052915
GOTERM_BP_DIRECT GO:0042981~regulation of apoptotic process 16 4.199475065616798 7.812358608679269E-5 ALK, VCP, HSP90AA1, DAPK1, FLT3, SIRT1, CDK5, APEX1, CASP1, ABL1, AKT1, PTPN6, BCL2L2, CTSB, MCL1, BCL2L1 379 240 19416 3.4153034300791556 0.2510976567748485 0.0015461785674182875 0.001376144880052915
GOTERM_BP_DIRECT GO:0035335~peptidyl-tyrosine dephosphorylation 6 1.574803149606299 8.532850460640223E-5 PTPN1, PTPRS, PTPN6, PTPN11, PTPRF, PTPN2 379 24 19416 12.807387862796835 0.2708051288407879 0.0016734236474067565 0.001489396783182344
GOTERM_BP_DIRECT GO:0001938~positive regulation of endothelial cell proliferation 9 2.3622047244094486 8.545719247767549E-5 HTR2B, KDR, PIK3CD, AKT1, HIF1A, SIRT1, FGF2, F3, PGF 379 73 19416 6.315972096721726 0.27115237221546684 0.0016734236474067565 0.001489396783182344
GOTERM_BP_DIRECT GO:0051918~negative regulation of fibrinolysis 5 1.3123359580052494 8.796102067511355E-5 PLAU, SERPINE1, PLG, PLAT, F2 379 13 19416 19.703673635072054 0.27787574455179065 0.001713388092203133 0.001524966326862232
GOTERM_BP_DIRECT GO:0006915~apoptotic process 28 7.349081364829396 8.982341144700347E-5 APP, PFKFB3, ITGB2, AHR, PSEN1, NR3C1, ADRA1A, AURKA, CHEK1, CASP1, PIM1, MAPK1, MAP3K7, MCL1, MAPK3, PARP1, CSNK2A1, DAPK1, IGFBP3, MMP9, ADORA2A, RPS6KB1, BCL2, CDK1, GAPDH, BCL2L2, BCL2L1, PPARD 379 620 19416 2.313592646182654 0.28283646130330187 0.0017405049516510988 0.001549101137729997
GOTERM_BP_DIRECT GO:0007188~adenylate cyclase-modulating G protein-coupled receptor signaling pathway 8 2.099737532808399 9.104151025642519E-5 PTGER4, HTR6, ADORA2A, CNR1, GCGR, AVPR2, ADRA1D, DRD4 379 55 19416 7.451571120172702 0.2860625805863696 0.0017549199450991129 0.0015619309103367947
GOTERM_BP_DIRECT GO:0051898~negative regulation of phosphatidylinositol 3-kinase/protein kinase B signal transduction 9 2.3622047244094486 9.421211755027079E-5 PPP2CA, PTPN1, MMP3, PIK3CB, DRD2, PPARA, SIRT1, DRD3, XDH 379 74 19416 6.230621122441702 0.2943920257514637 0.0018066271868059699 0.00160795189228286
GOTERM_BP_DIRECT GO:0048015~phosphatidylinositol-mediated signaling 6 1.574803149606299 1.0496678561469878E-4 RPS6KB1, PIK3CA, PIK3CD, PIK3CB, PIK3CG, FGFR1 379 25 19416 12.29509234828496 0.3219284487847214 0.0019922157618461546 0.0017731312400759887
GOTERM_BP_DIRECT GO:0043303~mast cell degranulation 6 1.574803149606299 1.0496678561469878E-4 SYK, ADORA2B, KIT, PIK3CD, PIK3CG, PTGDR 379 25 19416 12.29509234828496 0.3219284487847214 0.0019922157618461546 0.0017731312400759887
GOTERM_BP_DIRECT GO:0071320~cellular response to cAMP 8 2.099737532808399 1.147259650439542E-4 SRD5A1, PDE4D, PTAFR, CYP1B1, AHR, FBP1, CFTR, PIK3CG 379 57 19416 7.1901124843771695 0.3459851065066596 0.0021663305950391553 0.0019280986166060467
GOTERM_BP_DIRECT GO:0050900~leukocyte migration 6 1.574803149606299 1.2789598130663517E-4 SRC, LCK, ADORA1, FYN, ADA, ICAM1 379 26 19416 11.822204181043233 0.3771024990761428 0.002402756481298765 0.0021385246823556157
GOTERM_BP_DIRECT GO:0030217~T cell differentiation 7 1.837270341207349 1.3226986393834948E-4 PTPRC, LCK, KIT, PIK3CD, PIK3R1, IL2, PTPN2 379 41 19416 8.746508784349059 0.3871059180629466 0.0024723776082617747 0.002200489554610723
GOTERM_BP_DIRECT GO:0071346~cellular response to type II interferon 9 2.3622047244094486 1.3700415069868327E-4 RPS6KB1, NOS2, DAPK1, CASP1, PIM1, LGALS9, CALM1, TNF, GAPDH 379 78 19416 5.911102090521616 0.3977526869689558 0.002548001817767974 0.002267797348751069
GOTERM_BP_DIRECT GO:0007208~phospholipase C-activating serotonin receptor signaling pathway 4 1.0498687664041995 1.401660846450266E-4 HTR2B, HTR1B, HTR2C, HTR2A 379 6 19416 34.15303430079156 0.4047602649739104 0.002580869051100714 0.0022970501632871526
GOTERM_BP_DIRECT GO:0051583~dopamine uptake involved in synaptic transmission 4 1.0498687664041995 1.401660846450266E-4 DRD2, SLC6A2, SLC6A3, SNCA 379 6 19416 34.15303430079156 0.4047602649739104 0.002580869051100714 0.0022970501632871526
GOTERM_BP_DIRECT GO:0006974~DNA damage response 18 4.724409448818897 1.437083601170288E-4 TOP2A, VCP, PARP1, CSNK2A1, PRKDC, RPA1, PSEN1, SIRT1, MTOR, POLB, CHEK1, BCL2, CDK1, ABL1, MAPK1, MAPT, MCL1, MAPK3 379 312 19416 2.955551045260808 0.4125139988940598 0.0026329932712530874 0.002343442268443034
GOTERM_BP_DIRECT GO:0032094~response to food 6 1.574803149606299 1.5447284233168979E-4 HSD11B2, G6PD, SLC16A1, CYP1A1, AKT1, MPO 379 27 19416 11.38434476693052 0.4354623211873825 0.002816275810194995 0.00250656917556939
GOTERM_BP_DIRECT GO:0034605~cellular response to heat 8 2.099737532808399 1.594214373261418E-4 HSPA8, VCP, HSP90AA1, HSP90AB1, MAPT, FGF1, PTGS2, HDAC6 379 60 19416 6.830606860158311 0.4457091751436537 0.002878140192897809 0.002561630314889322
GOTERM_BP_DIRECT GO:0007612~learning 8 2.099737532808399 1.594214373261418E-4 NTRK2, BCHE, APP, GRM5, INSR, FYN, PTGS2, DRD3 379 60 19416 6.830606860158311 0.4457091751436537 0.002878140192897809 0.002561630314889322
GOTERM_BP_DIRECT GO:0003376~sphingosine-1-phosphate receptor signaling pathway 5 1.3123359580052494 1.6281894869733175E-4 S1PR1, AKT1, S1PR3, PIK3CB, PIK3CG 379 15 19416 17.07651715039578 0.4526364057350878 0.0029252083938292464 0.002603522412665101
GOTERM_BP_DIRECT GO:0032755~positive regulation of interleukin-6 production 10 2.6246719160104988 1.8319398871832884E-4 APP, SYK, NOS2, ADORA2B, STAT3, PTAFR, TLR9, PTPN11, LGALS9, TNF 379 103 19416 4.973742859338576 0.49240077131779036 0.0032753669190653863 0.002915173907430798
GOTERM_BP_DIRECT GO:0006470~protein dephosphorylation 9 2.3622047244094486 1.9468300713504466E-4 PPP2CA, PPM1A, PTPN1, PPP1CC, PTPRS, PTPRC, PTPN6, PTPN11, PPP1CA 379 82 19416 5.6227556470815365 0.5135357942981659 0.003464047160609617 0.0030831049303021016
GOTERM_BP_DIRECT GO:0015909~long-chain fatty acid transport 5 1.3123359580052494 2.1376872487683646E-4 FABP1, FABP3, FABP4, FABP5, PPARG 379 16 19416 16.009234828496044 0.5467188134684207 0.003767419289377008 0.0033531151416395203
GOTERM_BP_DIRECT GO:0032230~positive regulation of synaptic transmission, GABAergic 5 1.3123359580052494 2.1376872487683646E-4 ADORA2A, CA2, CA7, TACR1, ADRA1A 379 16 19416 16.009234828496044 0.5467188134684207 0.003767419289377008 0.0033531151416395203
GOTERM_BP_DIRECT GO:0045776~negative regulation of blood pressure 6 1.574803149606299 2.2008329291830933E-4 NOS2, CNR1, PTAFR, DRD2, PPARA, DRD3 379 29 19416 10.599217541624967 0.5571915132705032 0.003860323540714042 0.0034358026866014735
GOTERM_BP_DIRECT GO:0032436~positive regulation of proteasomal ubiquitin-dependent protein catabolic process 9 2.3622047244094486 2.3024086162067958E-4 MAPK9, GSK3B, VCP, PLK1, AKT1, PSEN1, SIRT1, SIRT2, AURKA 379 84 19416 5.488880512627214 0.5735326807833367 0.0040005700885358455 0.003560626282528256
GOTERM_BP_DIRECT GO:0009267~cellular response to starvation 9 2.3622047244094486 2.3024086162067958E-4 HSPA8, SRD5A1, GCGR, ALB, AKR1C3, PPARA, SIRT1, SREBF2, MTOR 379 84 19416 5.488880512627214 0.5735326807833367 0.0040005700885358455 0.003560626282528256
GOTERM_BP_DIRECT GO:0071230~cellular response to amino acid stimulus 8 2.099737532808399 2.3992111198778836E-4 NTRK2, GLRA1, MMP2, MMP3, TNF, EGFR, MTOR, BCL2L1 379 64 19416 6.403693931398417 0.5885445681316194 0.004123067402155978 0.003669652532478193
GOTERM_BP_DIRECT GO:0008211~glucocorticoid metabolic process 4 1.0498687664041995 2.4174699439822946E-4 CBR1, HSD11B2, SERPINA6, NR3C1 379 7 19416 29.274029400678476 0.5913163074122345 0.004123067402155978 0.003669652532478193
GOTERM_BP_DIRECT GO:0034440~lipid oxidation 4 1.0498687664041995 2.4174699439822946E-4 ALOX5, ALOX15, ALOX12, PLA2G7 379 7 19416 29.274029400678476 0.5913163074122345 0.004123067402155978 0.003669652532478193
GOTERM_BP_DIRECT GO:0098664~G protein-coupled serotonin receptor signaling pathway 4 1.0498687664041995 2.4174699439822946E-4 HTR6, HTR2B, HTR2C, HTR2A 379 7 19416 29.274029400678476 0.5913163074122345 0.004123067402155978 0.003669652532478193
GOTERM_BP_DIRECT GO:0042177~negative regulation of protein catabolic process 7 1.837270341207349 2.5389649261681527E-4 NOS2, CYP51A1, PIN1, FYN, HMGCR, EGFR, SIRT2 379 46 19416 7.795801307789377 0.6092902136334185 0.004290734790752664 0.0038188814916885368
GOTERM_BP_DIRECT GO:0050796~regulation of insulin secretion 7 1.837270341207349 2.5389649261681527E-4 CPT1A, SLC16A1, NOS2, CNR1, ALOX5, HNF4A, TNF 379 46 19416 7.795801307789377 0.6092902136334185 0.004290734790752664 0.0038188814916885368
GOTERM_BP_DIRECT GO:0071897~DNA biosynthetic process 6 1.574803149606299 2.5991549792558785E-4 POLB, TERT, LIG1, SRC, TK1, TYMS 379 30 19416 10.245910290237468 0.6178997583062308 0.004352702524084166 0.0038740346161397574
GOTERM_BP_DIRECT GO:0001774~microglial cell activation 6 1.574803149606299 2.5991549792558785E-4 APP, ITGB2, TLR9, MAPT, TNF, SNCA 379 30 19416 10.245910290237468 0.6178997583062308 0.004352702524084166 0.0038740346161397574
GOTERM_BP_DIRECT GO:0051726~regulation of cell cycle 15 3.937007874015748 2.6347921982679994E-4 HSPA8, HSP90AB1, CSNK2A1, PLK1, STAT3, FGF2, SIRT2, CDK9, PPM1A, PTPRC, CDK6, CDK5, CDK4, ABL1, HRAS 379 239 19416 3.2152438149280758 0.622907619057006 0.004392507173779219 0.003909461937430086
GOTERM_BP_DIRECT GO:0097242~amyloid-beta clearance 5 1.3123359580052494 2.75267246149638E-4 SYK, MME, INSR, ITGB2, IGF1R 379 17 19416 15.067515132702157 0.6390097466079327 0.004527840346665823 0.004029912483630701
GOTERM_BP_DIRECT GO:0080090~regulation of primary metabolic process 5 1.3123359580052494 2.75267246149638E-4 ERN1, PRKCH, PRKDC, TLR9, PIN1 379 17 19416 15.067515132702157 0.6390097466079327 0.004527840346665823 0.004029912483630701
GOTERM_BP_DIRECT GO:1904355~positive regulation of telomere capping 5 1.3123359580052494 2.75267246149638E-4 TNKS2, TNKS, MAPK1, NEK2, MAPK3 379 17 19416 15.067515132702157 0.6390097466079327 0.004527840346665823 0.004029912483630701
GOTERM_BP_DIRECT GO:0031667~response to nutrient levels 7 1.837270341207349 2.8633325138347084E-4 PTPN1, RPS6KB1, SRD5A2, SRC, TNF, FBP1, MTOR 379 47 19416 7.629933194857688 0.6534995316809467 0.0046890237317266615 0.004173370486978553
GOTERM_BP_DIRECT GO:0010595~positive regulation of endothelial cell migration 8 2.099737532808399 2.90942709522715E-4 ABL1, KDR, PIK3CD, AKT1, PIK3CB, FGF1, FGF2, PIK3CG 379 66 19416 6.209642600143919 0.6593622349285122 0.004743519682570785 0.004221873502941952
GOTERM_BP_DIRECT GO:0007626~locomotory behavior 9 2.3622047244094486 2.934113547194419E-4 APP, GRM5, ADORA2A, HEXB, GAA, HTR2C, DRD2, DRD3, SLC6A3 379 87 19416 5.299608770812482 0.6624611840105956 0.004762786946564274 0.004239021940551937
GOTERM_BP_DIRECT GO:0006874~intracellular calcium ion homeostasis 10 2.6246719160104988 3.009137373694566E-4 CCR1, EDNRA, HEXB, HTR2B, HTR2C, PIK3CB, HTR2A, DRD2, DRD3, DRD4 379 110 19416 4.657231950107939 0.6717071838539148 0.00486323904805397 0.004328427296484673
GOTERM_BP_DIRECT GO:0048010~vascular endothelial growth factor receptor signaling pathway 6 1.574803149606299 3.0499142784311457E-4 SRC, AXL, KDR, FYN, PTK2, PGF 379 31 19416 9.915397055068517 0.6766259067633218 0.004907709888901595 0.00436800766658791
GOTERM_BP_DIRECT GO:0007613~memory 9 2.3622047244094486 3.173679564195352E-4 APP, CNR1, INSR, DRD1, MAPT, HTR2A, PSEN1, PTGS2, SLC6A4 379 88 19416 5.239385943871431 0.6911085112929058 0.005070368088657243 0.004512778298848138
GOTERM_BP_DIRECT GO:1901224~positive regulation of non-canonical NF-kappaB signal transduction 8 2.099737532808399 3.1953245317868233E-4 APP, VCP, TLR9, LGALS9, TNF, MAP3K7, EGFR, NR3C2 379 67 19416 6.11696136730595 0.6935738771331112 0.005070368088657243 0.004512778298848138
GOTERM_BP_DIRECT GO:0021762~substantia nigra development 7 1.837270341207349 3.21934386207273E-4 LDHA, G6PD, MAOB, HSPA5, CALM1, FGF2, SIRT2 379 48 19416 7.470976253298153 0.6962866632232811 0.005070368088657243 0.004512778298848138
GOTERM_BP_DIRECT GO:0051209~release of sequestered calcium ion into cytosol 7 1.837270341207349 3.21934386207273E-4 PTPRC, LCK, HTR2B, HTR2C, HTR2A, DRD2, FGF2 379 48 19416 7.470976253298153 0.6962866632232811 0.005070368088657243 0.004512778298848138
GOTERM_BP_DIRECT GO:0071356~cellular response to tumor necrosis factor 10 2.6246719160104988 3.219498786367069E-4 IKBKB, FABP4, CXCL8, CYP1B1, MAPK1, AKT1, RORA, SIRT1, MAP3K7, MAPK3 379 111 19416 4.615274905512373 0.6963040824895561 0.005070368088657243 0.004512778298848138
GOTERM_BP_DIRECT GO:0070050~neuron cellular homeostasis 6 1.574803149606299 3.5574944229143203E-4 APP, CA2, HEXB, CA7, PSEN1, SLC6A2 379 32 19416 9.605540897097626 0.7320253617752264 0.005555395299242995 0.0049444669321011695
GOTERM_BP_DIRECT GO:0007159~leukocyte cell-cell adhesion 6 1.574803149606299 3.5574944229143203E-4 PTPRC, SYK, ITGB2, ITGAL, SELE, ICAM1 379 32 19416 9.605540897097626 0.7320253617752264 0.005555395299242995 0.0049444669321011695
GOTERM_BP_DIRECT GO:0035556~intracellular signal transduction 22 5.774278215223097 3.6482646632261806E-4 GSK3B, PRKCH, CXCL8, SYK, PLA2G1B, DAPK1, PDPK1, SRC, PSEN2, PTPN11, PSEN1, ADRA1A, PPP2CA, RPS6KA3, LCK, KIT, AKT1, MAPK1, FYN, PTPN6, DRD2, MAPK3 379 468 19416 2.4082267776199173 0.740881323104591 0.005673204839747939 0.005049320924650017
GOTERM_BP_DIRECT GO:0051384~response to glucocorticoid 7 1.837270341207349 4.034848987216195E-4 HSD11B2, BCHE, BCL2, ALPL, TYMS, PTGS2, TNF 379 50 19416 7.172137203166227 0.7754369921825054 0.006248107155517631 0.005561001072757384
GOTERM_BP_DIRECT GO:0050995~negative regulation of lipid catabolic process 5 1.3123359580052494 4.346943283124957E-4 ALK, HCAR2, ADORA1, TNF, ADRA2A 379 19 19416 13.481460908207195 0.7999431052969955 0.006620591395409657 0.005892523117124942
GOTERM_BP_DIRECT GO:0007190~activation of adenylate cyclase activity 5 1.3123359580052494 4.346943283124957E-4 EDNRA, ADORA2B, ADORA3, AVPR2, DRD1 379 19 19416 13.481460908207195 0.7999431052969955 0.006620591395409657 0.005892523117124942
GOTERM_BP_DIRECT GO:0046889~positive regulation of lipid biosynthetic process 5 1.3123359580052494 4.346943283124957E-4 NR1H3, AKT1, ABHD6, PPARA, MTOR 379 19 19416 13.481460908207195 0.7999431052969955 0.006620591395409657 0.005892523117124942
GOTERM_BP_DIRECT GO:0042730~fibrinolysis 5 1.3123359580052494 4.346943283124957E-4 PLAU, SERPINE1, PLG, PLAT, F2 379 19 19416 13.481460908207195 0.7999431052969955 0.006620591395409657 0.005892523117124942
GOTERM_BP_DIRECT GO:0030154~cell differentiation 28 7.349081364829396 4.629396543615386E-4 GSK3B, SRC, NR1I3, FGF1, FGF2, TYMP, RXRA, HNF4A, AKT1, FYN, MCL1, NTRK2, PRKCH, SYK, SRD5A2, SRD5A1, NR1H2, STAT3, NR1H4, NR1H3, PTPN11, PGF, BMP1, PTPN6, PPARG, PPARA, FGFR1, PPARD 379 687 19416 2.087958428869353 0.8198087279303792 0.00702188385570514 0.006249685333880771
GOTERM_BP_DIRECT GO:0051966~regulation of synaptic transmission, glutamatergic 6 1.574803149606299 4.7613671697643606E-4 GRM5, GRM4, CDK5, CNR1, PSEN1, TNF 379 34 19416 9.040509079621295 0.8284021536674795 0.007163341420852804 0.006375586771221058
GOTERM_BP_DIRECT GO:0097192~extrinsic apoptotic signaling pathway in absence of ligand 6 1.574803149606299 4.7613671697643606E-4 GSK3B, BCL2, IL2, BCL2L2, BCL2L1, MCL1 379 34 19416 9.040509079621295 0.8284021536674795 0.007163341420852804 0.006375586771221058
GOTERM_BP_DIRECT GO:0021766~hippocampus development 8 2.099737532808399 4.981467037436828E-4 ALK, GSK3B, PTPRS, SRD5A2, CDK5, SRD5A1, CDK5R1, IGF1R 379 72 19416 5.692172383465259 0.8418324405342814 0.0074641334030581775 0.006643300575431948
GOTERM_BP_DIRECT GO:0031334~positive regulation of protein-containing complex assembly 7 1.837270341207349 5.003290850985827E-4 GSK3B, LGALS3, VCP, SYK, MMP1, MMP3, TNF 379 52 19416 6.896285772275219 0.843105446445776 0.007466604612701026 0.006645500025462627
GOTERM_BP_DIRECT GO:0019229~regulation of vasoconstriction 5 1.3123359580052494 5.350715267346787E-4 AGTR1, ECE1, ADRA2C, ADRA1A, ADRA2A 379 20 19416 12.807387862796833 0.8620452726742294 0.007921198881780183 0.007050102436256127
GOTERM_BP_DIRECT GO:0043401~steroid hormone receptor signaling pathway 5 1.3123359580052494 5.350715267346787E-4 RXRA, MAPK1, PPARA, ESR1, PPARD 379 20 19416 12.807387862796833 0.8620452726742294 0.007921198881780183 0.007050102436256127
GOTERM_BP_DIRECT GO:0055074~calcium ion homeostasis 6 1.574803149606299 5.467121480492591E-4 CYP27B1, PSEN2, KDR, ALPL, PSEN1, FGFR1 379 35 19416 8.782208820203545 0.8678655038984808 0.008029292301310746 0.007146308792358173
GOTERM_BP_DIRECT GO:0001662~behavioral fear response 6 1.574803149606299 5.467121480492591E-4 DPP4, RPS6KB1, BCL2, HTR2C, DRD1, DRD4 379 35 19416 8.782208820203545 0.8678655038984808 0.008029292301310746 0.007146308792358173
GOTERM_BP_DIRECT GO:0014823~response to activity 7 1.837270341207349 5.550732554437244E-4 HSPA8, HDAC5, PIK3CA, MMP2, CDK1, TNF, PPARD 379 53 19416 6.766167172798327 0.8718939035928795 0.008053228674975613 0.007167612876349545
GOTERM_BP_DIRECT GO:0031648~protein destabilization 7 1.837270341207349 5.550732554437244E-4 PRKDC, SRC, PLK1, SIRT1, MTOR, HDAC6, SNCA 379 53 19416 6.766167172798327 0.8718939035928795 0.008053228674975613 0.007167612876349545
GOTERM_BP_DIRECT GO:0044597~daunorubicin metabolic process 4 1.0498687664041995 5.635736900347699E-4 AKR1B10, AKR1C1, AKR1C3, AKR1B1 379 9 19416 22.768689533861036 0.8758635847218439 0.008053228674975613 0.007167612876349545
GOTERM_BP_DIRECT GO:0034205~amyloid-beta formation 4 1.0498687664041995 5.635736900347699E-4 BACE1, PSEN2, DYRK1A, PSEN1 379 9 19416 22.768689533861036 0.8758635847218439 0.008053228674975613 0.007167612876349545
GOTERM_BP_DIRECT GO:0006702~androgen biosynthetic process 4 1.0498687664041995 5.635736900347699E-4 SRD5A2, SRD5A1, HSD17B3, CYP17A1 379 9 19416 22.768689533861036 0.8758635847218439 0.008053228674975613 0.007167612876349545
GOTERM_BP_DIRECT GO:0001973~G protein-coupled adenosine receptor signaling pathway 4 1.0498687664041995 5.635736900347699E-4 ADORA2A, ADORA2B, ADORA3, ADORA1 379 9 19416 22.768689533861036 0.8758635847218439 0.008053228674975613 0.007167612876349545
GOTERM_BP_DIRECT GO:0070989~oxidative demethylation 4 1.0498687664041995 5.635736900347699E-4 CYP2C9, CYP2D6, CYP1A2, CYP3A4 379 9 19416 22.768689533861036 0.8758635847218439 0.008053228674975613 0.007167612876349545
GOTERM_BP_DIRECT GO:0040029~epigenetic regulation of gene expression 7 1.837270341207349 6.143586478622202E-4 HDAC5, HDAC3, HDAC8, HDAC9, SIRT2, HDAC6, HDAC7 379 54 19416 6.64086778070947 0.8971455182530466 0.008745159060531065 0.007783451484839051
GOTERM_BP_DIRECT GO:0060612~adipose tissue development 6 1.574803149606299 6.248605554330674E-4 PIK3CA, HSD17B1, RORC, DYRK1B, HRAS, PPARD 379 36 19416 8.53825857519789 0.9010689113865301 0.008826751586480086 0.007856071258002
GOTERM_BP_DIRECT GO:0090050~positive regulation of cell migration involved in sprouting angiogenesis 6 1.574803149606299 6.248605554330674E-4 ABL1, KDR, PTGS2, HDAC9, FGF2, HDAC7 379 36 19416 8.53825857519789 0.9010689113865301 0.008826751586480086 0.007856071258002
GOTERM_BP_DIRECT GO:0032930~positive regulation of superoxide anion generation 5 1.3123359580052494 6.508852826587986E-4 APP, SYK, ITGB2, MAPT, EGFR 379 21 19416 12.1975122502827 0.9101587215943623 0.00909028841932156 0.008090626871992765
GOTERM_BP_DIRECT GO:0060252~positive regulation of glial cell proliferation 5 1.3123359580052494 6.508852826587986E-4 PPP1CC, CYSLTR1, PRKCH, TNF, EGFR 379 21 19416 12.1975122502827 0.9101587215943623 0.00909028841932156 0.008090626871992765
GOTERM_BP_DIRECT GO:0001659~temperature homeostasis 5 1.3123359580052494 6.508852826587986E-4 STAT3, ADORA1, DRD1, HTR2A, DRD2 379 21 19416 12.1975122502827 0.9101587215943623 0.00909028841932156 0.008090626871992765
GOTERM_BP_DIRECT GO:0071260~cellular response to mechanical stimulus 8 2.099737532808399 6.918442937290805E-4 PTGER4, CHEK1, CASP1, PTGS2, FGF2, EGFR, IGF1R, MAPK3 379 76 19416 5.392584363282878 0.9228035555169515 0.009625998989065139 0.008567425201291695
GOTERM_BP_DIRECT GO:0030855~epithelial cell differentiation 9 2.3622047244094486 7.026766496712196E-4 LGALS3, CBR1, CPT1A, AKR1C1, GSTA1, CDK1, PPARG, CTSB, CES1 379 99 19416 4.6572319501079384 0.9258392616303677 0.009740098428588704 0.00866897709369662
GOTERM_BP_DIRECT GO:0070555~response to interleukin-1 6 1.574803149606299 7.110854071663022E-4 APP, SRC, CD38, LGALS9, SELE, SNCA 379 37 19416 8.307494829922272 0.9281132436833723 0.009783372088931168 0.008707491937568028
GOTERM_BP_DIRECT GO:0032570~response to progesterone 6 1.574803149606299 7.110854071663022E-4 HSPA8, PTGER2, CD38, NR1H3, TACR1, TYMS 379 37 19416 8.307494829922272 0.9281132436833723 0.009783372088931168 0.008707491937568028
GOTERM_BP_DIRECT GO:0006939~smooth muscle contraction 5 1.3123359580052494 7.833958451702429E-4 EDNRA, HTR2B, ADRA1A, ADA, MYLK 379 22 19416 11.643079875269848 0.9450034204146125 0.010698701191789922 0.009522162044246421
GOTERM_BP_DIRECT GO:0050709~negative regulation of protein secretion 5 1.3123359580052494 7.833958451702429E-4 CYP51A1, HMGCR, DRD2, DRD3, DRD4 379 22 19416 11.643079875269848 0.9450034204146125 0.010698701191789922 0.009522162044246421
GOTERM_BP_DIRECT GO:0005980~glycogen catabolic process 4 1.0498687664041995 7.935074451169384E-4 PYGB, GAA, PYGM, PYGL 379 10 19416 20.491820580474933 0.947025088529023 0.010718142534225508 0.009539465416843777
GOTERM_BP_DIRECT GO:0071875~adrenergic receptor signaling pathway 4 1.0498687664041995 7.935074451169384E-4 PDE4D, ADRA2C, ADRA2B, ADRA2A 379 10 19416 20.491820580474933 0.947025088529023 0.010718142534225508 0.009539465416843777
GOTERM_BP_DIRECT GO:0044598~doxorubicin metabolic process 4 1.0498687664041995 7.935074451169384E-4 AKR1B10, AKR1C1, AKR1C3, AKR1B1 379 10 19416 20.491820580474933 0.947025088529023 0.010718142534225508 0.009539465416843777
GOTERM_BP_DIRECT GO:2001240~negative regulation of extrinsic apoptotic signaling pathway in absence of ligand 6 1.574803149606299 8.059009645716942E-4 TERT, BCL2, AKT1, TNF, BCL2L1, MCL1 379 38 19416 8.088876544924318 0.9494019363901549 0.010845961708653965 0.009653228281087858
GOTERM_BP_DIRECT GO:0032729~positive regulation of type II interferon production 8 2.099737532808399 8.728770114626303E-4 APP, PDE4D, ABL1, TLR9, LGALS9, HRAS, TNF, IL2 379 79 19416 5.187802678601249 0.9605187168149134 0.011704774708055053 0.010417597375934435
GOTERM_BP_DIRECT GO:0043627~response to estrogen 7 1.837270341207349 9.020670741582167E-4 CYP27B1, HSP90AA1, MME, SRD5A1, MMP2, PPARG, ESR1 379 58 19416 6.18287689928123 0.9645650602051011 0.012009173530430071 0.010688521375097718
GOTERM_BP_DIRECT GO:1903078~positive regulation of protein localization to plasma membrane 7 1.837270341207349 9.020670741582167E-4 LGALS3, PRKCH, PDPK1, AKT1, PIK3R1, TNF, EGFR 379 58 19416 6.18287689928123 0.9645650602051011 0.012009173530430071 0.010688521375097718
GOTERM_BP_DIRECT GO:0033077~T cell differentiation in thymus 6 1.574803149606299 9.098315095530466E-4 ADAM17, CDK6, PRKDC, BCL2, BRAF, ADA 379 39 19416 7.881469454028822 0.9655697306406469 0.012026022917342234 0.010703517830241913
GOTERM_BP_DIRECT GO:0032212~positive regulation of telomere maintenance via telomerase 6 1.574803149606299 9.098315095530466E-4 HSP90AA1, TNKS2, TNKS, MAPK1, NEK2, MAPK3 379 39 19416 7.881469454028822 0.9655697306406469 0.012026022917342234 0.010703517830241913
GOTERM_BP_DIRECT GO:0002223~stimulatory C-type lectin receptor signaling pathway 5 1.3123359580052494 9.338702723935483E-4 IKBKB, SYK, SRC, FYN, MAP3K7 379 23 19416 11.136859011127681 0.9685031812387495 0.012212911230136122 0.010869853983266247
GOTERM_BP_DIRECT GO:2001243~negative regulation of intrinsic apoptotic signaling pathway 5 1.3123359580052494 9.338702723935483E-4 SRC, BCL2, AKT1, MMP9, BCL2L1 379 23 19416 11.136859011127681 0.9685031812387495 0.012212911230136122 0.010869853983266247
GOTERM_BP_DIRECT GO:0010906~regulation of glucose metabolic process 5 1.3123359580052494 9.338702723935483E-4 IGFBP3, RORC, RORA, SIRT1, PDK1 379 23 19416 11.136859011127681 0.9685031812387495 0.012212911230136122 0.010869853983266247
GOTERM_BP_DIRECT GO:0007565~female pregnancy 8 2.099737532808399 9.408741450914892E-4 HSD11B2, STS, BCL2, CD38, LNPEP, LGALS9, ADRA2B, ADRA2A 379 80 19416 5.122955145118733 0.96930987641714 0.012261180320364794 0.010912814908209034
GOTERM_BP_DIRECT GO:0008283~cell population proliferation 11 2.8871391076115485 9.835977180813749E-4 CDK9, EDNRA, STAT3, ESRRB, S1PR1, AKT1, TYR, CDC25A, PTGES, PDK1, PPARD 379 156 19416 3.612340166429876 0.9738023776528464 0.0127729654548041 0.011368318888982628
GOTERM_BP_DIRECT GO:0030282~bone mineralization 7 1.837270341207349 9.879780992407762E-4 CYP27B1, MMP13, ALOX15, EIF2AK3, ALPL, PTGS2, HIF1A 379 59 19416 6.078082375564599 0.9742240762381311 0.012784989319196197 0.011379020485661247
GOTERM_BP_DIRECT GO:0097190~apoptotic signaling pathway 8 2.099737532808399 0.001012974114861708 MAPK9, SYK, ADORA2A, DAPK1, ADORA1, CD38, PSEN1, PPARD 379 81 19416 5.059708785302453 0.9765038173411796 0.013062777697223629 0.011626260398447618
GOTERM_BP_DIRECT GO:0050850~positive regulation of calcium-mediated signaling 6 1.574803149606299 0.0010234105642461797 APP, GRM5, PTPRC, SYK, HTR2C, ADA 379 40 19416 7.6844327176781 0.9773949507228945 0.013151536452344136 0.011705258328565681
GOTERM_BP_DIRECT GO:0031647~regulation of protein stability 10 2.6246719160104988 0.0010731787954251619 HSPA8, HDAC3, TERT, CD81, BCL2, PIN1, MAPK1, HDAC8, HDAC6, AURKA 379 131 19416 3.9106527825333846 0.9812012987184708 0.013583435614682374 0.01208966141982268
GOTERM_BP_DIRECT GO:0060158~phospholipase C-activating dopamine receptor signaling pathway 4 1.0498687664041995 0.0010753706120243004 DRD1, DRD2, DRD3, DRD4 379 11 19416 18.628927800431757 0.9813533379848249 0.013583435614682374 0.01208966141982268
GOTERM_BP_DIRECT GO:0060020~Bergmann glial cell differentiation 4 1.0498687664041995 0.0010753706120243004 ABL1, MAPK1, PTPN11, MAPK3 379 11 19416 18.628927800431757 0.9813533379848249 0.013583435614682374 0.01208966141982268
GOTERM_BP_DIRECT GO:0048149~behavioral response to ethanol 4 1.0498687664041995 0.0010753706120243004 OPRM1, DRD2, FGF2, DRD4 379 11 19416 18.628927800431757 0.9813533379848249 0.013583435614682374 0.01208966141982268
GOTERM_BP_DIRECT GO:0019372~lipoxygenase pathway 4 1.0498687664041995 0.0010753706120243004 ALOX5, ALOX5AP, ALOX15, ALOX12 379 11 19416 18.628927800431757 0.9813533379848249 0.013583435614682374 0.01208966141982268
GOTERM_BP_DIRECT GO:0006509~membrane protein ectodomain proteolysis 5 1.3123359580052494 0.001103578625985844 BACE1, ADAM17, MMP7, PSEN2, PSEN1 379 24 19416 10.672823218997364 0.9832037536969179 0.013752001665904406 0.012239690215479361
GOTERM_BP_DIRECT GO:0046470~phosphatidylcholine metabolic process 5 1.3123359580052494 0.001103578625985844 PLA2G1B, PON1, PLA2G2A, PLA2G10, PLA2G5 379 24 19416 10.672823218997364 0.9832037536969179 0.013752001665904406 0.012239690215479361
GOTERM_BP_DIRECT GO:2000378~negative regulation of reactive oxygen species metabolic process 5 1.3123359580052494 0.001103578625985844 G6PD, MMP3, BCL2, HIF1A, SIRT2 379 24 19416 10.672823218997364 0.9832037536969179 0.013752001665904406 0.012239690215479361
GOTERM_BP_DIRECT GO:0038095~Fc-epsilon receptor signaling pathway 5 1.3123359580052494 0.001103578625985844 IKBKB, FCER2, MAPK9, SYK, MAP3K7 379 24 19416 10.672823218997364 0.9832037536969179 0.013752001665904406 0.012239690215479361
GOTERM_BP_DIRECT GO:0006157~deoxyadenosine catabolic process 3 0.7874015748031495 0.0011194721022090728 PNP, XDH, ADA 379 3 19416 51.22955145118734 0.9841642789054713 0.013764671927826507 0.012250967125171715
GOTERM_BP_DIRECT GO:0010513~positive regulation of phosphatidylinositol biosynthetic process 3 0.7874015748031495 0.0011194721022090728 HTR2B, HTR2C, HTR2A 379 3 19416 51.22955145118734 0.9841642789054713 0.013764671927826507 0.012250967125171715
GOTERM_BP_DIRECT GO:0002679~respiratory burst involved in defense response 3 0.7874015748031495 0.0011194721022090728 PIK3CD, MPO, PIK3CG 379 3 19416 51.22955145118734 0.9841642789054713 0.013764671927826507 0.012250967125171715
GOTERM_BP_DIRECT GO:0099183~trans-synaptic signaling by BDNF, modulating synaptic transmission 3 0.7874015748031495 0.0011194721022090728 NTRK2, PLG, PLAT 379 3 19416 51.22955145118734 0.9841642789054713 0.013764671927826507 0.012250967125171715
GOTERM_BP_DIRECT GO:0030324~lung development 8 2.099737532808399 0.0011701700643618291 HSD11B1, RBP4, MME, CYP1A2, FGF1, FGF2, EGFR, PPP1CA 379 83 19416 4.937788091680707 0.9868762967130366 0.014340395391401091 0.012763378119231342
GOTERM_BP_DIRECT GO:0050731~positive regulation of peptidyl-tyrosine phosphorylation 8 2.099737532808399 0.0012556181737293922 PTPRC, SYK, SRC, ABL1, PTPN11, MIF, HTR2A, MTOR 379 84 19416 4.879004900113079 0.9904380419997686 0.01533677511872106 0.013650185690642304
GOTERM_BP_DIRECT GO:0046697~decidualization 5 1.3123359580052494 0.0012937904049932095 CYP27B1, PARP1, PTGS2, CTSB, PPARD 379 25 19416 10.245910290237466 0.9916993255074276 0.015699404225835635 0.013972936373926664
GOTERM_BP_DIRECT GO:0014059~regulation of dopamine secretion 5 1.3123359580052494 0.0012937904049932095 HTR1B, HTR2A, DRD2, DRD3, SNCA 379 25 19416 10.245910290237466 0.9916993255074276 0.015699404225835635 0.013972936373926664
GOTERM_BP_DIRECT GO:0050808~synapse organization 7 1.837270341207349 0.0013960387173113614 APP, GRM5, PTPRS, PIN1, MAPT, PSEN1, SNCA 379 63 19416 5.69217238346526 0.9943174155268784 0.016884768930618785 0.015027946192234068
GOTERM_BP_DIRECT GO:0002031~G protein-coupled receptor internalization 4 1.0498687664041995 0.0014132126156260428 HTR2B, HTR1B, DRD2, DRD3 379 12 19416 17.07651715039578 0.9946678414361602 0.01692653686223943 0.015065120892790242
GOTERM_BP_DIRECT GO:0010389~regulation of G2/M transition of mitotic cell cycle 4 1.0498687664041995 0.0014132126156260428 CDK6, CDK4, CDK2, AURKA 379 12 19416 17.07651715039578 0.9946678414361602 0.01692653686223943 0.015065120892790242
GOTERM_BP_DIRECT GO:0043276~anoikis 4 1.0498687664041995 0.0014132126156260428 PIK3CA, AKT1, MAP3K7, MTOR 379 12 19416 17.07651715039578 0.9946678414361602 0.01692653686223943 0.015065120892790242
GOTERM_BP_DIRECT GO:0042307~positive regulation of protein import into nucleus 6 1.574803149606299 0.001427496107856234 HSP90AA1, HDAC3, CDK1, PSEN1, PIK3R1, PTGS2 379 43 19416 7.1483095048168375 0.9949427758591625 0.017042461597341685 0.01516829735251108
GOTERM_BP_DIRECT GO:0007166~cell surface receptor signaling pathway 17 4.4619422572178475 0.001534754975436204 CCR1, CDA, GCGR, STAT3, MIF, F2, EGFR, CYSLTR1, PTPRC, CCKBR, CXCR1, CXCR2, MAPK1, AGTR2, HRAS, MET, MAPK3 379 351 19416 2.4812033466387025 0.9966017389412495 0.018264077698036625 0.016255571990632975
GOTERM_BP_DIRECT GO:0016485~protein processing 8 2.099737532808399 0.0015415438461622217 BACE1, ADAM17, BMP1, MME, PSEN2, ECE1, PSEN1, F3 379 87 19416 4.710763351833318 0.9966861868664336 0.018286069790533276 0.016275145606597305
GOTERM_BP_DIRECT GO:0043123~positive regulation of canonical NF-kappaB signal transduction 13 3.4120734908136483 0.001663352319960998 PARP1, STAT3, HTR2B, TNF, IKBKB, PPM1A, EDNRA, CASP1, ABL1, TLR9, LGALS9, GAPDH, MAP3K7 379 226 19416 2.9468326055992713 0.9978902640358365 0.019667945482989307 0.01750505604457357
GOTERM_BP_DIRECT GO:0030198~extracellular matrix organization 11 2.8871391076115485 0.0017186975521711722 MMP12, COL18A1, APP, MMP13, MMP7, MMP1, MMP2, MMP3, MMP8, TNF, MMP9 379 168 19416 3.3543158688277424 0.998281618025131 0.020257642167469773 0.018029903620547266
GOTERM_BP_DIRECT GO:0019222~regulation of metabolic process 5 1.3123359580052494 0.0017407796210033174 CNR2, CNR1, S1PR1, S1PR3, TNF 379 27 19416 9.4869539724421 0.9984166928539036 0.020388054991561006 0.018145974910078883
GOTERM_BP_DIRECT GO:2000773~negative regulation of cellular senescence 5 1.3123359580052494 0.0017407796210033174 CDK6, TERT, ABL1, MIF, SIRT1 379 27 19416 9.4869539724421 0.9984166928539036 0.020388054991561006 0.018145974910078883
GOTERM_BP_DIRECT GO:0032722~positive regulation of chemokine production 6 1.574803149606299 0.001755254500108347 APP, ADAM17, ADORA2B, TLR9, HIF1A, TNF 379 45 19416 6.830606860158312 0.9984994218691142 0.020492734715776 0.018239142975889258
GOTERM_BP_DIRECT GO:0046471~phosphatidylglycerol metabolic process 4 1.0498687664041995 0.0018107880941639334 PLA2G1B, PLA2G2A, PLA2G10, PLA2G5 379 13 19416 15.762938908057642 0.9987786540306872 0.02081281595186558 0.018524024789366447
GOTERM_BP_DIRECT GO:0043030~regulation of macrophage activation 4 1.0498687664041995 0.0018107880941639334 PLA2G10, RORA, MIF, SNCA 379 13 19416 15.762938908057642 0.9987786540306872 0.02081281595186558 0.018524024789366447
GOTERM_BP_DIRECT GO:0071872~cellular response to epinephrine stimulus 4 1.0498687664041995 0.0018107880941639334 SRD5A1, PDE4D, SIRT2, SNCA 379 13 19416 15.762938908057642 0.9987786540306872 0.02081281595186558 0.018524024789366447
GOTERM_BP_DIRECT GO:0033628~regulation of cell adhesion mediated by integrin 4 1.0498687664041995 0.0018107880941639334 PLAU, PTPN11, PTK2, PIK3CG 379 13 19416 15.762938908057642 0.9987786540306872 0.02081281595186558 0.018524024789366447
GOTERM_BP_DIRECT GO:0045737~positive regulation of cyclin-dependent protein serine/threonine kinase activity 4 1.0498687664041995 0.0018107880941639334 ADAM17, PIM1, AKT1, EGFR 379 13 19416 15.762938908057642 0.9987786540306872 0.02081281595186558 0.018524024789366447
GOTERM_BP_DIRECT GO:0034097~response to cytokine 6 1.574803149606299 0.0019383469401327191 AVPR2, BCL2, TYMS, SELE, BCL2L1, MCL1 379 46 19416 6.682115406676609 0.9992389288438313 0.022209975310932488 0.019767538144882902
GOTERM_BP_DIRECT GO:0001764~neuron migration 9 2.3622047244094486 0.001961623589681122 NTRK2, HSP90AA1, CCKAR, CDK5, AXL, FYN, PSEN1, CDK5R1, FGFR1 379 116 19416 3.9747065781093616 0.9993018655795519 0.022407311436450104 0.019943173161758074
GOTERM_BP_DIRECT GO:0007268~chemical synaptic transmission 13 3.4120734908136483 0.0019964975543420842 HTR2B, HTR1B, HTR2C, HTR2A, SLC6A2, RPS6KA3, HTR6, GRM5, GRM4, CDK5, MAPK1, DRD4, SNCA 379 231 19416 2.8830483500668196 0.999386557104807 0.022636813333654093 0.02014743667145544
GOTERM_BP_DIRECT GO:1905564~positive regulation of vascular endothelial cell proliferation 5 1.3123359580052494 0.00200006429616452 ADAM17, PDPK1, STAT3, FGF2, FGFR1 379 28 19416 9.148134187712024 0.9993946176530679 0.022636813333654093 0.02014743667145544
GOTERM_BP_DIRECT GO:0010332~response to gamma radiation 5 1.3123359580052494 0.00200006429616452 POLB, PTPRC, PARP1, PRKDC, BCL2 379 28 19416 9.148134187712024 0.9993946176530679 0.022636813333654093 0.02014743667145544
GOTERM_BP_DIRECT GO:0042110~T cell activation 7 1.837270341207349 0.0020735849795944098 DPP4, PTPRC, LCK, PIK3CD, PTPN6, ADA, PIK3CG 379 68 19416 5.273630296445755 0.9995390890597841 0.02339737198011863 0.020824356471902398
GOTERM_BP_DIRECT GO:0099553~trans-synaptic signaling by endocannabinoid, modulating synaptic transmission 3 0.7874015748031495 0.002210081910431384 GRM5, CNR2, CNR1 379 4 19416 38.422163588390504 0.9997221877930632 0.02434378913841236 0.021666695871907674
GOTERM_BP_DIRECT GO:0035106~operant conditioning 3 0.7874015748031495 0.002210081910431384 TACR2, DRD1, TACR1 379 4 19416 38.422163588390504 0.9997221877930632 0.02434378913841236 0.021666695871907674
GOTERM_BP_DIRECT GO:0046059~dAMP catabolic process 3 0.7874015748031495 0.002210081910431384 PNP, XDH, ADA 379 4 19416 38.422163588390504 0.9997221877930632 0.02434378913841236 0.021666695871907674
GOTERM_BP_DIRECT GO:0014827~intestine smooth muscle contraction 3 0.7874015748031495 0.002210081910431384 PTGER3, TACR2, HTR2B 379 4 19416 38.422163588390504 0.9997221877930632 0.02434378913841236 0.021666695871907674
GOTERM_BP_DIRECT GO:2001225~regulation of chloride transport 3 0.7874015748031495 0.002210081910431384 ABCB1, CA2, CA7 379 4 19416 38.422163588390504 0.9997221877930632 0.02434378913841236 0.021666695871907674
GOTERM_BP_DIRECT GO:0034776~response to histamine 3 0.7874015748031495 0.002210081910431384 DRD2, DRD3, DRD4 379 4 19416 38.422163588390504 0.9997221877930632 0.02434378913841236 0.021666695871907674
GOTERM_BP_DIRECT GO:0060338~regulation of type I interferon-mediated signaling pathway 3 0.7874015748031495 0.002210081910431384 PTPN1, PTPN6, PTPN11 379 4 19416 38.422163588390504 0.9997221877930632 0.02434378913841236 0.021666695871907674
GOTERM_BP_DIRECT GO:0035624~receptor transactivation 3 0.7874015748031495 0.002210081910431384 ADRA2C, ADRA2B, ADRA2A 379 4 19416 38.422163588390504 0.9997221877930632 0.02434378913841236 0.021666695871907674
GOTERM_BP_DIRECT GO:0010745~negative regulation of macrophage derived foam cell differentiation 4 1.0498687664041995 0.002271569044965316 NR1H2, NR1H3, PPARG, PPARA 379 14 19416 14.637014700339238 0.9997788435411465 0.02436833923309169 0.021688546185842757
GOTERM_BP_DIRECT GO:0002523~leukocyte migration involved in inflammatory response 4 1.0498687664041995 0.002271569044965316 ALOX5, ITGB2, SELE, TNF 379 14 19416 14.637014700339238 0.9997788435411465 0.02436833923309169 0.021688546185842757
GOTERM_BP_DIRECT GO:0048771~tissue remodeling 4 1.0498687664041995 0.002271569044965316 MMP2, CYP1A1, PLG, F2 379 14 19416 14.637014700339238 0.9997788435411465 0.02436833923309169 0.021688546185842757
GOTERM_BP_DIRECT GO:0034638~phosphatidylcholine catabolic process 4 1.0498687664041995 0.002271569044965316 PLA2G10, PLA2G4A, PLA2G5, PLA2G7 379 14 19416 14.637014700339238 0.9997788435411465 0.02436833923309169 0.021688546185842757
GOTERM_BP_DIRECT GO:0045598~regulation of fat cell differentiation 4 1.0498687664041995 0.002271569044965316 ALOX5, RORC, TNF, HDAC6 379 14 19416 14.637014700339238 0.9997788435411465 0.02436833923309169 0.021688546185842757
GOTERM_BP_DIRECT GO:0038166~angiotensin-activated signaling pathway 4 1.0498687664041995 0.002271569044965316 CA2, SRC, AGTR1, AGTR2 379 14 19416 14.637014700339238 0.9997788435411465 0.02436833923309169 0.021688546185842757
GOTERM_BP_DIRECT GO:0042987~amyloid precursor protein catabolic process 4 1.0498687664041995 0.002271569044965316 BACE1, ADAM17, PSEN2, PSEN1 379 14 19416 14.637014700339238 0.9997788435411465 0.02436833923309169 0.021688546185842757
GOTERM_BP_DIRECT GO:0071498~cellular response to fluid shear stress 4 1.0498687664041995 0.002271569044965316 HDAC3, SRC, MMP2, PTGS2 379 14 19416 14.637014700339238 0.9997788435411465 0.02436833923309169 0.021688546185842757
GOTERM_BP_DIRECT GO:2001028~positive regulation of endothelial cell chemotaxis 4 1.0498687664041995 0.002271569044965316 KDR, FGF2, MET, FGFR1 379 14 19416 14.637014700339238 0.9997788435411465 0.02436833923309169 0.021688546185842757
GOTERM_BP_DIRECT GO:0030308~negative regulation of cell growth 9 2.3622047244094486 0.0024268548329063042 CDA, CYP27B1, HNF4A, BCL2, PPARG, AGTR2, FBP1, ESR2, PPARD 379 120 19416 3.84221635883905 0.9998756867728233 0.025958929874526682 0.023104219131772737
GOTERM_BP_DIRECT GO:0006909~phagocytosis 7 1.837270341207349 0.0025845214551064744 ADORA2A, PIK3CA, AXL, ITGB2, ADORA1, ITGAL, MET 379 71 19416 5.0508008473001595 0.999930743677969 0.027454984208164956 0.024435751953984154
GOTERM_BP_DIRECT GO:0071549~cellular response to dexamethasone stimulus 5 1.3123359580052494 0.0025963913733741515 RPS6KB1, SRD5A1, NR3C1, EGFR, IGF1R 379 30 19416 8.53825857519789 0.9999337278485508 0.027454984208164956 0.024435751953984154
GOTERM_BP_DIRECT GO:0071902~positive regulation of protein serine/threonine kinase activity 5 1.3123359580052494 0.0025963913733741515 PPP2CA, SRC, PIM1, CALM1, SNCA 379 30 19416 8.53825857519789 0.9999337278485508 0.027454984208164956 0.024435751953984154
GOTERM_BP_DIRECT GO:0090314~positive regulation of protein targeting to membrane 5 1.3123359580052494 0.0025963913733741515 CDK5, ITGB2, FYN, HRAS, CDK5R1 379 30 19416 8.53825857519789 0.9999337278485508 0.027454984208164956 0.024435751953984154
GOTERM_BP_DIRECT GO:0050966~detection of mechanical stimulus involved in sensory perception of pain 4 1.0498687664041995 0.002798756568955665 BACE1, FYN, HTR2A, TNF 379 15 19416 13.661213720316622 0.9999687258975738 0.029178022709027935 0.025969307431380168
GOTERM_BP_DIRECT GO:0006950~response to stress 4 1.0498687664041995 0.002798756568955665 ALK, BCL2, BCL2L1, MCL1 379 15 19416 13.661213720316622 0.9999687258975738 0.029178022709027935 0.025969307431380168
GOTERM_BP_DIRECT GO:1900034~regulation of cellular response to heat 4 1.0498687664041995 0.002798756568955665 GSK3B, MAPT, SIRT1, MTOR 379 15 19416 13.661213720316622 0.9999687258975738 0.029178022709027935 0.025969307431380168
GOTERM_BP_DIRECT GO:0014044~Schwann cell development 4 1.0498687664041995 0.002798756568955665 CDK5, MAPK1, HRAS, MAPK3 379 15 19416 13.661213720316622 0.9999687258975738 0.029178022709027935 0.025969307431380168
GOTERM_BP_DIRECT GO:0010039~response to iron ion 4 1.0498687664041995 0.002798756568955665 BCL2, DRD2, HIF1A, SLC6A3 379 15 19416 13.661213720316622 0.9999687258975738 0.029178022709027935 0.025969307431380168
GOTERM_BP_DIRECT GO:0010468~regulation of gene expression 13 3.4120734908136483 0.0028338175152630304 APP, AHR, PSEN1, HIF1A, ERN1, PTPRC, CDK6, CDK4, CYP1A2, CDK2, BCL2, TLR9, PIN1 379 241 19416 2.7634197878233833 0.9999725418419876 0.0294605579325519 0.026220772177742758
GOTERM_BP_DIRECT GO:0034976~response to endoplasmic reticulum stress 8 2.099737532808399 0.0028738191456445885 ERN1, CXCL8, HSPA5, ALOX15, ABL1, EIF2AK3, PIK3R1, CFTR 379 97 19416 4.225117645458749 0.9999763303513572 0.02979273013453956 0.02651641531023326
GOTERM_BP_DIRECT GO:0016311~dephosphorylation 5 1.3123359580052494 0.002935858031976445 PPM1A, PTPRC, EPHX2, FBP1, PPP1CA 379 31 19416 8.262830879223763 0.9999811988366202 0.030266324725194492 0.026937928571951
GOTERM_BP_DIRECT GO:0097421~liver regeneration 5 1.3123359580052494 0.002935858031976445 CPT1A, TYMS, TNF, EGFR, AURKA 379 31 19416 8.262830879223763 0.9999811988366202 0.030266324725194492 0.026937928571951
GOTERM_BP_DIRECT GO:0050918~positive chemotaxis 6 1.574803149606299 0.0030690601316954763 LGALS3, APP, MIF, FGF2, MET, PGF 379 51 19416 6.027006053080863 0.9999885332313984 0.031551643187235995 0.02808190020501361
GOTERM_BP_DIRECT GO:0051281~positive regulation of release of sequestered calcium ion into cytosol 5 1.3123359580052494 0.003304444973459153 PDPK1, ABL1, DRD1, F2, SNCA 379 32 19416 8.004617414248022 0.9999952148909359 0.033690773682568384 0.029985789924447517
GOTERM_BP_DIRECT GO:0030878~thyroid gland development 5 1.3123359580052494 0.003304444973459153 EDNRA, TUBB1, MAPK1, BRAF, MAPK3 379 32 19416 8.004617414248022 0.9999952148909359 0.033690773682568384 0.029985789924447517
GOTERM_BP_DIRECT GO:0045740~positive regulation of DNA replication 5 1.3123359580052494 0.003304444973459153 WEE1, CDK2, CDK1, CDC25A, EGFR 379 32 19416 8.004617414248022 0.9999952148909359 0.033690773682568384 0.029985789924447517
GOTERM_BP_DIRECT GO:0010288~response to lead ion 4 1.0498687664041995 0.003395292225371108 BACE1, PPP2CA, MAPT, PPP1CA 379 16 19416 12.807387862796833 0.9999965850835044 0.03423971805476422 0.030474366731260024
GOTERM_BP_DIRECT GO:0090399~replicative senescence 4 1.0498687664041995 0.003395292225371108 MME, TERT, CHEK1, SERPINE1 379 16 19416 12.807387862796833 0.9999965850835044 0.03423971805476422 0.030474366731260024
GOTERM_BP_DIRECT GO:0048169~regulation of long-term neuronal synaptic plasticity 4 1.0498687664041995 0.003395292225371108 APP, DRD2, HRAS, SNCA 379 16 19416 12.807387862796833 0.9999965850835044 0.03423971805476422 0.030474366731260024
GOTERM_BP_DIRECT GO:0002407~dendritic cell chemotaxis 4 1.0498687664041995 0.003395292225371108 CCR1, CXCR1, CXCR2, PIK3CG 379 16 19416 12.807387862796833 0.9999965850835044 0.03423971805476422 0.030474366731260024
GOTERM_BP_DIRECT GO:0098869~cellular oxidant detoxification 7 1.837270341207349 0.003405961539619687 FABP1, ALOX5AP, ALB, GSTA1, PTGS2, PTGES, PTGS1 379 75 19416 4.781424802110818 0.9999967177434145 0.03425397733188169 0.030487057911704477
GOTERM_BP_DIRECT GO:0006979~response to oxidative stress 9 2.3622047244094486 0.0034447366084624327 APP, ABL1, AKT1, PSEN1, PTGS2, MPO, SIRT1, EGFR, PTGS1 379 127 19416 3.6304406540211493 0.9999971579336094 0.03455005470980885 0.03075057557798172
GOTERM_BP_DIRECT GO:0007596~blood coagulation 8 2.099737532808399 0.003602648536126459 ADORA2A, F10, PLAU, HNF4A, PLG, PLAT, F2, F3 379 101 19416 4.057786253559393 0.9999984190392951 0.0351359439314097 0.0312720343988283
GOTERM_BP_DIRECT GO:0120162~positive regulation of cold-induced thermogenesis 8 2.099737532808399 0.003602648536126459 ACHE, FABP4, HDAC3, SYK, FABP5, SCD, ALPL, IGF1R 379 101 19416 4.057786253559393 0.9999984190392951 0.0351359439314097 0.0312720343988283
GOTERM_BP_DIRECT GO:0001932~regulation of protein phosphorylation 6 1.574803149606299 0.003632668572846803 PPP2CA, PIK3CA, TLR9, PIN1, DRD1, PTK2 379 53 19416 5.799571862398567 0.9999985858549392 0.0351359439314097 0.0312720343988283
GOTERM_BP_DIRECT GO:1900087~positive regulation of G1/S transition of mitotic cell cycle 6 1.574803149606299 0.003632668572846803 ADAM17, TERT, CCNE1, CYP1A1, AKT1, EGFR 379 53 19416 5.799571862398567 0.9999985858549392 0.0351359439314097 0.0312720343988283
GOTERM_BP_DIRECT GO:0043243~positive regulation of protein-containing complex disassembly 3 0.7874015748031495 0.0036360622874168917 INSR, TNF, IGF1R 379 5 19416 30.7377308707124 0.9999986035696941 0.0351359439314097 0.0312720343988283
GOTERM_BP_DIRECT GO:0071373~cellular response to luteinizing hormone stimulus 3 0.7874015748031495 0.0036360622874168917 CCNA2, EDNRA, CYP1B1 379 5 19416 30.7377308707124 0.9999986035696941 0.0351359439314097 0.0312720343988283
GOTERM_BP_DIRECT GO:0007195~adenylate cyclase-inhibiting dopamine receptor signaling pathway 3 0.7874015748031495 0.0036360622874168917 DRD2, DRD3, DRD4 379 5 19416 30.7377308707124 0.9999986035696941 0.0351359439314097 0.0312720343988283
GOTERM_BP_DIRECT GO:0046602~regulation of mitotic centrosome separation 3 0.7874015748031495 0.0036360622874168917 CHEK1, NEK2, KIF11 379 5 19416 30.7377308707124 0.9999986035696941 0.0351359439314097 0.0312720343988283
GOTERM_BP_DIRECT GO:0070857~regulation of bile acid biosynthetic process 3 0.7874015748031495 0.0036360622874168917 NR1H4, SIRT1, CES1 379 5 19416 30.7377308707124 0.9999986035696941 0.0351359439314097 0.0312720343988283
GOTERM_BP_DIRECT GO:0014063~negative regulation of serotonin secretion 3 0.7874015748031495 0.0036360622874168917 MAOB, CNR1, HTR1B 379 5 19416 30.7377308707124 0.9999986035696941 0.0351359439314097 0.0312720343988283
GOTERM_BP_DIRECT GO:0033031~positive regulation of neutrophil apoptotic process 3 0.7874015748031495 0.0036360622874168917 HCAR2, PIK3CD, PIK3CB 379 5 19416 30.7377308707124 0.9999986035696941 0.0351359439314097 0.0312720343988283
GOTERM_BP_DIRECT GO:0051584~regulation of dopamine uptake involved in synaptic transmission 3 0.7874015748031495 0.0036360622874168917 DRD1, DRD2, DRD3 379 5 19416 30.7377308707124 0.9999986035696941 0.0351359439314097 0.0312720343988283
GOTERM_BP_DIRECT GO:0045923~positive regulation of fatty acid metabolic process 3 0.7874015748031495 0.0036360622874168917 PPARG, PPARA, PPARD 379 5 19416 30.7377308707124 0.9999986035696941 0.0351359439314097 0.0312720343988283
GOTERM_BP_DIRECT GO:0032811~negative regulation of epinephrine secretion 3 0.7874015748031495 0.0036360622874168917 ADRA2C, ADRA2B, ADRA2A 379 5 19416 30.7377308707124 0.9999986035696941 0.0351359439314097 0.0312720343988283
GOTERM_BP_DIRECT GO:0051968~positive regulation of synaptic transmission, glutamatergic 5 1.3123359580052494 0.003703314300682261 ADORA2A, DRD1, PTGS2, EGFR, HDAC6 379 33 19416 7.7620532501799 0.9999989122593474 0.03559991227746766 0.03168498001674641
GOTERM_BP_DIRECT GO:0005977~glycogen metabolic process 5 1.3123359580052494 0.003703314300682261 GSK3B, PPP1CC, PYGM, PYGL, PPP1CA 379 33 19416 7.7620532501799 0.9999989122593474 0.03559991227746766 0.03168498001674641
GOTERM_BP_DIRECT GO:0050727~regulation of inflammatory response 8 2.099737532808399 0.0038050400327590177 ALOX5, ALOX15, CASP1, AGTR1, PTGS2, SELE, ESR1, PTGES 379 102 19416 4.018004035387242 0.9999992545766078 0.03648303927782675 0.03247098929509898
GOTERM_BP_DIRECT GO:0016042~lipid catabolic process 8 2.099737532808399 0.004015950305544728 PLA2G1B, PLA2G2A, PLA2G10, ADORA1, PLA2G5, PLA2G7, SIRT2, CES1 379 103 19416 3.978994287470861 0.9999996595361296 0.03840576765070036 0.034182274693706285
GOTERM_BP_DIRECT GO:0070542~response to fatty acid 4 1.0498687664041995 0.004063869006470027 SCD, TBXAS1, FFAR1, PTGS2 379 17 19416 12.054012106161725 0.9999997150702873 0.0384664429487099 0.034236277512307595
GOTERM_BP_DIRECT GO:0071732~cellular response to nitric oxide 4 1.0498687664041995 0.004063869006470027 CCNA2, PTPN1, CDK2, MMP3 379 17 19416 12.054012106161725 0.9999997150702873 0.0384664429487099 0.034236277512307595
GOTERM_BP_DIRECT GO:0042446~hormone biosynthetic process 4 1.0498687664041995 0.004063869006470027 CYP2D6, CYP1A1, CYP1B1, CYP17A1 379 17 19416 12.054012106161725 0.9999997150702873 0.0384664429487099 0.034236277512307595
GOTERM_BP_DIRECT GO:0016486~peptide hormone processing 4 1.0498687664041995 0.004063869006470027 DPP4, BCHE, ECE1, PLA2G7 379 17 19416 12.054012106161725 0.9999997150702873 0.0384664429487099 0.034236277512307595
GOTERM_BP_DIRECT GO:0008217~regulation of blood pressure 7 1.837270341207349 0.004138999981394456 EDNRA, GCGR, PPARG, LNPEP, AGTR2, PTGS2, PTGS1 379 78 19416 4.597523848183479 0.9999997844834619 0.039077650334543065 0.03478027025181974
GOTERM_BP_DIRECT GO:0034599~cellular response to oxidative stress 8 2.099737532808399 0.004235604406113619 EDNRA, ABCC1, G6PD, PARP1, ABL1, HIF1A, SIRT2, SNCA 379 104 19416 3.9407347270144104 0.9999998494942516 0.039887969229075074 0.03550147815200575
GOTERM_BP_DIRECT GO:0001501~skeletal system development 9 2.3622047244094486 0.004354538949871641 RPS6KA3, COL18A1, BMP1, HEXB, HEXA, EIF2AK3, ALPL, MMP9, FGFR1 379 132 19416 3.4929239625809547 0.9999999032697877 0.04090393059257599 0.03640571396161722
GOTERM_BP_DIRECT GO:1990090~cellular response to nerve growth factor stimulus 5 1.3123359580052494 0.004596429483564751 PTPN1, PARP1, AKT1, BRAF, MAPT 379 35 19416 7.31850735016962 0.9999999606433764 0.04295804423907359 0.038233936158743154
GOTERM_BP_DIRECT GO:0070328~triglyceride homeostasis 5 1.3123359580052494 0.004596429483564751 HNF4A, NR1H4, ADORA1, NR1H3, RORA 379 35 19416 7.31850735016962 0.9999999606433764 0.04295804423907359 0.038233936158743154
GOTERM_BP_DIRECT GO:0045987~positive regulation of smooth muscle contraction 4 1.0498687664041995 0.004806941947320327 TACR2, PTGS2, ADRA1A, ADA 379 18 19416 11.384344766930518 0.9999999820088992 0.04447623036758132 0.039585166936182886
GOTERM_BP_DIRECT GO:0042417~dopamine metabolic process 4 1.0498687664041995 0.004806941947320327 DRD1, DRD2, DRD3, DRD4 379 18 19416 11.384344766930518 0.9999999820088992 0.04447623036758132 0.039585166936182886
GOTERM_BP_DIRECT GO:0033189~response to vitamin A 4 1.0498687664041995 0.004806941947320327 CYP1A1, PPARG, TYMS, PPARD 379 18 19416 11.384344766930518 0.9999999820088992 0.04447623036758132 0.039585166936182886
GOTERM_BP_DIRECT GO:0071380~cellular response to prostaglandin E stimulus 4 1.0498687664041995 0.004806941947320327 PTGER4, PTGER2, AKT1, PPARG 379 18 19416 11.384344766930518 0.9999999820088992 0.04447623036758132 0.039585166936182886
GOTERM_BP_DIRECT GO:0016241~regulation of macroautophagy 6 1.574803149606299 0.00497632417008771 ERN1, CDK5, GAPDH, MTOR, HDAC6, CDK5R1 379 57 19416 5.392584363282878 0.9999999904177534 0.04592861783913869 0.04087783495328907
GOTERM_BP_DIRECT GO:0007155~cell adhesion 21 5.511811023622047 0.005059125514680468 CCR1, ACHE, COL18A1, APP, PTPRS, SRC, ITGB2, PSEN1, ITGAL, SELE, PTPRF, IL2, ICAM1, DPP4, LGALS4, ADAM17, KIT, S1PR1, CYP1B1, HPSE, ADA 379 543 19416 1.9812533710403941 0.9999999929578124 0.04654008048009773 0.041422054877449856
GOTERM_BP_DIRECT GO:0071407~cellular response to organic cyclic compound 5 1.3123359580052494 0.005092875599686458 SLC16A1, CYP1A1, CDK1, CYP1B1, ALPL 379 36 19416 7.1152154793315745 0.9999999937886856 0.04654008048009773 0.041422054877449856
GOTERM_BP_DIRECT GO:0032008~positive regulation of TOR signaling 5 1.3123359580052494 0.005092875599686458 HTR6, HDAC3, PIK3CA, F10, F3 379 36 19416 7.1152154793315745 0.9999999937886856 0.04654008048009773 0.041422054877449856
GOTERM_BP_DIRECT GO:0032743~positive regulation of interleukin-2 production 5 1.3123359580052494 0.005092875599686458 PTPRC, PNP, PDE4D, ABL1, MAP3K7 379 36 19416 7.1152154793315745 0.9999999937886856 0.04654008048009773 0.041422054877449856
GOTERM_BP_DIRECT GO:0009612~response to mechanical stimulus 6 1.574803149606299 0.005360688047154237 PTGER4, RPS6KB1, SRC, MMP2, PPARG, MPO 379 58 19416 5.299608770812483 0.9999999977067023 0.04733069465539554 0.04212572499185975
GOTERM_BP_DIRECT GO:0090398~cellular senescence 6 1.574803149606299 0.005360688047154237 MAPK9, CDK2, ABL1, MIF, HRAS, IGF1R 379 58 19416 5.299608770812483 0.9999999977067023 0.04733069465539554 0.04212572499185975
GOTERM_BP_DIRECT GO:0002925~positive regulation of humoral immune response mediated by circulating immunoglobulin 3 0.7874015748031495 0.005384010389062828 FCER2, PTPRC, TNF 379 6 19416 25.61477572559367 0.9999999978973287 0.04733069465539554 0.04212572499185975
GOTERM_BP_DIRECT GO:0051712~positive regulation of killing of cells of another organism 3 0.7874015748031495 0.005384010389062828 FCER2, SYK, NOS2 379 6 19416 25.61477572559367 0.9999999978973287 0.04733069465539554 0.04212572499185975
GOTERM_BP_DIRECT GO:1901984~negative regulation of protein acetylation 3 0.7874015748031495 0.005384010389062828 GSK3B, SIRT1, HDAC6 379 6 19416 25.61477572559367 0.9999999978973287 0.04733069465539554 0.04212572499185975
GOTERM_BP_DIRECT GO:1990962~xenobiotic transport across blood-brain barrier 3 0.7874015748031495 0.005384010389062828 ABCC1, ABCB1, ABCG2 379 6 19416 25.61477572559367 0.9999999978973287 0.04733069465539554 0.04212572499185975
GOTERM_BP_DIRECT GO:0034983~peptidyl-lysine deacetylation 3 0.7874015748031495 0.005384010389062828 HDAC9, SIRT2, HDAC6 379 6 19416 25.61477572559367 0.9999999978973287 0.04733069465539554 0.04212572499185975
GOTERM_BP_DIRECT GO:0043457~regulation of cellular respiration 3 0.7874015748031495 0.005384010389062828 PIK3CA, NOS2, CISD1 379 6 19416 25.61477572559367 0.9999999978973287 0.04733069465539554 0.04212572499185975
GOTERM_BP_DIRECT GO:0038127~ERBB signaling pathway 3 0.7874015748031495 0.005384010389062828 MAPK1, PTPN11, EGFR 379 6 19416 25.61477572559367 0.9999999978973287 0.04733069465539554 0.04212572499185975
GOTERM_BP_DIRECT GO:0032229~negative regulation of synaptic transmission, GABAergic 3 0.7874015748031495 0.005384010389062828 CNR2, ADORA1, HTR1B 379 6 19416 25.61477572559367 0.9999999978973287 0.04733069465539554 0.04212572499185975
GOTERM_BP_DIRECT GO:0045760~positive regulation of action potential 3 0.7874015748031495 0.005384010389062828 TACR1, ADRA1A, TNF 379 6 19416 25.61477572559367 0.9999999978973287 0.04733069465539554 0.04212572499185975
GOTERM_BP_DIRECT GO:0010700~negative regulation of norepinephrine secretion 3 0.7874015748031495 0.005384010389062828 ADRA2C, ADRA2B, ADRA2A 379 6 19416 25.61477572559367 0.9999999978973287 0.04733069465539554 0.04212572499185975
GOTERM_BP_DIRECT GO:0120041~positive regulation of macrophage proliferation 3 0.7874015748031495 0.005384010389062828 MAPK1, PTK2, MAPK3 379 6 19416 25.61477572559367 0.9999999978973287 0.04733069465539554 0.04212572499185975
GOTERM_BP_DIRECT GO:0032354~response to follicle-stimulating hormone 3 0.7874015748031495 0.005384010389062828 SRD5A2, SRD5A1, CYP1B1 379 6 19416 25.61477572559367 0.9999999978973287 0.04733069465539554 0.04212572499185975
GOTERM_BP_DIRECT GO:2001233~regulation of apoptotic signaling pathway 3 0.7874015748031495 0.005384010389062828 BCL2, BCL2L1, MCL1 379 6 19416 25.61477572559367 0.9999999978973287 0.04733069465539554 0.04212572499185975
GOTERM_BP_DIRECT GO:0046222~aflatoxin metabolic process 3 0.7874015748031495 0.005384010389062828 CPT1A, CYP1A2, CYP3A4 379 6 19416 25.61477572559367 0.9999999978973287 0.04733069465539554 0.04212572499185975
GOTERM_BP_DIRECT GO:0031100~animal organ regeneration 5 1.3123359580052494 0.005624001683491617 CCNA2, FLT3, AXL, CDK1, PPARG 379 37 19416 6.922912358268559 0.9999999991392189 0.048655511050177264 0.04330485095900673
GOTERM_BP_DIRECT GO:0046326~positive regulation of D-glucose import 5 1.3123359580052494 0.005624001683491617 TERT, INSR, AKT1, PTPN11, PIK3R1 379 37 19416 6.922912358268559 0.9999999991392189 0.048655511050177264 0.04330485095900673
GOTERM_BP_DIRECT GO:0001890~placenta development 5 1.3123359580052494 0.005624001683491617 HSP90AB1, MME, PPARG, PTK2, ADA 379 37 19416 6.922912358268559 0.9999999991392189 0.048655511050177264 0.04330485095900673
GOTERM_BP_DIRECT GO:0033280~response to vitamin D 4 1.0498687664041995 0.005626738375972945 CYP27B1, ALPL, TYR, PTGS2 379 19 19416 10.785168726565756 0.999999999147942 0.048655511050177264 0.04330485095900673
GOTERM_BP_DIRECT GO:0042310~vasoconstriction 4 1.0498687664041995 0.005626738375972945 EDNRA, HTR2B, HTR1B, SLC6A4 379 19 19416 10.785168726565756 0.999999999147942 0.048655511050177264 0.04330485095900673
GOTERM_BP_DIRECT GO:0060065~uterus development 4 1.0498687664041995 0.005626738375972945 RBP4, SRC, ESR1, CYP19A1 379 19 19416 10.785168726565756 0.999999999147942 0.048655511050177264 0.04330485095900673
GOTERM_BP_DIRECT GO:0008209~androgen metabolic process 4 1.0498687664041995 0.005626738375972945 SRD5A2, CYP3A4, ESR1, UGT2B7 379 19 19416 10.785168726565756 0.999999999147942 0.048655511050177264 0.04330485095900673
GOTERM_BP_DIRECT GO:0010634~positive regulation of epithelial cell migration 5 1.3123359580052494 0.006190837062022115 SRC, TACR1, HIF1A, PTK2, HDAC6 379 38 19416 6.7407304541035975 0.9999999998956745 0.05324668846509115 0.04739113531586334
GOTERM_BP_DIRECT GO:0000723~telomere maintenance 6 1.574803149606299 0.006191525747524211 TERT, PARP1, CCNE1, PRKDC, APEX1, RPA1 379 60 19416 5.122955145118734 0.9999999998959417 0.05324668846509115 0.04739113531586334
GOTERM_BP_DIRECT GO:0030182~neuron differentiation 10 2.6246719160104988 0.006200843752622071 NTRK2, PPP1CC, HDAC5, CDK5, ABL1, S1PR1, PIN1, HDAC9, MET, CDK5R1 379 170 19416 3.0135030265404312 0.9999999998994907 0.05324668846509115 0.04739113531586334
GOTERM_BP_DIRECT GO:0150104~transport across blood-brain barrier 7 1.837270341207349 0.006295344656698506 ABCC1, SLC16A1, ABCB1, INSR, SLC5A1, SLC29A1, ABCG2 379 85 19416 4.218904237156604 0.9999999999293101 0.05393303373713234 0.048002003007326106
GOTERM_BP_DIRECT GO:0071548~response to dexamethasone 4 1.0498687664041995 0.006525267819790257 PIK3CA, PTAFR, CYP1B1, HDAC6 379 20 19416 10.245910290237466 0.9999999999699799 0.055773709471232655 0.04964025911868154
GOTERM_BP_DIRECT GO:0043542~endothelial cell migration 5 1.3123359580052494 0.007435599441668509 DPP4, PIK3CA, ITGB2, ABL1, CYP1B1 379 40 19416 6.403693931398417 0.9999999999989909 0.061175178772763183 0.05444772733787677
GOTERM_BP_DIRECT GO:0032465~regulation of cytokinesis 5 1.3123359580052494 0.007435599441668509 PLK1, PIN1, CALM1, BCL2L1, AURKA 379 40 19416 6.403693931398417 0.9999999999989909 0.061175178772763183 0.05444772733787677
GOTERM_BP_DIRECT GO:2000117~negative regulation of cysteine-type endopeptidase activity 5 1.3123359580052494 0.007435599441668509 FABP1, CSNK2A1, SRC, AKT1, MMP9 379 40 19416 6.403693931398417 0.9999999999989909 0.061175178772763183 0.05444772733787677
GOTERM_BP_DIRECT GO:0070212~protein poly-ADP-ribosylation 3 0.7874015748031495 0.0074409157466671216 PARP1, TNKS2, TNKS 379 7 19416 21.95552205050886 0.9999999999990107 0.061175178772763183 0.05444772733787677
GOTERM_BP_DIRECT GO:1905039~carboxylic acid transmembrane transport 3 0.7874015748031495 0.0074409157466671216 ABCC1, SLC16A1, ABCB1 379 7 19416 21.95552205050886 0.9999999999990107 0.061175178772763183 0.05444772733787677
GOTERM_BP_DIRECT GO:0022898~regulation of transmembrane transporter activity 3 0.7874015748031495 0.0074409157466671216 BCL2, PIM1, SNCA 379 7 19416 21.95552205050886 0.9999999999990107 0.061175178772763183 0.05444772733787677
GOTERM_BP_DIRECT GO:0048864~stem cell development 3 0.7874015748031495 0.0074409157466671216 PTPRC, BCL2, FGF2 379 7 19416 21.95552205050886 0.9999999999990107 0.061175178772763183 0.05444772733787677
GOTERM_BP_DIRECT GO:0045937~positive regulation of phosphate metabolic process 3 0.7874015748031495 0.0074409157466671216 FLT3, KIT, KDR 379 7 19416 21.95552205050886 0.9999999999990107 0.061175178772763183 0.05444772733787677
GOTERM_BP_DIRECT GO:0051902~negative regulation of mitochondrial depolarization 3 0.7874015748031495 0.0074409157466671216 SRC, ALB, BCL2 379 7 19416 21.95552205050886 0.9999999999990107 0.061175178772763183 0.05444772733787677
GOTERM_BP_DIRECT GO:0030540~female genitalia development 3 0.7874015748031495 0.0074409157466671216 SRD5A2, SRD5A1, CYP19A1 379 7 19416 21.95552205050886 0.9999999999990107 0.061175178772763183 0.05444772733787677
GOTERM_BP_DIRECT GO:0046321~positive regulation of fatty acid oxidation 3 0.7874015748031495 0.0074409157466671216 PPARG, PPARA, PPARD 379 7 19416 21.95552205050886 0.9999999999990107 0.061175178772763183 0.05444772733787677
GOTERM_BP_DIRECT GO:0002318~myeloid progenitor cell differentiation 3 0.7874015748031495 0.0074409157466671216 FLT3, KIT, BRAF 379 7 19416 21.95552205050886 0.9999999999990107 0.061175178772763183 0.05444772733787677
GOTERM_BP_DIRECT GO:0010518~positive regulation of phospholipase activity 3 0.7874015748031495 0.0074409157466671216 PDPK1, PLA2G5, FGFR1 379 7 19416 21.95552205050886 0.9999999999990107 0.061175178772763183 0.05444772733787677
GOTERM_BP_DIRECT GO:1903573~negative regulation of response to endoplasmic reticulum stress 3 0.7874015748031495 0.0074409157466671216 NR1H2, ALOX5, NR1H3 379 7 19416 21.95552205050886 0.9999999999990107 0.061175178772763183 0.05444772733787677
GOTERM_BP_DIRECT GO:0032376~positive regulation of cholesterol transport 3 0.7874015748031495 0.0074409157466671216 NR1H2, NR1H3, PPARG 379 7 19416 21.95552205050886 0.9999999999990107 0.061175178772763183 0.05444772733787677
GOTERM_BP_DIRECT GO:0071393~cellular response to progesterone stimulus 3 0.7874015748031495 0.0074409157466671216 SRC, CYP1B1, IGF1R 379 7 19416 21.95552205050886 0.9999999999990107 0.061175178772763183 0.05444772733787677
GOTERM_BP_DIRECT GO:0031641~regulation of myelination 4 1.0498687664041995 0.007504331576015802 AKT1, SIRT2, MTOR, TYMP 379 21 19416 9.758009800226159 0.9999999999992191 0.061175178772763183 0.05444772733787677
GOTERM_BP_DIRECT GO:0014911~positive regulation of smooth muscle cell migration 4 1.0498687664041995 0.007504331576015802 RPS6KB1, SRC, BCL2, CYP1B1 379 21 19416 9.758009800226159 0.9999999999992191 0.061175178772763183 0.05444772733787677
GOTERM_BP_DIRECT GO:0044772~mitotic cell cycle phase transition 4 1.0498687664041995 0.007504331576015802 CCNA2, CCNA1, CCNB2, CCNB1 379 21 19416 9.758009800226159 0.9999999999992191 0.061175178772763183 0.05444772733787677
GOTERM_BP_DIRECT GO:0061028~establishment of endothelial barrier 4 1.0498687664041995 0.007504331576015802 EDNRA, PDE4D, HPSE, ICAM1 379 21 19416 9.758009800226159 0.9999999999992191 0.061175178772763183 0.05444772733787677
GOTERM_BP_DIRECT GO:0046628~positive regulation of insulin receptor signaling pathway 4 1.0498687664041995 0.007504331576015802 SRC, NR1H4, PTPN11, SIRT1 379 21 19416 9.758009800226159 0.9999999999992191 0.061175178772763183 0.05444772733787677
GOTERM_BP_DIRECT GO:0019233~sensory perception of pain 5 1.3123359580052494 0.00811542855872565 MME, CDK5, OPRM1, PTGES, MAPK3 379 41 19416 6.247506274535041 0.9999999999999201 0.06586666906983252 0.058623293141320816
GOTERM_BP_DIRECT GO:0001541~ovarian follicle development 5 1.3123359580052494 0.00811542855872565 MMP2, KIT, BCL2, KDR, BCL2L1 379 41 19416 6.247506274535041 0.9999999999999201 0.06586666906983252 0.058623293141320816
GOTERM_BP_DIRECT GO:0007507~heart development 11 2.8871391076115485 0.00835950071892062 RBP4, GRK2, PRKDC, MMP2, HTR2B, ECE1, PTPN11, PPARG, PPARA, HDAC9, PPARD 379 210 19416 2.6834526950621935 0.9999999999999678 0.06769915133637902 0.06025425682302959
GOTERM_BP_DIRECT GO:0060292~long-term synaptic depression 4 1.0498687664041995 0.008565531954553184 ADORA1, CD38, ABHD6, DRD1 379 22 19416 9.314463900215879 0.9999999999999851 0.06891529079087245 0.06133665708325693
GOTERM_BP_DIRECT GO:0031929~TOR signaling 4 1.0498687664041995 0.008565531954553184 RPS6KB1, AKT1, HIF1A, MTOR 379 22 19416 9.314463900215879 0.9999999999999851 0.06891529079087245 0.06133665708325693
GOTERM_BP_DIRECT GO:0060324~face development 4 1.0498687664041995 0.008565531954553184 EDNRA, MAPK1, BRAF, MAPK3 379 22 19416 9.314463900215879 0.9999999999999851 0.06891529079087245 0.06133665708325693
GOTERM_BP_DIRECT GO:0090263~positive regulation of canonical Wnt signaling pathway 8 2.099737532808399 0.008735450951309254 PPM1A, VCP, TNKS2, TNKS, SRC, PIN1, FGF2, EGFR 379 119 19416 3.44400345890335 0.9999999999999921 0.07012994353751746 0.062417734129311675
GOTERM_BP_DIRECT GO:2000648~positive regulation of stem cell proliferation 5 1.3123359580052494 0.008834769483292999 PTPRC, TERT, KDR, FGF2, FGFR1 379 42 19416 6.09875612514135 0.9999999999999946 0.07077377025469131 0.06299075904321891
GOTERM_BP_DIRECT GO:0046427~positive regulation of receptor signaling pathway via JAK-STAT 5 1.3123359580052494 0.009594489829239728 KIT, CYP1B1, CALM1, F2, TNF 379 43 19416 5.956924587347364 0.9999999999999997 0.07473845290427729 0.06651944443844619
GOTERM_BP_DIRECT GO:0007004~telomere maintenance via telomerase 4 1.0498687664041995 0.0097102812072177 HSP90AA1, HSP90AB1, TERT, RPA1 379 23 19416 8.909487208902146 0.9999999999999998 0.07473845290427729 0.06651944443844619
GOTERM_BP_DIRECT GO:0090026~positive regulation of monocyte chemotaxis 4 1.0498687664041995 0.0097102812072177 CCR1, APP, SERPINE1, PLA2G7 379 23 19416 8.909487208902146 0.9999999999999998 0.07473845290427729 0.06651944443844619
GOTERM_BP_DIRECT GO:1900273~positive regulation of long-term synaptic potentiation 4 1.0498687664041995 0.0097102812072177 APP, ADORA2A, MME, DRD2 379 23 19416 8.909487208902146 0.9999999999999998 0.07473845290427729 0.06651944443844619
GOTERM_BP_DIRECT GO:0050730~regulation of peptidyl-tyrosine phosphorylation 4 1.0498687664041995 0.0097102812072177 APP, ITGB2, FYN, EGFR 379 23 19416 8.909487208902146 0.9999999999999998 0.07473845290427729 0.06651944443844619
GOTERM_BP_DIRECT GO:0036092~phosphatidylinositol-3-phosphate biosynthetic process 4 1.0498687664041995 0.0097102812072177 PIK3CA, PIK3CD, PIK3CB, PIK3CG 379 23 19416 8.909487208902146 0.9999999999999998 0.07473845290427729 0.06651944443844619
GOTERM_BP_DIRECT GO:0006809~nitric oxide biosynthetic process 4 1.0498687664041995 0.0097102812072177 NOS2, CYP1B1, AKT1, RORA 379 23 19416 8.909487208902146 0.9999999999999998 0.07473845290427729 0.06651944443844619
GOTERM_BP_DIRECT GO:0010757~negative regulation of plasminogen activation 3 0.7874015748031495 0.009794150137415424 PLAU, SERPINE1, PLAT 379 8 19416 19.211081794195252 0.9999999999999999 0.07473845290427729 0.06651944443844619
GOTERM_BP_DIRECT GO:1902564~negative regulation of neutrophil activation 3 0.7874015748031495 0.009794150137415424 SRC, PTPN6, PTPN11 379 8 19416 19.211081794195252 0.9999999999999999 0.07473845290427729 0.06651944443844619
GOTERM_BP_DIRECT GO:0070474~positive regulation of uterine smooth muscle contraction 3 0.7874015748031495 0.009794150137415424 TACR2, TACR1, ADRA2B 379 8 19416 19.211081794195252 0.9999999999999999 0.07473845290427729 0.06651944443844619
GOTERM_BP_DIRECT GO:0006266~DNA ligation 3 0.7874015748031495 0.009794150137415424 TOP2A, LIG1, MGMT 379 8 19416 19.211081794195252 0.9999999999999999 0.07473845290427729 0.06651944443844619
GOTERM_BP_DIRECT GO:0000255~allantoin metabolic process 3 0.7874015748031495 0.009794150137415424 PNP, XDH, ADA 379 8 19416 19.211081794195252 0.9999999999999999 0.07473845290427729 0.06651944443844619
GOTERM_BP_DIRECT GO:0009804~coumarin metabolic process 3 0.7874015748031495 0.009794150137415424 CYP2A6, CYP2D6, CYP1A1 379 8 19416 19.211081794195252 0.9999999999999999 0.07473845290427729 0.06651944443844619
GOTERM_BP_DIRECT GO:1902287~semaphorin-plexin signaling pathway involved in axon guidance 3 0.7874015748031495 0.009794150137415424 EDNRA, ECE1, MET 379 8 19416 19.211081794195252 0.9999999999999999 0.07473845290427729 0.06651944443844619
GOTERM_BP_DIRECT GO:0014074~response to purine-containing compound 3 0.7874015748031495 0.009794150137415424 ADORA2A, ADORA1, ADA 379 8 19416 19.211081794195252 0.9999999999999999 0.07473845290427729 0.06651944443844619
GOTERM_BP_DIRECT GO:2000272~negative regulation of signaling receptor activity 3 0.7874015748031495 0.009794150137415424 PPARG, PPARA, TNF 379 8 19416 19.211081794195252 0.9999999999999999 0.07473845290427729 0.06651944443844619
GOTERM_BP_DIRECT GO:0046903~secretion 3 0.7874015748031495 0.009794150137415424 CA2, PTGES2, CA9 379 8 19416 19.211081794195252 0.9999999999999999 0.07473845290427729 0.06651944443844619
GOTERM_BP_DIRECT GO:0061044~negative regulation of vascular wound healing 3 0.7874015748031495 0.009794150137415424 ALOX5, SERPINE1, TNF 379 8 19416 19.211081794195252 0.9999999999999999 0.07473845290427729 0.06651944443844619
GOTERM_BP_DIRECT GO:0010742~macrophage derived foam cell differentiation 3 0.7874015748031495 0.009794150137415424 SOAT1, SOAT2, PPARG 379 8 19416 19.211081794195252 0.9999999999999999 0.07473845290427729 0.06651944443844619
GOTERM_BP_DIRECT GO:0007217~tachykinin receptor signaling pathway 3 0.7874015748031495 0.009794150137415424 GRK2, TACR2, TACR1 379 8 19416 19.211081794195252 0.9999999999999999 0.07473845290427729 0.06651944443844619
GOTERM_BP_DIRECT GO:0040016~embryonic cleavage 3 0.7874015748031495 0.009794150137415424 TOP2A, PIK3CB, TOP1 379 8 19416 19.211081794195252 0.9999999999999999 0.07473845290427729 0.06651944443844619
GOTERM_BP_DIRECT GO:2000641~regulation of early endosome to late endosome transport 3 0.7874015748031495 0.009794150137415424 SRC, MAPK1, MAPK3 379 8 19416 19.211081794195252 0.9999999999999999 0.07473845290427729 0.06651944443844619
GOTERM_BP_DIRECT GO:0050798~activated T cell proliferation 3 0.7874015748031495 0.009794150137415424 ABL1, FYN, IL2 379 8 19416 19.211081794195252 0.9999999999999999 0.07473845290427729 0.06651944443844619
GOTERM_BP_DIRECT GO:0051092~positive regulation of NF-kappaB transcription factor activity 8 2.099737532808399 0.009946050656214756 ALK, IKBKB, AR, PRKCH, PLA2G1B, STAT3, LGALS9, TNF 379 122 19416 3.359314849258186 0.9999999999999999 0.07574142691080414 0.06741212111434446
GOTERM_BP_DIRECT GO:0060291~long-term synaptic potentiation 6 1.574803149606299 0.010422989995482449 NTRK2, MAPK1, BRAF, HMGCR, DRD1, SNCA 379 68 19416 4.520254539810647 1.0 0.0792104434769621 0.07049964896328376
GOTERM_BP_DIRECT GO:0019221~cytokine-mediated signaling pathway 9 2.3622047244094486 0.010707922551554842 CCR1, FLT3, STAT3, KIT, AKT1, PTPN6, PTPN11, PIK3R1, F3 379 154 19416 2.993934825069389 1.0 0.08120906017070588 0.07227847722299519
GOTERM_BP_DIRECT GO:0035331~negative regulation of hippo signaling 4 1.0498687664041995 0.010939810147208424 PPP2CA, VCP, SRC, SIRT1 379 24 19416 8.53825857519789 1.0 0.0822931653553219 0.07324336305874908
GOTERM_BP_DIRECT GO:0051403~stress-activated MAPK cascade 4 1.0498687664041995 0.010939810147208424 IKBKB, MAPK1, MAP3K7, MAPK3 379 24 19416 8.53825857519789 1.0 0.0822931653553219 0.07324336305874908
GOTERM_BP_DIRECT GO:0040014~regulation of multicellular organism growth 4 1.0498687664041995 0.010939810147208424 APP, HDAC3, PIK3CA, STAT3 379 24 19416 8.53825857519789 1.0 0.0822931653553219 0.07324336305874908
GOTERM_BP_DIRECT GO:0071398~cellular response to fatty acid 4 1.0498687664041995 0.010939810147208424 CPT1A, SRC, PTAFR, NR1H4 379 24 19416 8.53825857519789 1.0 0.0822931653553219 0.07324336305874908
GOTERM_BP_DIRECT GO:0007249~canonical NF-kappaB signal transduction 5 1.3123359580052494 0.011238365875235672 IKBKB, ABL1, TLR9, AKT1, MAP3K7 379 45 19416 5.69217238346526 1.0 0.08436752962321951 0.07508960891080387
GOTERM_BP_DIRECT GO:0036120~cellular response to platelet-derived growth factor stimulus 4 1.0498687664041995 0.012255176475369589 CCNA2, PTPN1, SRC, FYN 379 25 19416 8.196728232189972 1.0 0.09092653147160734 0.08092731550053353
GOTERM_BP_DIRECT GO:0046686~response to cadmium ion 4 1.0498687664041995 0.012255176475369589 MAPK9, TERT, KIT, CDK1 379 25 19416 8.196728232189972 1.0 0.09092653147160734 0.08092731550053353
GOTERM_BP_DIRECT GO:0001836~release of cytochrome c from mitochondria 4 1.0498687664041995 0.012255176475369589 BCL2, BCL2L2, BCL2L1, MCL1 379 25 19416 8.196728232189972 1.0 0.09092653147160734 0.08092731550053353
GOTERM_BP_DIRECT GO:0015844~monoamine transport 3 0.7874015748031495 0.012431457693767446 SLC6A2, SLC6A3, SLC6A4 379 9 19416 17.07651715039578 1.0 0.09092653147160734 0.08092731550053353
GOTERM_BP_DIRECT GO:0007210~serotonin receptor signaling pathway 3 0.7874015748031495 0.012431457693767446 HTR2B, HTR2C, HTR2A 379 9 19416 17.07651715039578 1.0 0.09092653147160734 0.08092731550053353
GOTERM_BP_DIRECT GO:0007220~Notch receptor processing 3 0.7874015748031495 0.012431457693767446 ADAM17, PSEN2, PSEN1 379 9 19416 17.07651715039578 1.0 0.09092653147160734 0.08092731550053353
GOTERM_BP_DIRECT GO:0042473~outer ear morphogenesis 3 0.7874015748031495 0.012431457693767446 MAPK1, FGFR1, MAPK3 379 9 19416 17.07651715039578 1.0 0.09092653147160734 0.08092731550053353
GOTERM_BP_DIRECT GO:0021795~cerebral cortex cell migration 3 0.7874015748031495 0.012431457693767446 HTR6, PSEN1, EGFR 379 9 19416 17.07651715039578 1.0 0.09092653147160734 0.08092731550053353
GOTERM_BP_DIRECT GO:2000669~negative regulation of dendritic cell apoptotic process 3 0.7874015748031495 0.012431457693767446 AXL, BCL2, BCL2L1 379 9 19416 17.07651715039578 1.0 0.09092653147160734 0.08092731550053353
GOTERM_BP_DIRECT GO:0001542~ovulation from ovarian follicle 3 0.7874015748031495 0.012431457693767446 MMP2, PGR, SIRT1 379 9 19416 17.07651715039578 1.0 0.09092653147160734 0.08092731550053353
GOTERM_BP_DIRECT GO:0014909~smooth muscle cell migration 3 0.7874015748031495 0.012431457693767446 PLAU, BCL2, PLAT 379 9 19416 17.07651715039578 1.0 0.09092653147160734 0.08092731550053353
GOTERM_BP_DIRECT GO:0042053~regulation of dopamine metabolic process 3 0.7874015748031495 0.012431457693767446 DRD1, SLC6A3, DRD4 379 9 19416 17.07651715039578 1.0 0.09092653147160734 0.08092731550053353
GOTERM_BP_DIRECT GO:0042416~dopamine biosynthetic process 3 0.7874015748031495 0.012431457693767446 DAO, SLC6A3, SNCA 379 9 19416 17.07651715039578 1.0 0.09092653147160734 0.08092731550053353
GOTERM_BP_DIRECT GO:0003007~heart morphogenesis 5 1.3123359580052494 0.013053297473749852 GAA, INSR, HTR2B, PTK2, MTOR 379 47 19416 5.449952282041206 1.0 0.09528649694348758 0.08480781435607891
GOTERM_BP_DIRECT GO:0007409~axonogenesis 7 1.837270341207349 0.013486956457379858 APP, CCKAR, CDK5, BCL2, PTPN11, DRD2, IGF1R 379 100 19416 3.5860686015831136 1.0 0.09825831859992687 0.08745282395789222
GOTERM_BP_DIRECT GO:0030512~negative regulation of transforming growth factor beta receptor signaling pathway 8 2.099737532808399 0.013767811729248958 PPM1A, ADAM17, HSPA5, PDPK1, PIN1, PPARG, PPARA, SIRT1 379 130 19416 3.152587781611528 1.0 0.100107409056877 0.08909856942268382
GOTERM_BP_DIRECT GO:0120163~negative regulation of cold-induced thermogenesis 5 1.3123359580052494 0.014026702826694376 ADAM17, NR1H2, NR1H3, LNPEP, ABHD6 379 48 19416 5.336411609498682 1.0 0.10178985717959978 0.09059599825712016
GOTERM_BP_DIRECT GO:0045087~innate immune response 20 5.2493438320209975 0.014929734945774147 APP, SYK, PARP1, DAPK1, PRKDC, SRC, ARG1, MMP3, NR1H4, PIK3CD, MIF, PIK3CG, SIRT2, IKBKB, LGALS3, AXL, LCK, TLR9, FYN, PPARG 379 564 19416 1.8166507606804019 1.0 0.10632366740074481 0.09463122410647215
GOTERM_BP_DIRECT GO:0042789~mRNA transcription by RNA polymerase II 5 1.3123359580052494 0.015044952105131962 RXRA, NR1H2, STAT3, NR1H3, PPARG 379 49 19416 5.227505250121157 1.0 0.10632366740074481 0.09463122410647215
GOTERM_BP_DIRECT GO:0051781~positive regulation of cell division 5 1.3123359580052494 0.015044952105131962 HTR2B, FGF1, FGF2, SIRT2, PGF 379 49 19416 5.227505250121157 1.0 0.10632366740074481 0.09463122410647215
GOTERM_BP_DIRECT GO:0050885~neuromuscular process controlling balance 5 1.3123359580052494 0.015044952105131962 APP, HEXB, GAA, HEXA, ABL1 379 49 19416 5.227505250121157 1.0 0.10632366740074481 0.09463122410647215
GOTERM_BP_DIRECT GO:0002092~positive regulation of receptor internalization 4 1.0498687664041995 0.015146834463826399 SYK, INSR, DRD2, SELE 379 27 19416 7.5895631779536785 1.0 0.10632366740074481 0.09463122410647215
GOTERM_BP_DIRECT GO:0070244~negative regulation of thymocyte apoptotic process 3 0.7874015748031495 0.015340945255876176 RORC, HIF1A, ADA 379 10 19416 15.3688654353562 1.0 0.10632366740074481 0.09463122410647215
GOTERM_BP_DIRECT GO:0014824~artery smooth muscle contraction 3 0.7874015748031495 0.015340945255876176 EDNRA, CD38, HTR2A 379 10 19416 15.3688654353562 1.0 0.10632366740074481 0.09463122410647215
GOTERM_BP_DIRECT GO:0060068~vagina development 3 0.7874015748031495 0.015340945255876176 RBP4, AXL, ESR1 379 10 19416 15.3688654353562 1.0 0.10632366740074481 0.09463122410647215
GOTERM_BP_DIRECT GO:0051093~negative regulation of developmental process 3 0.7874015748031495 0.015340945255876176 GSK3B, KIT, BCL2L1 379 10 19416 15.3688654353562 1.0 0.10632366740074481 0.09463122410647215
GOTERM_BP_DIRECT GO:1904179~positive regulation of adipose tissue development 3 0.7874015748031495 0.015340945255876176 NR1H4, PPARG, SIRT1 379 10 19416 15.3688654353562 1.0 0.10632366740074481 0.09463122410647215
GOTERM_BP_DIRECT GO:0071803~positive regulation of podosome assembly 3 0.7874015748031495 0.015340945255876176 MAPK9, SRC, TNF 379 10 19416 15.3688654353562 1.0 0.10632366740074481 0.09463122410647215
GOTERM_BP_DIRECT GO:0042359~vitamin D metabolic process 3 0.7874015748031495 0.015340945255876176 CYP27B1, CYP1A1, CYP3A4 379 10 19416 15.3688654353562 1.0 0.10632366740074481 0.09463122410647215
GOTERM_BP_DIRECT GO:0060080~inhibitory postsynaptic potential 3 0.7874015748031495 0.015340945255876176 GLRA1, ADORA2A, DRD4 379 10 19416 15.3688654353562 1.0 0.10632366740074481 0.09463122410647215
GOTERM_BP_DIRECT GO:0003084~positive regulation of systemic arterial blood pressure 3 0.7874015748031495 0.015340945255876176 PTPN1, AVPR2, ADORA1 379 10 19416 15.3688654353562 1.0 0.10632366740074481 0.09463122410647215
GOTERM_BP_DIRECT GO:0032741~positive regulation of interleukin-18 production 3 0.7874015748031495 0.015340945255876176 CASP1, TLR9, TNF 379 10 19416 15.3688654353562 1.0 0.10632366740074481 0.09463122410647215
GOTERM_BP_DIRECT GO:0150077~regulation of neuroinflammatory response 3 0.7874015748031495 0.015340945255876176 MMP3, PTGS2, MMP9 379 10 19416 15.3688654353562 1.0 0.10632366740074481 0.09463122410647215
GOTERM_BP_DIRECT GO:0070633~transepithelial transport 3 0.7874015748031495 0.015340945255876176 ABCC1, ABCB1, ABCG2 379 10 19416 15.3688654353562 1.0 0.10632366740074481 0.09463122410647215
GOTERM_BP_DIRECT GO:0140115~export across plasma membrane 3 0.7874015748031495 0.015340945255876176 ABCC1, ABCB1, ABCG2 379 10 19416 15.3688654353562 1.0 0.10632366740074481 0.09463122410647215
GOTERM_BP_DIRECT GO:0033629~negative regulation of cell adhesion mediated by integrin 3 0.7874015748031495 0.015340945255876176 SERPINE1, CYP1B1, PTPN11 379 10 19416 15.3688654353562 1.0 0.10632366740074481 0.09463122410647215
GOTERM_BP_DIRECT GO:0010888~negative regulation of lipid storage 3 0.7874015748031495 0.015340945255876176 PPARG, TNF, PTPN2 379 10 19416 15.3688654353562 1.0 0.10632366740074481 0.09463122410647215
GOTERM_BP_DIRECT GO:0046638~positive regulation of alpha-beta T cell differentiation 3 0.7874015748031495 0.015340945255876176 PNP, SYK, ADA 379 10 19416 15.3688654353562 1.0 0.10632366740074481 0.09463122410647215
GOTERM_BP_DIRECT GO:0071394~cellular response to testosterone stimulus 3 0.7874015748031495 0.015340945255876176 AR, SRD5A1, IGF1R 379 10 19416 15.3688654353562 1.0 0.10632366740074481 0.09463122410647215
GOTERM_BP_DIRECT GO:0035357~peroxisome proliferator activated receptor signaling pathway 3 0.7874015748031495 0.015340945255876176 RXRA, PPARG, PPARA 379 10 19416 15.3688654353562 1.0 0.10632366740074481 0.09463122410647215
GOTERM_BP_DIRECT GO:0043268~positive regulation of potassium ion transport 3 0.7874015748031495 0.015340945255876176 ADORA1, DRD1, ADRA2A 379 10 19416 15.3688654353562 1.0 0.10632366740074481 0.09463122410647215
GOTERM_BP_DIRECT GO:0007179~transforming growth factor beta receptor signaling pathway 7 1.837270341207349 0.015419659030063785 FNTA, PARP1, SRC, STAT3, SIRT1, MAP3K7, PTK2 379 103 19416 3.4816200015370034 1.0 0.10666945433694593 0.09493898475706562
GOTERM_BP_DIRECT GO:0006631~fatty acid metabolic process 7 1.837270341207349 0.016104397068183937 CPT1A, CYP1A1, PPARG, PLA2G5, PPARA, PPARD, SNCA 379 104 19416 3.4481428861376093 1.0 0.11019992877740364 0.09808121194076401
GOTERM_BP_DIRECT GO:0006469~negative regulation of protein kinase activity 5 1.3123359580052494 0.016108662920447277 PTPRC, PDPK1, AKT1, YWHAG, SNCA 379 50 19416 5.122955145118733 1.0 0.11019992877740364 0.09808121194076401
GOTERM_BP_DIRECT GO:0042149~cellular response to glucose starvation 5 1.3123359580052494 0.016108662920447277 HSPA5, BCL2, EIF2AK3, SIRT1, YWHAG 379 50 19416 5.122955145118733 1.0 0.11019992877740364 0.09808121194076401
GOTERM_BP_DIRECT GO:0021549~cerebellum development 5 1.3123359580052494 0.016108662920447277 HSPA8, PTPRS, PSEN1, CDK5R1, IGF1R 379 50 19416 5.122955145118733 1.0 0.11019992877740364 0.09808121194076401
GOTERM_BP_DIRECT GO:0070527~platelet aggregation 5 1.3123359580052494 0.016108662920447277 TUBB1, PTPN6, PIK3CB, PIK3CG, SLC6A4 379 50 19416 5.122955145118733 1.0 0.11019992877740364 0.09808121194076401
GOTERM_BP_DIRECT GO:0034198~cellular response to amino acid starvation 5 1.3123359580052494 0.016108662920447277 PRKCH, EIF2AK3, MAPK1, MTOR, MAPK3 379 50 19416 5.122955145118733 1.0 0.11019992877740364 0.09808121194076401
GOTERM_BP_DIRECT GO:0006955~immune response 19 4.986876640419948 0.016247828717575546 PTGER4, CCR1, CXCL8, PTGDR2, PTAFR, PIK3CD, PIK3R1, TNF, IL2, PIK3CG, LTB4R, IGF1R, FCER2, PNP, CNR2, CXCR1, CTSL, CXCR2, MAP3K7 379 529 19416 1.8400027931428342 1.0 0.11094688945340793 0.09874602914334658
GOTERM_BP_DIRECT GO:0030163~protein catabolic process 6 1.574803149606299 0.016301983905217345 MME, MMP2, MMP3, FYN, LNPEP, MTOR 379 76 19416 4.044438272462159 1.0 0.1111116803558184 0.09889269794435715
GOTERM_BP_DIRECT GO:0010800~positive regulation of peptidyl-threonine phosphorylation 4 1.0498687664041995 0.016724446884314313 APP, PLK1, MAPK1, CALM1 379 28 19416 7.318507350169619 1.0 0.11315754646955625 0.10071357959219625
GOTERM_BP_DIRECT GO:0001523~retinoid metabolic process 4 1.0498687664041995 0.016724446884314313 AKR1B10, AKR1C1, AKR1C3, AKR1B1 379 28 19416 7.318507350169619 1.0 0.11315754646955625 0.10071357959219625
GOTERM_BP_DIRECT GO:0043507~positive regulation of JUN kinase activity 4 1.0498687664041995 0.016724446884314313 ERN1, PTPN1, TNF, MAP3K7 379 28 19416 7.318507350169619 1.0 0.11315754646955625 0.10071357959219625
GOTERM_BP_DIRECT GO:0042755~eating behavior 4 1.0498687664041995 0.016724446884314313 CPT1A, ADORA2A, STAT3, TACR1 379 28 19416 7.318507350169619 1.0 0.11315754646955625 0.10071357959219625
GOTERM_BP_DIRECT GO:0045892~negative regulation of DNA-templated transcription 20 5.2493438320209975 0.017731750972474536 HSPA8, HDAC5, HDAC3, PARP1, NR1H2, AHR, NR3C1, HDAC9, SIRT1, TNF, SIRT2, HDAC6, FABP4, CDK5, HNF4A, APEX1, CD38, PPARG, CDK5R1, PPARD 379 574 19416 1.7850017927242974 1.0 0.1197540334838107 0.10658464909366992
GOTERM_BP_DIRECT GO:0046854~phosphatidylinositol phosphate biosynthetic process 5 1.3123359580052494 0.018374756928647144 PIK3CA, PIK3CD, PIK3CB, PIK3R1, PIK3CG 379 52 19416 4.9259184087680135 1.0 0.11977181993663769 0.10660047956532952
GOTERM_BP_DIRECT GO:0007040~lysosome organization 5 1.3123359580052494 0.018374756928647144 HEXB, GAA, HSD17B1, HEXA, MTOR 379 52 19416 4.9259184087680135 1.0 0.11977181993663769 0.10660047956532952
GOTERM_BP_DIRECT GO:0034446~substrate adhesion-dependent cell spreading 5 1.3123359580052494 0.018374756928647144 SRC, AXL, ABL1, BRAF, PIK3R1 379 52 19416 4.9259184087680135 1.0 0.11977181993663769 0.10660047956532952
GOTERM_BP_DIRECT GO:0090303~positive regulation of wound healing 4 1.0498687664041995 0.018390552917831017 HRAS, PTK2, ADRA2A, MYLK 379 29 19416 7.066145027749977 1.0 0.11977181993663769 0.10660047956532952
GOTERM_BP_DIRECT GO:0001678~intracellular glucose homeostasis 4 1.0498687664041995 0.018390552917831017 NR1H4, PIK3R1, HIF1A, SIRT1 379 29 19416 7.066145027749977 1.0 0.11977181993663769 0.10660047956532952
GOTERM_BP_DIRECT GO:0002639~positive regulation of immunoglobulin production 4 1.0498687664041995 0.018390552917831017 RBP4, PTPRC, TLR9, IL2 379 29 19416 7.066145027749977 1.0 0.11977181993663769 0.10660047956532952
GOTERM_BP_DIRECT GO:1902042~negative regulation of extrinsic apoptotic signaling pathway via death domain receptors 4 1.0498687664041995 0.018390552917831017 GSK3B, SERPINE1, BCL2L1, ICAM1 379 29 19416 7.066145027749977 1.0 0.11977181993663769 0.10660047956532952
GOTERM_BP_DIRECT GO:0050435~amyloid-beta metabolic process 3 0.7874015748031495 0.018511072954270943 BACE1, MME, PSEN2 379 11 19416 13.971695850323819 1.0 0.11977181993663769 0.10660047956532952
GOTERM_BP_DIRECT GO:0014912~negative regulation of smooth muscle cell migration 3 0.7874015748031495 0.018511072954270943 IGFBP3, SERPINE1, PPARD 379 11 19416 13.971695850323819 1.0 0.11977181993663769 0.10660047956532952
GOTERM_BP_DIRECT GO:0007191~adenylate cyclase-activating dopamine receptor signaling pathway 3 0.7874015748031495 0.018511072954270943 PTGER1, DRD1, DRD3 379 11 19416 13.971695850323819 1.0 0.11977181993663769 0.10660047956532952
GOTERM_BP_DIRECT GO:0032000~positive regulation of fatty acid beta-oxidation 3 0.7874015748031495 0.018511072954270943 FABP1, CPT1A, PPARA 379 11 19416 13.971695850323819 1.0 0.11977181993663769 0.10660047956532952
GOTERM_BP_DIRECT GO:2000273~positive regulation of signaling receptor activity 3 0.7874015748031495 0.018511072954270943 HIF1A, HDAC6, CDK5R1 379 11 19416 13.971695850323819 1.0 0.11977181993663769 0.10660047956532952
GOTERM_BP_DIRECT GO:1904357~negative regulation of telomere maintenance via telomere lengthening 3 0.7874015748031495 0.018511072954270943 PARP1, TNKS2, TNKS 379 11 19416 13.971695850323819 1.0 0.11977181993663769 0.10660047956532952
GOTERM_BP_DIRECT GO:0045056~transcytosis 3 0.7874015748031495 0.018511072954270943 SRC, PTAFR, IGF1R 379 11 19416 13.971695850323819 1.0 0.11977181993663769 0.10660047956532952
GOTERM_BP_DIRECT GO:0043279~response to alkaloid 3 0.7874015748031495 0.018511072954270943 BCHE, CPT1A, IGF1R 379 11 19416 13.971695850323819 1.0 0.11977181993663769 0.10660047956532952
GOTERM_BP_DIRECT GO:1902036~regulation of hematopoietic stem cell differentiation 3 0.7874015748031495 0.018511072954270943 CDK6, PRKDC, ABL1 379 11 19416 13.971695850323819 1.0 0.11977181993663769 0.10660047956532952
GOTERM_BP_DIRECT GO:0051481~negative regulation of cytosolic calcium ion concentration 3 0.7874015748031495 0.018511072954270943 OPRM1, DRD2, DRD3 379 11 19416 13.971695850323819 1.0 0.11977181993663769 0.10660047956532952
GOTERM_BP_DIRECT GO:0042325~regulation of phosphorylation 3 0.7874015748031495 0.018511072954270943 IKBKB, PSEN1, SIRT2 379 11 19416 13.971695850323819 1.0 0.11977181993663769 0.10660047956532952
GOTERM_BP_DIRECT GO:0097062~dendritic spine maintenance 3 0.7874015748031495 0.018511072954270943 INSR, FYN, IGF1R 379 11 19416 13.971695850323819 1.0 0.11977181993663769 0.10660047956532952
GOTERM_BP_DIRECT GO:1900222~negative regulation of amyloid-beta clearance 3 0.7874015748031495 0.018511072954270943 CYP51A1, HMGCR, TNF 379 11 19416 13.971695850323819 1.0 0.11977181993663769 0.10660047956532952
GOTERM_BP_DIRECT GO:0070213~protein auto-ADP-ribosylation 3 0.7874015748031495 0.018511072954270943 PARP1, TNKS2, TNKS 379 11 19416 13.971695850323819 1.0 0.11977181993663769 0.10660047956532952
GOTERM_BP_DIRECT GO:0019896~axonal transport of mitochondrion 3 0.7874015748031495 0.018511072954270943 MAPT, HIF1A, HDAC6 379 11 19416 13.971695850323819 1.0 0.11977181993663769 0.10660047956532952
GOTERM_BP_DIRECT GO:0050665~hydrogen peroxide biosynthetic process 3 0.7874015748031495 0.018511072954270943 MAOB, CYP1A2, CYP1A1 379 11 19416 13.971695850323819 1.0 0.11977181993663769 0.10660047956532952
GOTERM_BP_DIRECT GO:0006983~ER overload response 3 0.7874015748031495 0.018511072954270943 GSK3B, HSPA5, EIF2AK3 379 11 19416 13.971695850323819 1.0 0.11977181993663769 0.10660047956532952
GOTERM_BP_DIRECT GO:0006606~protein import into nucleus 7 1.837270341207349 0.019053361729930697 MMP12, HSPA8, SYK, STAT3, AKT1, DRD1, PIK3R1 379 108 19416 3.320433890354735 1.0 0.12306543065004104 0.10953189099195762
GOTERM_BP_DIRECT GO:0030900~forebrain development 5 1.3123359580052494 0.019578192713244433 HSPA8, APP, CCKAR, SRC, FYN 379 53 19416 4.832976551998805 1.0 0.12623500214584957 0.11235290382827032
GOTERM_BP_DIRECT GO:0006366~transcription by RNA polymerase II 11 2.8871391076115485 0.019755662792968982 CDK9, AR, HDAC3, CCNT1, PARP1, HNF4A, NR1H4, PIK3R1, ESR1, FGF2, IL2 379 240 19416 2.3480211081794193 1.0 0.12715775303787513 0.11317417954789535
GOTERM_BP_DIRECT GO:0006260~DNA replication 7 1.837270341207349 0.01984445140801661 LIG1, CHEK1, CDK2, RPA1, CDK1, TOP1, ADRA2A 379 109 19416 3.2899711941129484 1.0 0.12728650721155887 0.1132887745892664
GOTERM_BP_DIRECT GO:0007229~integrin-mediated signaling pathway 7 1.837270341207349 0.01984445140801661 SYK, SRC, ITGB2, ABL1, PTPN11, ITGAL, PTK2 379 109 19416 3.2899711941129484 1.0 0.12728650721155887 0.1132887745892664
GOTERM_BP_DIRECT GO:1990000~amyloid fibril formation 4 1.0498687664041995 0.020145459756073927 BACE1, APP, MAPT, SNCA 379 30 19416 6.830606860158311 1.0 0.1285488733745338 0.11441231799397847
GOTERM_BP_DIRECT GO:0045840~positive regulation of mitotic nuclear division 4 1.0498687664041995 0.020145459756073927 INSR, TNF, DRD3, AURKA 379 30 19416 6.830606860158311 1.0 0.1285488733745338 0.11441231799397847
GOTERM_BP_DIRECT GO:0010592~positive regulation of lamellipodium assembly 4 1.0498687664041995 0.020145459756073927 HSP90AA1, PIK3CA, PIK3R1, MTOR 379 30 19416 6.830606860158311 1.0 0.1285488733745338 0.11441231799397847
GOTERM_BP_DIRECT GO:0097009~energy homeostasis 5 1.3123359580052494 0.020829195379828806 ALK, PIK3CA, STAT3, SIRT1, PPARD 379 54 19416 4.74347698622105 1.0 0.13209276211893842 0.11756648430688546
GOTERM_BP_DIRECT GO:1904263~positive regulation of TORC1 signaling 5 1.3123359580052494 0.020829195379828806 SYK, RPS6KB1, SRC, PIM1, AKT1 379 54 19416 4.74347698622105 1.0 0.13209276211893842 0.11756648430688546
GOTERM_BP_DIRECT GO:0071333~cellular response to glucose stimulus 6 1.574803149606299 0.02091498476133421 ERN1, PIK3CA, NOX4, SLC29A1, ICAM1, IGF1R 379 81 19416 3.79478158897684 1.0 0.13209276211893842 0.11756648430688546
GOTERM_BP_DIRECT GO:0007254~JNK cascade 6 1.574803149606299 0.02091498476133421 PTGER4, MAPK9, MAPK1, TNF, MAP3K7, MAPK3 379 81 19416 3.79478158897684 1.0 0.13209276211893842 0.11756648430688546
GOTERM_BP_DIRECT GO:0001933~negative regulation of protein phosphorylation 6 1.574803149606299 0.02091498476133421 PRKDC, IGFBP3, PSEN1, DRD2, XDH, IL2 379 81 19416 3.79478158897684 1.0 0.13209276211893842 0.11756648430688546
GOTERM_BP_DIRECT GO:0070373~negative regulation of ERK1 and ERK2 cascade 6 1.574803149606299 0.02091498476133421 PTPN1, PTPRC, ABL1, TLR9, PIN1, PTPN2 379 81 19416 3.79478158897684 1.0 0.13209276211893842 0.11756648430688546
GOTERM_BP_DIRECT GO:0001759~organ induction 3 0.7874015748031495 0.02193064502189125 FGF1, FGF2, FGFR1 379 12 19416 12.807387862796835 1.0 0.13563761378400324 0.12072150764779972
GOTERM_BP_DIRECT GO:1990535~neuron projection maintenance 3 0.7874015748031495 0.02193064502189125 APP, INSR, PSEN1 379 12 19416 12.807387862796835 1.0 0.13563761378400324 0.12072150764779972
GOTERM_BP_DIRECT GO:0034121~regulation of toll-like receptor signaling pathway 3 0.7874015748031495 0.02193064502189125 IKBKB, APP, ESR1 379 12 19416 12.807387862796835 1.0 0.13563761378400324 0.12072150764779972
GOTERM_BP_DIRECT GO:0080135~regulation of cellular response to stress 3 0.7874015748031495 0.02193064502189125 PRKDC, OPRM1, MTOR 379 12 19416 12.807387862796835 1.0 0.13563761378400324 0.12072150764779972
GOTERM_BP_DIRECT GO:0043278~response to morphine 3 0.7874015748031495 0.02193064502189125 DRD2, DRD3, ADRA2A 379 12 19416 12.807387862796835 1.0 0.13563761378400324 0.12072150764779972
GOTERM_BP_DIRECT GO:0032308~positive regulation of prostaglandin secretion 3 0.7874015748031495 0.02193064502189125 PLA2G10, PLA2G4A, PTGES 379 12 19416 12.807387862796835 1.0 0.13563761378400324 0.12072150764779972
GOTERM_BP_DIRECT GO:0050847~progesterone receptor signaling pathway 3 0.7874015748031495 0.02193064502189125 SRC, MAPK1, PGR 379 12 19416 12.807387862796835 1.0 0.13563761378400324 0.12072150764779972
GOTERM_BP_DIRECT GO:0030299~intestinal cholesterol absorption 3 0.7874015748031495 0.02193064502189125 SOAT2, NPC1L1, AKR1C1 379 12 19416 12.807387862796835 1.0 0.13563761378400324 0.12072150764779972
GOTERM_BP_DIRECT GO:0043117~positive regulation of vascular permeability 3 0.7874015748031495 0.02193064502189125 CXCR2, TACR2, TACR1 379 12 19416 12.807387862796835 1.0 0.13563761378400324 0.12072150764779972
GOTERM_BP_DIRECT GO:1903898~negative regulation of PERK-mediated unfolded protein response 3 0.7874015748031495 0.02193064502189125 PTPN1, HSPA5, AKT1 379 12 19416 12.807387862796835 1.0 0.13563761378400324 0.12072150764779972
GOTERM_BP_DIRECT GO:0042420~dopamine catabolic process 3 0.7874015748031495 0.02193064502189125 MAOB, MAOA, SLC6A3 379 12 19416 12.807387862796835 1.0 0.13563761378400324 0.12072150764779972
GOTERM_BP_DIRECT GO:1900017~positive regulation of cytokine production involved in inflammatory response 4 1.0498687664041995 0.021989345655336924 MAPK9, STAT3, HIF1A, TNF 379 31 19416 6.61026470337901 1.0 0.13563761378400324 0.12072150764779972
GOTERM_BP_DIRECT GO:0051602~response to electrical stimulus 4 1.0498687664041995 0.021989345655336924 SRC, MMP2, TACR2, TACR1 379 31 19416 6.61026470337901 1.0 0.13563761378400324 0.12072150764779972
GOTERM_BP_DIRECT GO:0048662~negative regulation of smooth muscle cell proliferation 4 1.0498687664041995 0.021989345655336924 PTGIR, IGFBP3, PPARG, PPARD 379 31 19416 6.61026470337901 1.0 0.13563761378400324 0.12072150764779972
GOTERM_BP_DIRECT GO:0030968~endoplasmic reticulum unfolded protein response 5 1.3123359580052494 0.02212820039073391 ERN1, PTPN1, VCP, HSPA5, EIF2AK3 379 55 19416 4.657231950107939 1.0 0.13626700440283895 0.12128168400512063
GOTERM_BP_DIRECT GO:0045600~positive regulation of fat cell differentiation 5 1.3123359580052494 0.02347560719932372 HTR2C, AKT1, PPARG, HTR2A, PPARD 379 56 19416 4.574067093856012 1.0 0.14432428944301842 0.12845290716706367
GOTERM_BP_DIRECT GO:0070372~regulation of ERK1 and ERK2 cascade 4 1.0498687664041995 0.023922266416497726 SYK, PTPN6, HMGCR, EGFR 379 32 19416 6.403693931398417 1.0 0.1465832914030763 0.13046348605288663
GOTERM_BP_DIRECT GO:0015908~fatty acid transport 4 1.0498687664041995 0.023922266416497726 FABP1, FABP4, FABP5, PPARD 379 32 19416 6.403693931398417 1.0 0.1465832914030763 0.13046348605288663
GOTERM_BP_DIRECT GO:0006644~phospholipid metabolic process 5 1.3123359580052494 0.024871779503056208 PLA2G1B, PLA2G2A, PLA2G10, PLA2G5, SNCA 379 57 19416 4.493820302735731 1.0 0.15214951395175377 0.1354175895587887
GOTERM_BP_DIRECT GO:0060255~regulation of macromolecule metabolic process 3 0.7874015748031495 0.025588800827458732 PRKDC, PIN1, FGFR1 379 13 19416 11.822204181043233 1.0 0.15525270797118815 0.13817952446827717
GOTERM_BP_DIRECT GO:0050927~positive regulation of positive chemotaxis 3 0.7874015748031495 0.025588800827458732 S1PR1, KDR, F3 379 13 19416 11.822204181043233 1.0 0.15525270797118815 0.13817952446827717
GOTERM_BP_DIRECT GO:0060396~growth hormone receptor signaling pathway 3 0.7874015748031495 0.025588800827458732 STAT3, PIK3R1, PTK2 379 13 19416 11.822204181043233 1.0 0.15525270797118815 0.13817952446827717
GOTERM_BP_DIRECT GO:0033690~positive regulation of osteoblast proliferation 3 0.7874015748031495 0.025588800827458732 ABL1, HPSE, IGF1R 379 13 19416 11.822204181043233 1.0 0.15525270797118815 0.13817952446827717
GOTERM_BP_DIRECT GO:0031401~positive regulation of protein modification process 3 0.7874015748031495 0.025588800827458732 FLT3, KIT, KDR 379 13 19416 11.822204181043233 1.0 0.15525270797118815 0.13817952446827717
GOTERM_BP_DIRECT GO:0060045~positive regulation of cardiac muscle cell proliferation 4 1.0498687664041995 0.025944161626368454 CDK1, PIM1, FGF2, FGFR1 379 33 19416 6.209642600143919 1.0 0.15715113286283083 0.13986917904624827
GOTERM_BP_DIRECT GO:0030155~regulation of cell adhesion 5 1.3123359580052494 0.026317045536908678 CXCL8, PLAU, ABL1, S1PR1, PTK2 379 58 19416 4.4163406423437355 1.0 0.15888969907357098 0.14141655464694483
GOTERM_BP_DIRECT GO:0050890~cognition 5 1.3123359580052494 0.026317045536908678 APP, GRM5, ADORA1, TNF, SLC6A3 379 58 19416 4.4163406423437355 1.0 0.15888969907357098 0.14141655464694483
GOTERM_BP_DIRECT GO:0036211~protein modification process 7 1.837270341207349 0.026987395217699994 MANBA, PRKCH, PARP1, PRKDC, ABL1, BRAF, PLAT 379 117 19416 3.0650158987889857 1.0 0.16267157931711348 0.14478254046759573
GOTERM_BP_DIRECT GO:0006281~DNA repair 12 3.149606299212598 0.02752182672890394 CDK9, POLB, VCP, LIG1, PARP1, MGMT, APEX1, CHEK1, CDK2, RPA1, CDK1, DYRK1B 379 290 19416 2.1198435083249936 1.0 0.16562322068889995 0.14740958901627574
GOTERM_BP_DIRECT GO:0007219~Notch signaling pathway 7 1.837270341207349 0.027985447677869393 APP, ADAM17, CDK6, PSEN2, NR1H4, S1PR3, PSEN1 379 118 19416 3.0390411877822996 1.0 0.16666298461063192 0.14833500981016526
GOTERM_BP_DIRECT GO:0071345~cellular response to cytokine stimulus 4 1.0498687664041995 0.028054860689657846 CDK9, MME, FLT3, DAPK1 379 34 19416 6.0270060530808625 1.0 0.16666298461063192 0.14833500981016526
GOTERM_BP_DIRECT GO:0006284~base-excision repair 4 1.0498687664041995 0.028054860689657846 POLB, LIG1, APEX1, RPA1 379 34 19416 6.0270060530808625 1.0 0.16666298461063192 0.14833500981016526
GOTERM_BP_DIRECT GO:2001234~negative regulation of apoptotic signaling pathway 4 1.0498687664041995 0.028054860689657846 CSNK2A1, BCL2, PSEN1, TNF 379 34 19416 6.0270060530808625 1.0 0.16666298461063192 0.14833500981016526
GOTERM_BP_DIRECT GO:0045824~negative regulation of innate immune response 4 1.0498687664041995 0.028054860689657846 PARP1, PIM1, PTPN6, DRD2 379 34 19416 6.0270060530808625 1.0 0.16666298461063192 0.14833500981016526
GOTERM_BP_DIRECT GO:0035774~positive regulation of insulin secretion involved in cellular response to glucose stimulus 4 1.0498687664041995 0.028054860689657846 NR1H4, HIF1A, CFTR, PPARD 379 34 19416 6.0270060530808625 1.0 0.16666298461063192 0.14833500981016526
GOTERM_BP_DIRECT GO:0008306~associative learning 4 1.0498687664041995 0.028054860689657846 APP, ABL1, TACR1, DRD2 379 34 19416 6.0270060530808625 1.0 0.16666298461063192 0.14833500981016526
GOTERM_BP_DIRECT GO:0035987~endodermal cell differentiation 4 1.0498687664041995 0.028054860689657846 MMP2, ITGB2, MMP8, MMP9 379 34 19416 6.0270060530808625 1.0 0.16666298461063192 0.14833500981016526
GOTERM_BP_DIRECT GO:0045597~positive regulation of cell differentiation 5 1.3123359580052494 0.02935599645218827 GSK3B, RPS6KA3, AR, HSP90AB1, FGFR1 379 60 19416 4.269129287598945 1.0 0.17287955256403992 0.15386794005564644
GOTERM_BP_DIRECT GO:1900272~negative regulation of long-term synaptic potentiation 3 0.7874015748031495 0.02947500612480659 APP, ADORA1, ABL1 379 14 19416 10.97776102525443 1.0 0.17287955256403992 0.15386794005564644
GOTERM_BP_DIRECT GO:0033120~positive regulation of RNA splicing 3 0.7874015748031495 0.02947500612480659 ERN1, DYRK1A, PIK3R1 379 14 19416 10.97776102525443 1.0 0.17287955256403992 0.15386794005564644
GOTERM_BP_DIRECT GO:0035022~positive regulation of Rac protein signal transduction 3 0.7874015748031495 0.02947500612480659 FNTA, PIK3CB, PIK3CG 379 14 19416 10.97776102525443 1.0 0.17287955256403992 0.15386794005564644
GOTERM_BP_DIRECT GO:0003073~regulation of systemic arterial blood pressure 3 0.7874015748031495 0.02947500612480659 AR, KLK1, KLK2 379 14 19416 10.97776102525443 1.0 0.17287955256403992 0.15386794005564644
GOTERM_BP_DIRECT GO:0001921~positive regulation of receptor recycling 3 0.7874015748031495 0.02947500612480659 ECE1, PSEN1, SNCA 379 14 19416 10.97776102525443 1.0 0.17287955256403992 0.15386794005564644
GOTERM_BP_DIRECT GO:0034138~toll-like receptor 3 signaling pathway 3 0.7874015748031495 0.02947500612480659 IKBKB, TNF, MAP3K7 379 14 19416 10.97776102525443 1.0 0.17287955256403992 0.15386794005564644
GOTERM_BP_DIRECT GO:0050884~neuromuscular process controlling posture 3 0.7874015748031495 0.02947500612480659 GLRA1, GAA, HEXA 379 14 19416 10.97776102525443 1.0 0.17287955256403992 0.15386794005564644
GOTERM_BP_DIRECT GO:0051091~positive regulation of DNA-binding transcription factor activity 6 1.574803149606299 0.02992886830891934 HDAC5, KIT, AKT1, ESR1, TNF, ESR2 379 89 19416 3.453677625922742 1.0 0.17526383166346593 0.15599001931895617
GOTERM_BP_DIRECT GO:0002027~regulation of heart rate 4 1.0498687664041995 0.030254088615911043 EDNRA, PDE4D, CALM1, DRD2 379 35 19416 5.854805880135696 1.0 0.17660943527994757 0.1571876465312476
GOTERM_BP_DIRECT GO:0046676~negative regulation of insulin secretion 4 1.0498687664041995 0.030254088615911043 PTPN11, DRD2, ADRA2C, ADRA2A 379 35 19416 5.854805880135696 1.0 0.17660943527994757 0.1571876465312476
GOTERM_BP_DIRECT GO:0042531~positive regulation of tyrosine phosphorylation of STAT protein 5 1.3123359580052494 0.030950163665027588 FLT3, KIT, FYN, TNF, IL2 379 61 19416 4.199143561572733 1.0 0.1803882767311293 0.16055092773637933
GOTERM_BP_DIRECT GO:0007628~adult walking behavior 4 1.0498687664041995 0.03254147161710036 GLRA1, HEXA, DRD1, DRD2 379 36 19416 5.692172383465259 1.0 0.18877113864402575 0.16801192399173762
GOTERM_BP_DIRECT GO:0048678~response to axon injury 4 1.0498687664041995 0.03254147161710036 AXL, CDK1, DRD2, FGF2 379 36 19416 5.692172383465259 1.0 0.18877113864402575 0.16801192399173762
GOTERM_BP_DIRECT GO:0031663~lipopolysaccharide-mediated signaling pathway 4 1.0498687664041995 0.03254147161710036 PTAFR, MAPK1, AKT1, MAPK3 379 36 19416 5.692172383465259 1.0 0.18877113864402575 0.16801192399173762
GOTERM_BP_DIRECT GO:0007052~mitotic spindle organization 5 1.3123359580052494 0.032594390105850454 CCNB1, TNKS, PLK1, KIF11, AURKA 379 62 19416 4.131415439611882 1.0 0.18878221875078643 0.16802178561607417
GOTERM_BP_DIRECT GO:0045820~negative regulation of glycolytic process 3 0.7874015748031495 0.03357904451759316 STAT3, PPARA, FBP1 379 15 19416 10.245910290237468 1.0 0.1909002208288975 0.1699068704162087
GOTERM_BP_DIRECT GO:1903265~positive regulation of tumor necrosis factor-mediated signaling pathway 3 0.7874015748031495 0.03357904451759316 ADAM17, CASP1, MMP8 379 15 19416 10.245910290237468 1.0 0.1909002208288975 0.1699068704162087
GOTERM_BP_DIRECT GO:0030278~regulation of ossification 3 0.7874015748031495 0.03357904451759316 PTGER4, MAPK1, MAPK3 379 15 19416 10.245910290237468 1.0 0.1909002208288975 0.1699068704162087
GOTERM_BP_DIRECT GO:1902166~negative regulation of intrinsic apoptotic signaling pathway in response to DNA damage by p53 class mediator 3 0.7874015748031495 0.03357904451759316 BCL2, MIF, SIRT1 379 15 19416 10.245910290237468 1.0 0.1909002208288975 0.1699068704162087
GOTERM_BP_DIRECT GO:0043518~negative regulation of DNA damage response, signal transduction by p53 class mediator 3 0.7874015748031495 0.03357904451759316 DYRK1A, MIF, SIRT1 379 15 19416 10.245910290237468 1.0 0.1909002208288975 0.1699068704162087
GOTERM_BP_DIRECT GO:0016242~negative regulation of macroautophagy 3 0.7874015748031495 0.03357904451759316 PIK3CA, AKT1, MTOR 379 15 19416 10.245910290237468 1.0 0.1909002208288975 0.1699068704162087
GOTERM_BP_DIRECT GO:0006287~base-excision repair, gap-filling 3 0.7874015748031495 0.03357904451759316 POLB, LIG1, APEX1 379 15 19416 10.245910290237468 1.0 0.1909002208288975 0.1699068704162087
GOTERM_BP_DIRECT GO:0007216~G protein-coupled glutamate receptor signaling pathway 3 0.7874015748031495 0.03357904451759316 GRM5, GRM4, FYN 379 15 19416 10.245910290237468 1.0 0.1909002208288975 0.1699068704162087
GOTERM_BP_DIRECT GO:0045723~positive regulation of fatty acid biosynthetic process 3 0.7874015748031495 0.03357904451759316 NR1H2, NR1H3, SIRT2 379 15 19416 10.245910290237468 1.0 0.1909002208288975 0.1699068704162087
GOTERM_BP_DIRECT GO:0036151~phosphatidylcholine acyl-chain remodeling 3 0.7874015748031495 0.03357904451759316 NR1H2, PLA2G4A, NR1H3 379 15 19416 10.245910290237468 1.0 0.1909002208288975 0.1699068704162087
GOTERM_BP_DIRECT GO:0048546~digestive tract morphogenesis 3 0.7874015748031495 0.03357904451759316 BCL2, HIF1A, EGFR 379 15 19416 10.245910290237468 1.0 0.1909002208288975 0.1699068704162087
GOTERM_BP_DIRECT GO:0040008~regulation of growth 3 0.7874015748031495 0.03357904451759316 PPP2CA, CCNB2, BCL2L1 379 15 19416 10.245910290237468 1.0 0.1909002208288975 0.1699068704162087
GOTERM_BP_DIRECT GO:2001235~positive regulation of apoptotic signaling pathway 4 1.0498687664041995 0.03491654249274742 MAPK9, ADORA2A, CTSL, PPARG 379 37 19416 5.538329886614847 1.0 0.1975934614153795 0.17586405347264525
GOTERM_BP_DIRECT GO:0031333~negative regulation of protein-containing complex assembly 4 1.0498687664041995 0.03491654249274742 GSK3B, HSPA5, SRC, HDAC6 379 37 19416 5.538329886614847 1.0 0.1975934614153795 0.17586405347264525
GOTERM_BP_DIRECT GO:2001238~positive regulation of extrinsic apoptotic signaling pathway 4 1.0498687664041995 0.03491654249274742 APP, PTPRC, AGTR2, TNF 379 37 19416 5.538329886614847 1.0 0.1975934614153795 0.17586405347264525
GOTERM_BP_DIRECT GO:0042552~myelination 5 1.3123359580052494 0.03603361410421543 HEXB, HEXA, MAPK1, HRAS, MAPK3 379 64 19416 4.002308707124011 1.0 0.20360367297664325 0.18121332039585594
GOTERM_BP_DIRECT GO:0032880~regulation of protein localization 6 1.574803149606299 0.036636431461747804 HSP90AA1, HSP90AB1, PARP1, CCNE1, BCL2, YWHAG 379 94 19416 3.2699713692247236 1.0 0.20562905716119476 0.1830159725179615
GOTERM_BP_DIRECT GO:0001779~natural killer cell differentiation 3 0.7874015748031495 0.037891009130174624 PTPRC, AXL, PIK3CD 379 16 19416 9.605540897097626 1.0 0.20562905716119476 0.1830159725179615
GOTERM_BP_DIRECT GO:0045777~positive regulation of blood pressure 3 0.7874015748031495 0.037891009130174624 CNR1, TACR1, ADRA2B 379 16 19416 9.605540897097626 1.0 0.20562905716119476 0.1830159725179615
GOTERM_BP_DIRECT GO:0019395~fatty acid oxidation 3 0.7874015748031495 0.037891009130174624 ALOX15, PPARG, ALOX12 379 16 19416 9.605540897097626 1.0 0.20562905716119476 0.1830159725179615
GOTERM_BP_DIRECT GO:0160049~negative regulation of cGAS/STING signaling pathway 3 0.7874015748031495 0.037891009130174624 PARP1, PRKDC, AKT1 379 16 19416 9.605540897097626 1.0 0.20562905716119476 0.1830159725179615
GOTERM_BP_DIRECT GO:0048566~embryonic digestive tract development 3 0.7874015748031495 0.037891009130174624 CXCL8, TNF, ADA 379 16 19416 9.605540897097626 1.0 0.20562905716119476 0.1830159725179615
GOTERM_BP_DIRECT GO:0070207~protein homotrimerization 3 0.7874015748031495 0.037891009130174624 ALOX5AP, SIGMAR1, MIF 379 16 19416 9.605540897097626 1.0 0.20562905716119476 0.1830159725179615
GOTERM_BP_DIRECT GO:0030214~hyaluronan catabolic process 3 0.7874015748031495 0.037891009130174624 HEXB, HEXA, FGF2 379 16 19416 9.605540897097626 1.0 0.20562905716119476 0.1830159725179615
GOTERM_BP_DIRECT GO:0045745~positive regulation of G protein-coupled receptor signaling pathway 3 0.7874015748031495 0.037891009130174624 APP, PTGDR2, DRD2 379 16 19416 9.605540897097626 1.0 0.20562905716119476 0.1830159725179615
GOTERM_BP_DIRECT GO:0002687~positive regulation of leukocyte migration 3 0.7874015748031495 0.037891009130174624 TACR1, PIK3R1, SELE 379 16 19416 9.605540897097626 1.0 0.20562905716119476 0.1830159725179615
GOTERM_BP_DIRECT GO:0002755~MyD88-dependent toll-like receptor signaling pathway 3 0.7874015748031495 0.037891009130174624 IKBKB, TLR9, MAP3K7 379 16 19416 9.605540897097626 1.0 0.20562905716119476 0.1830159725179615
GOTERM_BP_DIRECT GO:0099509~regulation of presynaptic cytosolic calcium ion concentration 3 0.7874015748031495 0.037891009130174624 CNR1, ADORA1, HTR1B 379 16 19416 9.605540897097626 1.0 0.20562905716119476 0.1830159725179615
GOTERM_BP_DIRECT GO:0055093~response to hyperoxia 3 0.7874015748031495 0.037891009130174624 POLB, MMP2, CYP1A1 379 16 19416 9.605540897097626 1.0 0.20562905716119476 0.1830159725179615
GOTERM_BP_DIRECT GO:0035747~natural killer cell chemotaxis 2 0.5249343832020997 0.03855892074300707 PIK3CD, PIK3CG 379 2 19416 51.229551451187334 1.0 0.20562905716119476 0.1830159725179615
GOTERM_BP_DIRECT GO:1902215~negative regulation of interleukin-4-mediated signaling pathway 2 0.5249343832020997 0.03855892074300707 PTPRC, PTPN2 379 2 19416 51.229551451187334 1.0 0.20562905716119476 0.1830159725179615
GOTERM_BP_DIRECT GO:1905784~regulation of anaphase-promoting complex-dependent catabolic process 2 0.5249343832020997 0.03855892074300707 PLK1, CDK2 379 2 19416 51.229551451187334 1.0 0.20562905716119476 0.1830159725179615
GOTERM_BP_DIRECT GO:1904681~response to 3-methylcholanthrene 2 0.5249343832020997 0.03855892074300707 CYP1A1, CYP1B1 379 2 19416 51.229551451187334 1.0 0.20562905716119476 0.1830159725179615
GOTERM_BP_DIRECT GO:1990268~response to gold nanoparticle 2 0.5249343832020997 0.03855892074300707 MPO, TNF 379 2 19416 51.229551451187334 1.0 0.20562905716119476 0.1830159725179615
GOTERM_BP_DIRECT GO:0038188~cholecystokinin signaling pathway 2 0.5249343832020997 0.03855892074300707 CCKAR, CCKBR 379 2 19416 51.229551451187334 1.0 0.20562905716119476 0.1830159725179615
GOTERM_BP_DIRECT GO:1903210~podocyte apoptotic process 2 0.5249343832020997 0.03855892074300707 EDNRA, ABL1 379 2 19416 51.229551451187334 1.0 0.20562905716119476 0.1830159725179615
GOTERM_BP_DIRECT GO:0006148~inosine catabolic process 2 0.5249343832020997 0.03855892074300707 PNP, XDH 379 2 19416 51.229551451187334 1.0 0.20562905716119476 0.1830159725179615
GOTERM_BP_DIRECT GO:1902202~regulation of hepatocyte growth factor receptor signaling pathway 2 0.5249343832020997 0.03855892074300707 PTPN1, PTPN2 379 2 19416 51.229551451187334 1.0 0.20562905716119476 0.1830159725179615
GOTERM_BP_DIRECT GO:0000017~alpha-glucoside transport 2 0.5249343832020997 0.03855892074300707 SLC5A1, SLC5A2 379 2 19416 51.229551451187334 1.0 0.20562905716119476 0.1830159725179615
GOTERM_BP_DIRECT GO:1903421~regulation of synaptic vesicle recycling 2 0.5249343832020997 0.03855892074300707 CDK5, SNCA 379 2 19416 51.229551451187334 1.0 0.20562905716119476 0.1830159725179615
GOTERM_BP_DIRECT GO:0070256~negative regulation of mucus secretion 2 0.5249343832020997 0.03855892074300707 ADORA1, ADA 379 2 19416 51.229551451187334 1.0 0.20562905716119476 0.1830159725179615
GOTERM_BP_DIRECT GO:0051385~response to mineralocorticoid 2 0.5249343832020997 0.03855892074300707 SRC, HTR1B 379 2 19416 51.229551451187334 1.0 0.20562905716119476 0.1830159725179615
GOTERM_BP_DIRECT GO:0090044~positive regulation of tubulin deacetylation 2 0.5249343832020997 0.03855892074300707 FNTA, HDAC6 379 2 19416 51.229551451187334 1.0 0.20562905716119476 0.1830159725179615
GOTERM_BP_DIRECT GO:0019858~cytosine metabolic process 2 0.5249343832020997 0.03855892074300707 CDA, MAPK1 379 2 19416 51.229551451187334 1.0 0.20562905716119476 0.1830159725179615
GOTERM_BP_DIRECT GO:0002540~leukotriene production involved in inflammatory response 2 0.5249343832020997 0.03855892074300707 ALOX5, ALOX5AP 379 2 19416 51.229551451187334 1.0 0.20562905716119476 0.1830159725179615
GOTERM_BP_DIRECT GO:0043101~purine-containing compound salvage 2 0.5249343832020997 0.03855892074300707 PNP, ADA 379 2 19416 51.229551451187334 1.0 0.20562905716119476 0.1830159725179615
GOTERM_BP_DIRECT GO:0002780~antibacterial peptide biosynthetic process 2 0.5249343832020997 0.03855892074300707 LGALS4, MMP7 379 2 19416 51.229551451187334 1.0 0.20562905716119476 0.1830159725179615
GOTERM_BP_DIRECT GO:0006149~deoxyinosine catabolic process 2 0.5249343832020997 0.03855892074300707 PNP, XDH 379 2 19416 51.229551451187334 1.0 0.20562905716119476 0.1830159725179615
GOTERM_BP_DIRECT GO:0016488~farnesol catabolic process 2 0.5249343832020997 0.03855892074300707 AKR1B10, AKR1C3 379 2 19416 51.229551451187334 1.0 0.20562905716119476 0.1830159725179615
GOTERM_BP_DIRECT GO:0006581~acetylcholine catabolic process 2 0.5249343832020997 0.03855892074300707 ACHE, BCHE 379 2 19416 51.229551451187334 1.0 0.20562905716119476 0.1830159725179615
GOTERM_BP_DIRECT GO:0035358~regulation of peroxisome proliferator activated receptor signaling pathway 2 0.5249343832020997 0.03855892074300707 ALOX15, SIRT1 379 2 19416 51.229551451187334 1.0 0.20562905716119476 0.1830159725179615
GOTERM_BP_DIRECT GO:0071882~phospholipase C-activating adrenergic receptor signaling pathway 2 0.5249343832020997 0.03855892074300707 ADRA1A, ADRA2A 379 2 19416 51.229551451187334 1.0 0.20562905716119476 0.1830159725179615
GOTERM_BP_DIRECT GO:0097048~dendritic cell apoptotic process 2 0.5249343832020997 0.03855892074300707 BCL2, BCL2L1 379 2 19416 51.229551451187334 1.0 0.20562905716119476 0.1830159725179615
GOTERM_BP_DIRECT GO:1902988~neurofibrillary tangle assembly 2 0.5249343832020997 0.03855892074300707 HSP90AA1, MAPT 379 2 19416 51.229551451187334 1.0 0.20562905716119476 0.1830159725179615
GOTERM_BP_DIRECT GO:0038112~interleukin-8-mediated signaling pathway 2 0.5249343832020997 0.03855892074300707 CXCR1, CXCR2 379 2 19416 51.229551451187334 1.0 0.20562905716119476 0.1830159725179615
GOTERM_BP_DIRECT GO:0032731~positive regulation of interleukin-1 beta production 5 1.3123359580052494 0.03967452872366954 APP, STAT3, CASP1, LGALS9, TNF 379 66 19416 3.88102662508995 1.0 0.2112740011601453 0.1880401404543417
GOTERM_BP_DIRECT GO:2001237~negative regulation of extrinsic apoptotic signaling pathway 4 1.0498687664041995 0.039927442921210664 LGALS3, AR, RPS6KB1, SRC 379 39 19416 5.254312969352547 1.0 0.21170697170687774 0.18842549710955292
GOTERM_BP_DIRECT GO:0048536~spleen development 4 1.0498687664041995 0.039927442921210664 POLB, ADAM17, BCL2, ABL1 379 39 19416 5.254312969352547 1.0 0.21170697170687774 0.18842549710955292
GOTERM_BP_DIRECT GO:0033627~cell adhesion mediated by integrin 4 1.0498687664041995 0.039927442921210664 ADAM17, ITGB2, ITGAL, ICAM1 379 39 19416 5.254312969352547 1.0 0.21170697170687774 0.18842549710955292
GOTERM_BP_DIRECT GO:0048266~behavioral response to pain 3 0.7874015748031495 0.04240129448100718 AKT1, TACR1, MTOR 379 17 19416 9.040509079621295 1.0 0.22071334862757747 0.19644144025378008
GOTERM_BP_DIRECT GO:0007212~G protein-coupled dopamine receptor signaling pathway 3 0.7874015748031495 0.04240129448100718 GSK3B, DRD1, DRD4 379 17 19416 9.040509079621295 1.0 0.22071334862757747 0.19644144025378008
GOTERM_BP_DIRECT GO:0055089~fatty acid homeostasis 3 0.7874015748031495 0.04240129448100718 NR1H4, ADORA1, SIRT1 379 17 19416 9.040509079621295 1.0 0.22071334862757747 0.19644144025378008
GOTERM_BP_DIRECT GO:0042770~signal transduction in response to DNA damage 3 0.7874015748031495 0.04240129448100718 CHEK1, ABL1, MAPK3 379 17 19416 9.040509079621295 1.0 0.22071334862757747 0.19644144025378008
GOTERM_BP_DIRECT GO:0035162~embryonic hemopoiesis 3 0.7874015748031495 0.04240129448100718 KIT, KDR, HIF1A 379 17 19416 9.040509079621295 1.0 0.22071334862757747 0.19644144025378008
GOTERM_BP_DIRECT GO:0071383~cellular response to steroid hormone stimulus 3 0.7874015748031495 0.04240129448100718 HSPA8, AR, NR3C1 379 17 19416 9.040509079621295 1.0 0.22071334862757747 0.19644144025378008
GOTERM_BP_DIRECT GO:0045542~positive regulation of cholesterol biosynthetic process 3 0.7874015748031495 0.04240129448100718 MAPK1, FGF1, SREBF2 379 17 19416 9.040509079621295 1.0 0.22071334862757747 0.19644144025378008
GOTERM_BP_DIRECT GO:0030194~positive regulation of blood coagulation 3 0.7874015748031495 0.04240129448100718 SERPINE1, HPSE, F2 379 17 19416 9.040509079621295 1.0 0.22071334862757747 0.19644144025378008
GOTERM_BP_DIRECT GO:0045725~positive regulation of glycogen biosynthetic process 3 0.7874015748031495 0.04240129448100718 INSR, AKT1, PPP1CA 379 17 19416 9.040509079621295 1.0 0.22071334862757747 0.19644144025378008
GOTERM_BP_DIRECT GO:0097435~supramolecular fiber organization 3 0.7874015748031495 0.04240129448100718 HSP90AB1, MAPT, SNCA 379 17 19416 9.040509079621295 1.0 0.22071334862757747 0.19644144025378008
GOTERM_BP_DIRECT GO:1904385~cellular response to angiotensin 3 0.7874015748031495 0.04240129448100718 PTPN1, MAP3K7, IGF1R 379 17 19416 9.040509079621295 1.0 0.22071334862757747 0.19644144025378008
GOTERM_BP_DIRECT GO:0044849~estrous cycle 3 0.7874015748031495 0.04240129448100718 HSPA8, CYP1B1, IGF1R 379 17 19416 9.040509079621295 1.0 0.22071334862757747 0.19644144025378008
GOTERM_BP_DIRECT GO:0071901~negative regulation of protein serine/threonine kinase activity 3 0.7874015748031495 0.04240129448100718 PRKCH, ABL1, AKT1 379 17 19416 9.040509079621295 1.0 0.22071334862757747 0.19644144025378008
GOTERM_BP_DIRECT GO:0030010~establishment of cell polarity 4 1.0498687664041995 0.04256191671583008 GSK3B, WEE1, PTK2, IGF1R 379 40 19416 5.122955145118733 1.0 0.22123827776023475 0.1969086427836296
GOTERM_BP_DIRECT GO:0042742~defense response to bacterium 8 2.099737532808399 0.04297479121381176 SYK, NOS2, PLA2G2A, CASP1, NR1H4, TLR9, MPO, MAP3K7 379 165 19416 2.4838570400575675 1.0 0.22307111119539597 0.19853991901584284
GOTERM_BP_DIRECT GO:0007346~regulation of mitotic cell cycle 5 1.3123359580052494 0.04351748368340219 HDAC3, PLK1, CDK2, PIM1, SIRT1 379 68 19416 3.7668787831755393 1.0 0.22525623372345666 0.20048474301136618
GOTERM_BP_DIRECT GO:0009611~response to wounding 5 1.3123359580052494 0.04351748368340219 CCR1, EDNRA, ADORA3, F2, AURKA 379 68 19416 3.7668787831755393 1.0 0.22525623372345666 0.20048474301136618
GOTERM_BP_DIRECT GO:0017148~negative regulation of translation 6 1.574803149606299 0.04419879964257437 PRKCH, CSNK2A1, DAPK1, EIF2AK3, TYMS, GAPDH 379 99 19416 3.1048213000719596 1.0 0.22846334843179855 0.20333917042268154
GOTERM_BP_DIRECT GO:0098609~cell-cell adhesion 9 2.3622047244094486 0.04479502520907459 SRC, ITGB2, BCL2, ABL1, PSEN1, ITGAL, EGFR, ICAM1, PPP1CA 379 202 19416 2.2825047676271586 1.0 0.23122229888254542 0.20579471832453516
GOTERM_BP_DIRECT GO:0032870~cellular response to hormone stimulus 4 1.0498687664041995 0.045281376308215694 CCKAR, STAT3, AVPR2, ADRA2A 379 41 19416 4.998005019628033 1.0 0.23243602457240817 0.20687497026249999
GOTERM_BP_DIRECT GO:0032467~positive regulation of cytokinesis 4 1.0498687664041995 0.045281376308215694 DRD2, DRD3, CDC25B, IGF1R 379 41 19416 4.998005019628033 1.0 0.23243602457240817 0.20687497026249999
GOTERM_BP_DIRECT GO:0043537~negative regulation of blood vessel endothelial cell migration 4 1.0498687664041995 0.045281376308215694 PPARG, AGTR2, TNF, FGF2 379 41 19416 4.998005019628033 1.0 0.23243602457240817 0.20687497026249999
GOTERM_BP_DIRECT GO:0007595~lactation 4 1.0498687664041995 0.045281376308215694 SLC29A1, HIF1A, XDH, SLC6A3 379 41 19416 4.998005019628033 1.0 0.23243602457240817 0.20687497026249999
GOTERM_BP_DIRECT GO:0071560~cellular response to transforming growth factor beta stimulus 5 1.3123359580052494 0.04551470040258211 PPM1A, ABL1, FYN, NR3C1, IGF1R 379 69 19416 3.7122863370425603 1.0 0.2333101193766709 0.20765294061787462
GOTERM_BP_DIRECT GO:0061045~negative regulation of wound healing 3 0.7874015748031495 0.04710058854777682 ALOX5, SERPINE1, FGF2 379 18 19416 8.53825857519789 1.0 0.23912109494557204 0.21282488158625082
GOTERM_BP_DIRECT GO:0051044~positive regulation of membrane protein ectodomain proteolysis 3 0.7874015748031495 0.04710058854777682 APP, TNF, ADRA2A 379 18 19416 8.53825857519789 1.0 0.23912109494557204 0.21282488158625082
GOTERM_BP_DIRECT GO:0050872~white fat cell differentiation 3 0.7874015748031495 0.04710058854777682 FABP4, PPARG, SIRT1 379 18 19416 8.53825857519789 1.0 0.23912109494557204 0.21282488158625082
GOTERM_BP_DIRECT GO:0042574~retinal metabolic process 3 0.7874015748031495 0.04710058854777682 AKR1C1, AKR1C3, CYP1B1 379 18 19416 8.53825857519789 1.0 0.23912109494557204 0.21282488158625082
GOTERM_BP_DIRECT GO:0042445~hormone metabolic process 3 0.7874015748031495 0.04710058854777682 CYP1B1, PTPN11, CYP17A1 379 18 19416 8.53825857519789 1.0 0.23912109494557204 0.21282488158625082
GOTERM_BP_DIRECT GO:0035234~ectopic germ cell programmed cell death 3 0.7874015748031495 0.04710058854777682 PRKDC, KIT, BCL2L1 379 18 19416 8.53825857519789 1.0 0.23912109494557204 0.21282488158625082
GOTERM_BP_DIRECT GO:0019725~cellular homeostasis 3 0.7874015748031495 0.04710058854777682 SLC22A12, ALPL, MCL1 379 18 19416 8.53825857519789 1.0 0.23912109494557204 0.21282488158625082
GOTERM_BP_DIRECT GO:0071466~cellular response to xenobiotic stimulus 5 1.3123359580052494 0.04756233625089602 NOS2, HTR1B, BRAF, FBP1, EGFR 379 70 19416 3.65925367508481 1.0 0.24080466000624648 0.2143233045286614
GOTERM_BP_DIRECT GO:0045668~negative regulation of osteoblast differentiation 5 1.3123359580052494 0.04756233625089602 GSK3B, CDK6, PPARG, TNF, HDAC7 379 70 19416 3.65925367508481 1.0 0.24080466000624648 0.2143233045286614
GOTERM_BP_DIRECT GO:0032733~positive regulation of interleukin-10 production 4 1.0498687664041995 0.04808496144811226 SYK, STAT3, TLR9, LGALS9 379 42 19416 4.879004900113079 1.0 0.24245564348700746 0.21579272889656917
GOTERM_BP_DIRECT GO:0045814~negative regulation of gene expression, epigenetic 4 1.0498687664041995 0.04808496144811226 HDAC5, CHEK1, HDAC9, HDAC6 379 42 19416 4.879004900113079 1.0 0.24245564348700746 0.21579272889656917
GOTERM_BP_DIRECT GO:0008625~extrinsic apoptotic signaling pathway via death domain receptors 4 1.0498687664041995 0.04808496144811226 DAPK1, BCL2, PIK3R1, TNF 379 42 19416 4.879004900113079 1.0 0.24245564348700746 0.21579272889656917
GOTERM_BP_DIRECT GO:0010467~gene expression 8 2.099737532808399 0.04906910655254491 APP, EDNRA, HSD17B1, NOX4, AKT1, FYN, NR3C1, FGFR1 379 170 19416 2.410802421232345 1.0 0.2470813106815901 0.21990971018242572
GOTERM_BP_DIRECT GO:0071300~cellular response to retinoic acid 5 1.3123359580052494 0.0496602995812164 GSK3B, PPARG, DRD2, TNF, SLC6A4 379 71 19416 3.6077148909286856 1.0 0.24971843580174172 0.22225682991919402
GOTERM_BP_DIRECT GO:0060048~cardiac muscle contraction 4 1.0498687664041995 0.050971746818111556 GRK2, PIK3CA, GAA, MTOR 379 43 19416 4.765539669877891 1.0 0.25561847557429657 0.22750804067596136
GOTERM_BP_DIRECT GO:1901796~regulation of signal transduction by p53 class mediator 4 1.0498687664041995 0.050971746818111556 CHEK1, AKT1, MTOR, AURKA 379 43 19416 4.765539669877891 1.0 0.25561847557429657 0.22750804067596136
GOTERM_BP_DIRECT GO:0010506~regulation of autophagy 5 1.3123359580052494 0.051808470434113664 DAPK1, CISD1, ABL1, MAPT, HDAC6 379 72 19416 3.5576077396657872 1.0 0.2589198930107804 0.2304464003181601
GOTERM_BP_DIRECT GO:0050862~positive regulation of T cell receptor signaling pathway 3 0.7874015748031495 0.05197986503837066 LCK, CD81, ADA 379 19 19416 8.088876544924318 1.0 0.2589198930107804 0.2304464003181601
GOTERM_BP_DIRECT GO:0071806~protein transmembrane transport 3 0.7874015748031495 0.05197986503837066 EDNRA, HPSE, MCL1 379 19 19416 8.088876544924318 1.0 0.2589198930107804 0.2304464003181601
GOTERM_BP_DIRECT GO:1902176~negative regulation of oxidative stress-induced intrinsic apoptotic signaling pathway 3 0.7874015748031495 0.05197986503837066 AKT1, FYN, SIRT1 379 19 19416 8.088876544924318 1.0 0.2589198930107804 0.2304464003181601
GOTERM_BP_DIRECT GO:0008631~intrinsic apoptotic signaling pathway in response to oxidative stress 3 0.7874015748031495 0.05197986503837066 BCL2, CYP1B1, PDK1 379 19 19416 8.088876544924318 1.0 0.2589198930107804 0.2304464003181601
GOTERM_BP_DIRECT GO:0035249~synaptic transmission, glutamatergic 4 1.0498687664041995 0.05394074615033065 ADORA2A, CDK5, DRD1, NR3C1 379 44 19416 4.657231950107939 1.0 0.2649853317349588 0.23584482105780988
GOTERM_BP_DIRECT GO:0043124~negative regulation of canonical NF-kappaB signal transduction 5 1.3123359580052494 0.05400670115313757 PPM1A, NR1H4, RORA, ESR1, SIRT1 379 73 19416 3.508873387067626 1.0 0.2649853317349588 0.23584482105780988
GOTERM_BP_DIRECT GO:0009791~post-embryonic development 5 1.3123359580052494 0.05400670115313757 CYP1A2, BCL2, ABL1, PSEN1, MTOR 379 73 19416 3.508873387067626 1.0 0.2649853317349588 0.23584482105780988
GOTERM_BP_DIRECT GO:0002244~hematopoietic progenitor cell differentiation 5 1.3123359580052494 0.05400670115313757 TOP2A, PTPRC, KIT, PTPN6, PSEN1 379 73 19416 3.508873387067626 1.0 0.2649853317349588 0.23584482105780988
GOTERM_BP_DIRECT GO:0008360~regulation of cell shape 7 1.837270341207349 0.05630581886662288 HEXB, KIT, ITGB2, KDR, FYN, F2, PTK2 379 140 19416 2.561477572559367 1.0 0.2649853317349588 0.23584482105780988
GOTERM_BP_DIRECT GO:0071364~cellular response to epidermal growth factor stimulus 4 1.0498687664041995 0.05699091617037453 PDPK1, AKT1, PTPN11, EGFR 379 45 19416 4.5537379067722075 1.0 0.2649853317349588 0.23584482105780988
GOTERM_BP_DIRECT GO:0007566~embryo implantation 4 1.0498687664041995 0.05699091617037453 MMP2, PTGS2, MMP9, PPARD 379 45 19416 4.5537379067722075 1.0 0.2649853317349588 0.23584482105780988
GOTERM_BP_DIRECT GO:0060716~labyrinthine layer blood vessel development 3 0.7874015748031495 0.0570303758393691 MAPK1, AKT1, PLG 379 20 19416 7.6844327176781 1.0 0.2649853317349588 0.23584482105780988
GOTERM_BP_DIRECT GO:0022038~corpus callosum development 3 0.7874015748031495 0.0570303758393691 PTPRS, CDK5, KCNA3 379 20 19416 7.6844327176781 1.0 0.2649853317349588 0.23584482105780988
GOTERM_BP_DIRECT GO:0030539~male genitalia development 3 0.7874015748031495 0.0570303758393691 SRD5A2, SRD5A1, HSD17B3 379 20 19416 7.6844327176781 1.0 0.2649853317349588 0.23584482105780988
GOTERM_BP_DIRECT GO:0021954~central nervous system neuron development 3 0.7874015748031495 0.0570303758393691 NTRK2, CDK5, MAPT 379 20 19416 7.6844327176781 1.0 0.2649853317349588 0.23584482105780988
GOTERM_BP_DIRECT GO:0045780~positive regulation of bone resorption 3 0.7874015748031495 0.0570303758393691 SYK, SRC, EGFR 379 20 19416 7.6844327176781 1.0 0.2649853317349588 0.23584482105780988
GOTERM_BP_DIRECT GO:0043651~linoleic acid metabolic process 3 0.7874015748031495 0.0570303758393691 ALOX15, GSTA1, ALOX12 379 20 19416 7.6844327176781 1.0 0.2649853317349588 0.23584482105780988
GOTERM_BP_DIRECT GO:0060083~smooth muscle contraction involved in micturition 2 0.5249343832020997 0.05727864506564903 KCNMA1, TACR1 379 3 19416 34.15303430079156 1.0 0.2649853317349588 0.23584482105780988
GOTERM_BP_DIRECT GO:0021697~cerebellar cortex formation 2 0.5249343832020997 0.05727864506564903 CDK5, PTPN11 379 3 19416 34.15303430079156 1.0 0.2649853317349588 0.23584482105780988
GOTERM_BP_DIRECT GO:1904528~positive regulation of microtubule binding 2 0.5249343832020997 0.05727864506564903 PPP2CA, ABL1 379 3 19416 34.15303430079156 1.0 0.2649853317349588 0.23584482105780988
GOTERM_BP_DIRECT GO:0042867~pyruvate catabolic process 2 0.5249343832020997 0.05727864506564903 SLC16A1, SLC16A3 379 3 19416 34.15303430079156 1.0 0.2649853317349588 0.23584482105780988
GOTERM_BP_DIRECT GO:0002366~leukocyte activation involved in immune response 2 0.5249343832020997 0.05727864506564903 SYK, IL2 379 3 19416 34.15303430079156 1.0 0.2649853317349588 0.23584482105780988
GOTERM_BP_DIRECT GO:0051987~positive regulation of attachment of spindle microtubules to kinetochore 2 0.5249343832020997 0.05727864506564903 CCNB1, SIRT2 379 3 19416 34.15303430079156 1.0 0.2649853317349588 0.23584482105780988
GOTERM_BP_DIRECT GO:0051563~smooth endoplasmic reticulum calcium ion homeostasis 2 0.5249343832020997 0.05727864506564903 APP, PSEN1 379 3 19416 34.15303430079156 1.0 0.2649853317349588 0.23584482105780988
GOTERM_BP_DIRECT GO:0060748~tertiary branching involved in mammary gland duct morphogenesis 2 0.5249343832020997 0.05727864506564903 AR, PGR 379 3 19416 34.15303430079156 1.0 0.2649853317349588 0.23584482105780988
GOTERM_BP_DIRECT GO:2001303~lipoxin A4 biosynthetic process 2 0.5249343832020997 0.05727864506564903 ALOX15, ALOX12 379 3 19416 34.15303430079156 1.0 0.2649853317349588 0.23584482105780988
GOTERM_BP_DIRECT GO:1900195~positive regulation of oocyte maturation 2 0.5249343832020997 0.05727864506564903 SIRT2, AURKA 379 3 19416 34.15303430079156 1.0 0.2649853317349588 0.23584482105780988
GOTERM_BP_DIRECT GO:1904999~positive regulation of leukocyte adhesion to arterial endothelial cell 2 0.5249343832020997 0.05727864506564903 ALOX5, TNF 379 3 19416 34.15303430079156 1.0 0.2649853317349588 0.23584482105780988
GOTERM_BP_DIRECT GO:0070141~response to UV-A 2 0.5249343832020997 0.05727864506564903 AKT1, EGFR 379 3 19416 34.15303430079156 1.0 0.2649853317349588 0.23584482105780988
GOTERM_BP_DIRECT GO:0010814~substance P catabolic process 2 0.5249343832020997 0.05727864506564903 MME, ECE1 379 3 19416 34.15303430079156 1.0 0.2649853317349588 0.23584482105780988
GOTERM_BP_DIRECT GO:1904614~response to biphenyl 2 0.5249343832020997 0.05727864506564903 SQLE, SRD5A2 379 3 19416 34.15303430079156 1.0 0.2649853317349588 0.23584482105780988
GOTERM_BP_DIRECT GO:0046960~sensitization 2 0.5249343832020997 0.05727864506564903 DRD1, HTR2A 379 3 19416 34.15303430079156 1.0 0.2649853317349588 0.23584482105780988
GOTERM_BP_DIRECT GO:0097744~renal urate salt excretion 2 0.5249343832020997 0.05727864506564903 SLC22A12, ABCG2 379 3 19416 34.15303430079156 1.0 0.2649853317349588 0.23584482105780988
GOTERM_BP_DIRECT GO:0065008~regulation of biological quality 2 0.5249343832020997 0.05727864506564903 TNF, PTK2 379 3 19416 34.15303430079156 1.0 0.2649853317349588 0.23584482105780988
GOTERM_BP_DIRECT GO:0060309~elastin catabolic process 2 0.5249343832020997 0.05727864506564903 MMP12, CTSL 379 3 19416 34.15303430079156 1.0 0.2649853317349588 0.23584482105780988
GOTERM_BP_DIRECT GO:0032787~monocarboxylic acid metabolic process 2 0.5249343832020997 0.05727864506564903 CYP2C9, CYP1A2 379 3 19416 34.15303430079156 1.0 0.2649853317349588 0.23584482105780988
GOTERM_BP_DIRECT GO:0051586~positive regulation of dopamine uptake involved in synaptic transmission 2 0.5249343832020997 0.05727864506564903 DRD2, DRD4 379 3 19416 34.15303430079156 1.0 0.2649853317349588 0.23584482105780988
GOTERM_BP_DIRECT GO:0099178~regulation of retrograde trans-synaptic signaling by endocanabinoid 2 0.5249343832020997 0.05727864506564903 FABP5, ABHD6 379 3 19416 34.15303430079156 1.0 0.2649853317349588 0.23584482105780988
GOTERM_BP_DIRECT GO:2000544~regulation of endothelial cell chemotaxis to fibroblast growth factor 2 0.5249343832020997 0.05727864506564903 FGF1, FGF2 379 3 19416 34.15303430079156 1.0 0.2649853317349588 0.23584482105780988
GOTERM_BP_DIRECT GO:0033632~regulation of cell-cell adhesion mediated by integrin 2 0.5249343832020997 0.05727864506564903 DPP4, ADA 379 3 19416 34.15303430079156 1.0 0.2649853317349588 0.23584482105780988
GOTERM_BP_DIRECT GO:0009820~alkaloid metabolic process 2 0.5249343832020997 0.05727864506564903 CYP2D6, CYP1A2 379 3 19416 34.15303430079156 1.0 0.2649853317349588 0.23584482105780988
GOTERM_BP_DIRECT GO:1905430~cellular response to glycine 2 0.5249343832020997 0.05727864506564903 FYN, BCL2L2 379 3 19416 34.15303430079156 1.0 0.2649853317349588 0.23584482105780988
GOTERM_BP_DIRECT GO:0018894~dibenzo-p-dioxin metabolic process 2 0.5249343832020997 0.05727864506564903 SRD5A2, CYP1A2 379 3 19416 34.15303430079156 1.0 0.2649853317349588 0.23584482105780988
GOTERM_BP_DIRECT GO:0110032~positive regulation of G2/MI transition of meiotic cell cycle 2 0.5249343832020997 0.05727864506564903 CDC25A, CDC25B 379 3 19416 34.15303430079156 1.0 0.2649853317349588 0.23584482105780988
GOTERM_BP_DIRECT GO:0090042~tubulin deacetylation 2 0.5249343832020997 0.05727864506564903 SIRT2, HDAC6 379 3 19416 34.15303430079156 1.0 0.2649853317349588 0.23584482105780988
GOTERM_BP_DIRECT GO:0018343~protein farnesylation 2 0.5249343832020997 0.05727864506564903 FNTA, FNTB 379 3 19416 34.15303430079156 1.0 0.2649853317349588 0.23584482105780988
GOTERM_BP_DIRECT GO:0061308~cardiac neural crest cell development involved in heart development 2 0.5249343832020997 0.05727864506564903 MAPK1, MAPK3 379 3 19416 34.15303430079156 1.0 0.2649853317349588 0.23584482105780988
GOTERM_BP_DIRECT GO:0060374~mast cell differentiation 2 0.5249343832020997 0.05727864506564903 KIT, PIK3CD 379 3 19416 34.15303430079156 1.0 0.2649853317349588 0.23584482105780988
GOTERM_BP_DIRECT GO:0046717~acid secretion 2 0.5249343832020997 0.05727864506564903 DRD2, DRD3 379 3 19416 34.15303430079156 1.0 0.2649853317349588 0.23584482105780988
GOTERM_BP_DIRECT GO:0070165~positive regulation of adiponectin secretion 2 0.5249343832020997 0.05727864506564903 HCAR2, PPARG 379 3 19416 34.15303430079156 1.0 0.2649853317349588 0.23584482105780988
GOTERM_BP_DIRECT GO:0098921~retrograde trans-synaptic signaling by endocannabinoid 2 0.5249343832020997 0.05727864506564903 FABP5, CNR1 379 3 19416 34.15303430079156 1.0 0.2649853317349588 0.23584482105780988
GOTERM_BP_DIRECT GO:0010041~response to iron(III) ion 2 0.5249343832020997 0.05727864506564903 G6PD, CYP1A1 379 3 19416 34.15303430079156 1.0 0.2649853317349588 0.23584482105780988
GOTERM_BP_DIRECT GO:2001190~positive regulation of T cell activation via T cell receptor contact with antigen bound to MHC molecule on antigen presenting cell 2 0.5249343832020997 0.05727864506564903 CD81, LGALS9 379 3 19416 34.15303430079156 1.0 0.2649853317349588 0.23584482105780988
GOTERM_BP_DIRECT GO:0071674~mononuclear cell migration 2 0.5249343832020997 0.05727864506564903 LGALS3, PLG 379 3 19416 34.15303430079156 1.0 0.2649853317349588 0.23584482105780988
GOTERM_BP_DIRECT GO:0062234~platelet activating factor catabolic process 2 0.5249343832020997 0.05727864506564903 PLA2G10, PLA2G7 379 3 19416 34.15303430079156 1.0 0.2649853317349588 0.23584482105780988
GOTERM_BP_DIRECT GO:0014057~positive regulation of acetylcholine secretion, neurotransmission 2 0.5249343832020997 0.05727864506564903 ADORA2A, TACR2 379 3 19416 34.15303430079156 1.0 0.2649853317349588 0.23584482105780988
GOTERM_BP_DIRECT GO:1903940~negative regulation of TORC2 signaling 2 0.5249343832020997 0.05727864506564903 GSK3B, RPS6KB1 379 3 19416 34.15303430079156 1.0 0.2649853317349588 0.23584482105780988
GOTERM_BP_DIRECT GO:0038171~cannabinoid signaling pathway 2 0.5249343832020997 0.05727864506564903 CNR2, CNR1 379 3 19416 34.15303430079156 1.0 0.2649853317349588 0.23584482105780988
GOTERM_BP_DIRECT GO:0043201~response to L-leucine 2 0.5249343832020997 0.05727864506564903 RPS6KB1, PIK3CA 379 3 19416 34.15303430079156 1.0 0.2649853317349588 0.23584482105780988
GOTERM_BP_DIRECT GO:0036315~cellular response to sterol 2 0.5249343832020997 0.05727864506564903 RORC, RORA 379 3 19416 34.15303430079156 1.0 0.2649853317349588 0.23584482105780988
GOTERM_BP_DIRECT GO:0016101~diterpenoid metabolic process 2 0.5249343832020997 0.05727864506564903 SRD5A1, EGFR 379 3 19416 34.15303430079156 1.0 0.2649853317349588 0.23584482105780988
GOTERM_BP_DIRECT GO:0006836~neurotransmitter transport 4 1.0498687664041995 0.06012116041660699 SLC29A1, SLC6A2, SLC6A3, SLC6A4 379 46 19416 4.454743604451073 1.0 0.2774419135933447 0.24693154914252297
GOTERM_BP_DIRECT GO:0051225~spindle assembly 4 1.0498687664041995 0.06012116041660699 HDAC3, TNKS, TUBB1, NEK2 379 46 19416 4.454743604451073 1.0 0.2774419135933447 0.24693154914252297
GOTERM_BP_DIRECT GO:0051649~establishment of localization in cell 6 1.574803149606299 0.06193410529173892 CYSLTR1, AXL, BCL2, ABL1, PLA2G4A, CFTR 379 109 19416 2.81997530923967 1.0 0.2847512054081249 0.2534370361022327
GOTERM_BP_DIRECT GO:0071391~cellular response to estrogen stimulus 3 0.7874015748031495 0.06224364365716645 AR, ESR1, ESR2 379 21 19416 7.31850735016962 1.0 0.2847512054081249 0.2534370361022327
GOTERM_BP_DIRECT GO:0002042~cell migration involved in sprouting angiogenesis 3 0.7874015748031495 0.06224364365716645 KDR, AKT1, FGF2 379 21 19416 7.31850735016962 1.0 0.2847512054081249 0.2534370361022327
GOTERM_BP_DIRECT GO:0016125~sterol metabolic process 3 0.7874015748031495 0.06224364365716645 CYP51A1, CYP1B1, CYP19A1 379 21 19416 7.31850735016962 1.0 0.2847512054081249 0.2534370361022327
GOTERM_BP_DIRECT GO:0038202~TORC1 signaling 3 0.7874015748031495 0.06224364365716645 RPS6KA3, RPS6KB1, MTOR 379 21 19416 7.31850735016962 1.0 0.2847512054081249 0.2534370361022327
GOTERM_BP_DIRECT GO:0090201~negative regulation of release of cytochrome c from mitochondria 3 0.7874015748031495 0.06224364365716645 AKT1, BCL2L2, BCL2L1 379 21 19416 7.31850735016962 1.0 0.2847512054081249 0.2534370361022327
GOTERM_BP_DIRECT GO:0010759~positive regulation of macrophage chemotaxis 3 0.7874015748031495 0.06224364365716645 MAPK1, PTK2, MAPK3 379 21 19416 7.31850735016962 1.0 0.2847512054081249 0.2534370361022327
GOTERM_BP_DIRECT GO:0007416~synapse assembly 5 1.3123359580052494 0.06329633746327581 ACHE, CDK5, DRD1, MAPT, DRD2 379 77 19416 3.3265942500770995 1.0 0.2886521699849314 0.25690901051887705
GOTERM_BP_DIRECT GO:0048286~lung alveolus development 4 1.0498687664041995 0.06333033289050642 MMP12, KDR, PGR, ADA 379 47 19416 4.359961825632964 1.0 0.2886521699849314 0.25690901051887705
GOTERM_BP_DIRECT GO:0032526~response to retinoic acid 4 1.0498687664041995 0.06333033289050642 RBP4, RXRA, MMP2, CD38 379 47 19416 4.359961825632964 1.0 0.2886521699849314 0.25690901051887705
GOTERM_BP_DIRECT GO:0030334~regulation of cell migration 6 1.574803149606299 0.06589996451040793

## Sheet: Sheet2
Class	Description	Enrichment	pvalue	count
BP	response to xenobiotic stimulus	27.0177	9.6e-28	44		27.0177
BP	protein phosphorylation	18.1024	7.9e-19	37		18.1024
BP	chromatin remodeling	17.9586	1.1e-18	64		17.9586
BP	inflammatory response	17.4949	3.2e-18	43		17.4949
BP	positive regulation of MAPK cascade	16.0269	9.4e-17	29		16.0269
BP	peptidyl-serine phosphorylation	15.1308	7.4e-16	20		15.1308
BP	positive regulation of cytosolic calcium ion concentration	15.0177	9.6e-16	25		15.0177
BP	xenobiotic metabolic process	14.9208	1.2e-15	23		14.9208
BP	negative regulation of apoptotic process	14.6576	2.2e-15	43		14.6576
BP	insulin-like growth factor receptor signaling pathway	13.7959	1.6e-14	19		13.7959
BP	protein autophosphorylation	13.4685	3.4e-14	23		13.4685
BP	positive regulation of ERK1 and ERK2 cascade	13.4437	3.6e-14	27		13.4437
BP	phospholipase C-activating G protein-coupled receptor signaling pathway	13.2676	5.4e-14	22		13.2676
BP	insulin receptor signaling pathway	13.0223	9.5e-14	21		13.0223
BP	epidermal growth factor receptor signaling pathway	12.5086	3.1e-13	19		12.5086
BP	ephrin receptor signaling pathway	12.2596	5.5e-13	18		12.2596
BP	positive regulation of phosphatidylinositol 3-kinase/protein kinase B signal transduction	12.1135	7.7e-13	25		12.1135
BP	cellular response to insulin stimulus	11.5086	3.1e-12	18		11.5086
BP	cellular response to amyloid-beta	11.4437	3.6e-12	14		11.4437
BP	response to ethanol	11.2366	5.8e-12	19		11.2366
