# Supplementary material for: Polygonatum sibiricum polysaccharides enhance pancreatic β-cell function in diabetic zebrafish by mitigating mitochondrial oxidative damage via the AMPK-SIRT1 pathway
Source: Front Nutr. 2025 May 9;12:1601490. doi: 10.3389/fnut.2025.1601490 (PMC12128605; doi:10.3389/fnut.2025.1601490)
Supplement: Supplementary file 7 [file Table_6.XLSX]

## Sheet: Sheet1
Supplementary Table S6: KEGG enrichment analysis of the predicted targets
Category	Term Count % PValue Genes List Total Pop Hits Pop Total Fold Enrichment Bonferroni Benjamini FDR
KEGG_PATHWAY	hsa05215:Prostate cancer 27 7.086614173228346 3.972444936504732E-15 GSK3B, HSP90AB1, PIK3CD, PLAT, PIK3CB, PIK3R1, EGFR, IGF1R, IKBKB, PLAU, AKT1, MAPK1, HRAS, MAPK3, HSP90AA1, SRD5A2, PDPK1, MMP3, BRAF, MMP9, MTOR, AR, PIK3CA, CCNE1, CDK2, BCL2, FGFR1 352 98 8865 6.938630565862709 1.2470025012589758E-12 7.627753882043936E-13 3.7405	0.00331537
KEGG_PATHWAY	hsa05200:Pathways in cancer 63 16.535433070866144 5.342633842370298E-15 ALK, GSK3B, CXCL8, HSP90AB1, FLT3, PIK3CD, PIK3CB, FGF1, FGF2, IGF1R, IKBKB, EDNRA, PIM1, AKT1, HRAS, HSP90AA1, DAPK1, MMP1, MMP2, F2, MMP9, PGF, CCNA2, CCNA1, AR, PIK3CA, CCNE1, KIT, AGTR1, PPARG, MET, PPARD, PTGER4, PTGER1, PTGER2, PTGER3, PIK3R1, PTGS2, HIF1A, EGFR, MAPK9, RXRA, TERT, ABL1,	MAPK1, MAPK3, NOS2, STAT3, BRAF, ESR1, MTOR, ESR2, IL2, PTK2, CDK6, RPS6KB1, CDK4, CDK2, GSTA1, BCL2, CALM1, FGFR1, BCL2L1 352 533 8865 2.9767983540849396 1.6626700016786344E-12 7.627753882043936E-13 3.740533153694623E-13
KEGG_PATHWAY	hsa04931:Insulin resistance 28 7.349081364829396 7.334378732734554E-15 PYGB, GSK3B, PIK3CD, PYGM, PYGL, PIK3CB, PIK3R1, TNF, PTPRF, IKBKB, MAPK9, RPS6KA3, PPP1CC, AKT1, PTPN1, CPT1A, PDPK1, NR1H2, INSR, STAT3, OGA, NR1H3, PTPN11, MTOR, PPP1CA, PIK3CA, RPS6KB1, PPARA 352 109 8865 6.469453711426189 2.2861712523081223E-12 7.627753882043936E-13	3.74053e-13
KEGG_PATHWAY	hsa05417:Lipid and atherosclerosis 38 9.973753280839896 2.2101143752739117E-14 GSK3B, CXCL8, HSP90AB1, SRC, PIK3CD, PIK3CB, PIK3R1, TNF, ICAM1, IKBKB, MAPK9, RXRA, CASP1, AKT1, MAPK1, HRAS, MAP3K7, MAPK3, HSPA8, HSP90AA1, HSPA5, MMP1, PDPK1, MMP3, STAT3, EIF2AK3, SELE, MMP9, PTK2, ERN1, CYP2C9, CYP2A6, PIK3CA, CYP1A1, BCL2, PPARG, CALM1, BCL2L1 352 216	8865 4.43063446969697 6.893152715292672E-12 1.723889212713651E-12 8.453687485422712E-13
KEGG_PATHWAY	hsa04080:Neuroactive ligand-receptor interaction 47 12.335958005249344 2.12027684461669E-12 PTGER4, PTGER1, PTGER2, PTAFR, PTGER3, HTR2B, HTR2C, ADRA1D, PLG, HTR2A, NR3C1, ADRA1A, LTB4R, GLRA1, HTR6, GRM5, CYSLTR1, EDNRA, GRM4, CCKAR, CNR2, CNR1, ADORA3, ADORA1, S1PR1, S1PR3, DRD1, DRD2, DRD3, DRD4, PTGDR, PTGIR, GCGR, AVPR2, TACR2, HTR1B, TACR1, OPRM1, ADRA2C	, F2, ADRA2B, ADRA2A, ADORA2A, CCKBR, ADORA2B, AGTR1, AGTR2 352 368 8865 3.216518959980237 6.615348269178867E-10 1.218417530519855E-10 5.97493212081852E-11
KEGG_PATHWAY	hsa01521:EGFR tyrosine kinase inhibitor resistance 22 5.774278215223097 2.343110635615106E-12 GSK3B, SRC, STAT3, PIK3CD, BRAF, PIK3CB, PIK3R1, FGF2, EGFR, MTOR, IGF1R, PIK3CA, RPS6KB1, AXL, KDR, BCL2, AKT1, MAPK1, HRAS, MET, BCL2L1, MAPK3 352 80 8865 6.925781249999999 7.310552163630746E-10 1.218417530519855E-10 5.97493212081852E-11
KEGG_PATHWAY	hsa05221:Acute myeloid leukemia 20 5.2493438320209975 7.950763273185798E-12 FLT3, STAT3, PIK3CD, BRAF, PIK3CB, PIK3R1, MPO, MTOR, CCNA2, IKBKB, CCNA1, PIK3CA, RPS6KB1, KIT, PIM1, AKT1, MAPK1, HRAS, PPARD, MAPK3 352 68 8865 7.407252673796791 2.480634364587786E-9 3.543768773191384E-10 1.7378096868534675E-10
KEGG_PATHWAY	hsa05207:Chemical carcinogenesis - receptor activation 34 8.923884514435695 1.4095723590798598E-11 HSP90AB1, SRC, NR1I3, PIK3CD, AHR, PIK3CB, PIK3R1, CYP3A4, FGF2, EGFR, RPS6KA3, RXRA, CYP1B1, AKT1, MAPK1, HRAS, MAPK3, HSP90AA1, EPHX2, STAT3, ESR1, CDC25A, MTOR, ESR2, AR, PIK3CA, RPS6KB1, CYP1A2, GSTA1, CYP1A1, BCL2, PGR, PPARA, UGT2B7 352 215 8865 3.9826	902748414374 4.397866071315093E-9 5.497332200411453E-10 2.6958071367402316E-10
KEGG_PATHWAY	hsa05205:Proteoglycans in cancer 33 8.661417322834646 1.618219304896782E-11 SRC, PIK3CD, PIK3CB, PIK3R1, FGF2, HIF1A, TNF, EGFR, IGF1R, PPP1CC, PLAU, CTSL, KDR, AKT1, MAPK1, HRAS, MAPK3, PDPK1, MMP2, STAT3, PTPN11, BRAF, MMP9, ESR1, MTOR, PTK2, PPP1CA, PIK3CA, RPS6KB1, PTPN6, HPSE, MET, FGFR1 352 204 8865 4.073988970588235 5.048836015930	647E-9 5.609826923642178E-10 2.7509728183245294E-10
KEGG_PATHWAY	hsa01522:Endocrine resistance 23 6.036745406824147 2.5785168734397096E-11 SRC, MMP2, PIK3CD, BRAF, PIK3CB, PIK3R1, ESR1, MMP9, EGFR, MTOR, PTK2, ESR2, IGF1R, MAPK9, PIK3CA, RPS6KB1, CDK4, CYP2D6, BCL2, AKT1, MAPK1, HRAS, MAPK3 352 99 8865 5.850981404958678 8.044967358955546E-9 8.044972645131894E-10 3.945130816362756E-10
KEGG_PATHWAY	hsa04914:Progesterone-mediated oocyte maturation 24 6.299212598425196 4.1459161421733303E-11 HSP90AA1, HSP90AB1, PLK1, PIK3CD, BRAF, PIK3CB, PIK3R1, CDC25A, CDC25B, AURKA, IGF1R, CCNA2, MAPK9, CCNA1, CCNB2, RPS6KA3, CCNB1, PIK3CA, CDK2, CDK1, AKT1, MAPK1, PGR, MAPK3 352 111 8865 5.445331695331695 1.2935260751412159E-8 1.1759325785073445E-9	5.76659e-10
KEGG_PATHWAY	hsa05230:Central carbon metabolism in cancer 19 4.986876640419948 1.6941693108305083E-10 G6PD, FLT3, PIK3CD, PIK3CB, PIK3R1, HIF1A, EGFR, MTOR, LDHA, PIK3CA, KIT, AKT1, MAPK1, HRAS, SLC16A3, MET, PDK1, FGFR1, MAPK3 352 71 8865 6.739556658130601 5.285807913590901E-8 4.404840208159322E-9 2.1600658713088983E-9
KEGG_PATHWAY	hsa00590:Arachidonic acid metabolism 18 4.724409448818897 1.8879037843441E-10 CBR1, PLA2G1B, PTGES2, EPHX2, PLA2G2A, ALOX15, AKR1C3, PLA2G4A, ALOX12, PLA2G5, PTGS2, CYP2C19, PTGS1, CYP2C9, ALOX5, TBXAS1, PLA2G10, PTGES 352 63 8865 7.195616883116884 5.890261167706967E-8 4.53096908242584E-9 2.2219175308049796E-9
KEGG_PATHWAY	hsa04933:AGE-RAGE signaling pathway in diabetic complications 22 5.774278215223097 2.7887744812210845E-10 CXCL8, MMP2, STAT3, SERPINE1, PIK3CD, PIK3CB, PIK3R1, SELE, F3, TNF, ICAM1, MAPK9, PIK3CA, CDK4, PIM1, BCL2, AGTR1, NOX4, AKT1, MAPK1, HRAS, MAPK3 352 101 8865 5.485767326732674 8.70097689453786E-8 6.214983129578416E-9 3.047732111620	1.853e-06
KEGG_PATHWAY	hsa04152:AMPK signaling pathway 24 6.299212598425196 3.0955420961695424E-10 CPT1A, PFKFB3, PDPK1, INSR, PIK3CD, PIK3CB, PIK3R1, HMGCR, SIRT1, ADRA1A, MTOR, IGF1R, PPP2CA, CCNA2, CCNA1, PIK3CA, RPS6KB1, SCD, HNF4A, AKT1, PPARG, MAP3K7, FBP1, CFTR 352 122 8865 4.954359165424739 9.658089328290487E-8 6.4387275600326484E-9 3.157452938092933E-9
KEGG_PATHWAY	hsa04218:Cellular senescence 27 7.086614173228346 4.1663864503533905E-10 CXCL8, SERPINE1, PIK3CD, PIK3CB, PIK3R1, CCNB2, PPP1CC, CCNB1, CHEK1, AKT1, MAPK1, HRAS, MAPK3, IGFBP3, SIRT1, CDC25A, MTOR, PPP1CA, CCNA2, CCNA1, CDK6, PIK3CA, CCNE1, CDK4, CDK2, CDK1, CALM1 352 157 8865 4.33111971627099 1.2999123866208606E-7 8.124453578189111E-9 3.9841	0.704315
KEGG_PATHWAY	hsa04910:Insulin signaling pathway 25 6.561679790026247 7.15746440166348E-10 PYGB, GSK3B, PIK3CD, PYGM, PYGL, PIK3CB, PIK3R1, PTPRF, IKBKB, MAPK9, PPP1CC, AKT1, MAPK1, HRAS, MAPK3, PTPN1, PDPK1, INSR, BRAF, MTOR, PPP1CA, PIK3CA, RPS6KB1, CALM1, FBP1 352 138 8865 4.56243824110672 2.2331287130583632E-7 1.3136052313641209E-8 6.441717961497	1.315e-06
KEGG_PATHWAY	hsa05235:PD-L1 expression and PD-1 checkpoint pathway in cancer 20 5.2493438320209975 1.5323562482896328E-9 ALK, CSNK2A1, STAT3, PIK3CD, PTPN11, PIK3CB, PIK3R1, HIF1A, EGFR, MTOR, IKBKB, PIK3CA, RPS6KB1, LCK, TLR9, AKT1, MAPK1, PTPN6, HRAS, MAPK3 352 90 8865 5.596590909090909 4.780950335625533E-7 2.65608416370203E-8 1.3025028110461879E-8
KEGG_PATHWAY	hsa04151:PI3K-Akt signaling pathway 41 10.761154855643044 2.7816533568652852E-9 GSK3B, HSP90AB1, FLT3, PIK3CD, PIK3CB, PIK3R1, FGF1, FGF2, EGFR, PIK3CG, IGF1R, PPP2CA, IKBKB, RXRA, KDR, AKT1, MAPK1, HRAS, YWHAG, MCL1, MAPK3, NTRK2, HSP90AA1, SYK, PDPK1, INSR, IL2, MTOR, PGF, PTK2, CDK6, PIK3CA, RPS6KB1, CCNE1, CDK4, KIT, CDK2, BCL2, MET, FGFR1, BCL2L1 352	362 8865 2.8524061401305874 8.678754704893876E-7 4.567767617589311E-8 2.2399629663178348E-8
KEGG_PATHWAY	hsa04726:Serotonergic synapse 22 5.774278215223097 3.4252943443372977E-9 APP, MAOB, MAOA, ALOX15, HTR2B, PLA2G4A, HTR1B, HTR2C, BRAF, ALOX12, HTR2A, PTGS2, CYP2C19, SLC6A4, PTGS1, CYP2C9, HTR6, CYP2D6, ALOX5, MAPK1, HRAS, MAPK3 352 115 8865 4.817934782608695 1.0686912778057334E-6 5.3051331642103906E-8 2.6015556862954798E-8
KEGG_PATHWAY	hsa04072:Phospholipase D signaling pathway 25 6.561679790026247 3.5707627066800706E-9 CXCL8, PIK3CD, PIK3CB, PIK3R1, EGFR, PIK3CG, GRM5, GRM4, CXCR1, CXCR2, AKT1, MAPK1, FYN, HRAS, MAPK3, SYK, INSR, AVPR2, PLA2G4A, PTPN11, F2, MTOR, PIK3CA, KIT, AGTR1 352 149 8865 4.225613941427699 1.1140773392703807E-6 5.3051331642103906E-8 2.601555686295	4.798e-05
KEGG_PATHWAY	hsa05208:Chemical carcinogenesis - reactive oxygen species 31 8.136482939632545 5.010788064550157E-9 SRC, PIK3CD, AHR, PIK3CB, PIK3R1, HIF1A, EGFR, IKBKB, MAPK9, ABL1, CYP1B1, AKT1, MAPK1, HRAS, ACP1, MAPK3, PTPN1, CBR1, PDPK1, EPHX2, AKR1C1, AKR1C3, PTPN11, BRAF, PTK2, PIK3CA, CYP1A2, GSTA1, CYP1A1, NOX4, MET 352 227 8865 3.4393146776131363	1.5633646746060492E-6 7.106208527907496E-8 3.484775335800791E-8
KEGG_PATHWAY	hsa04066:HIF-1 signaling pathway 21 5.511811023622047 7.488404232493313E-9 PFKFB3, NOS2, INSR, STAT3, SERPINE1, PIK3CD, PIK3CB, PIK3R1, HIF1A, EGFR, MTOR, IGF1R, LDHA, PIK3CA, RPS6KB1, BCL2, AKT1, MAPK1, GAPDH, PDK1, MAPK3 352 109 8865 4.852090283569642 2.3363793991704185E-6 1.0158183132773536E-7 4.9814167285716385E-8
KEGG_PATHWAY	hsa04660:T cell receptor signaling pathway 22 5.774278215223097 1.0344345959155276E-8 GSK3B, PDPK1, PIK3CD, PTPN11, PIK3CB, PIK3R1, TNF, IL2, PPP2CA, IKBKB, MAPK9, PTPRC, PIK3CA, CDK4, LCK, AKT1, MAPK1, FYN, PTPN6, HRAS, MAP3K7, MAPK3 352 122 8865 4.541495901639345 3.227430740326831E-6 1.344764974690186E-7 6.594520548961489E-8
KEGG_PATHWAY	hsa00140:Steroid hormone biosynthesis 16 4.199475065616798 1.479212599020103E-8 SRD5A2, SRD5A1, AKR1C1, AKR1C3, HSD17B3, CYP3A4, CYP19A1, CYP17A1, HSD11B1, HSD11B2, STS, HSD17B1, CYP1A2, CYP1A1, CYP1B1, UGT2B7 352 63 8865 6.396103896103896 4.615132686569545E-6 1.8391883664129207E-7 9.019096796832591E-8
KEGG_PATHWAY	hsa04014:Ras signaling pathway 31 8.136482939632545 1.532656972010767E-8 PLA2G1B, FLT3, PIK3CD, PLA2G5, PIK3CB, PIK3R1, FGF1, FGF2, EGFR, IGF1R, IKBKB, MAPK9, KDR, ABL1, AKT1, MAPK1, HRAS, MAPK3, NTRK2, INSR, PLA2G2A, PLA2G4A, PTPN11, PGF, PIK3CA, PLA2G10, KIT, CALM1, MET, FGFR1, BCL2L1 352 238 8865 3.2803547555385792 4.781878343629309E-6 1.8391	883664129207E-7 9.019096796832591E-8
KEGG_PATHWAY	hsa05218:Melanoma 17 4.4619422572178475 1.7453438413281028E-8 PIK3CD, BRAF, PIK3CB, PIK3R1, FGF1, FGF2, EGFR, IGF1R, CDK6, PIK3CA, CDK4, AKT1, MAPK1, HRAS, MET, FGFR1, MAPK3 352 73 8865 5.864920610211706 5.445457989639024E-6 1.9448117089084574E-7 9.537057418685705E-8
KEGG_PATHWAY	hsa05223:Non-small cell lung cancer 17 4.4619422572178475 1.7453438413281028E-8 ALK, PDPK1, STAT3, PIK3CD, BRAF, PIK3CB, PIK3R1, EGFR, RXRA, CDK6, PIK3CA, CDK4, AKT1, MAPK1, HRAS, MET, MAPK3 352 73 8865 5.864920610211706 5.445457989639024E-6 1.9448117089084574E-7 9.537057418685705E-8
KEGG_PATHWAY	hsa05418:Fluid shear stress and atherosclerosis 23 6.036745406824147 2.9700024734122194E-8 HSP90AA1, HSP90AB1, SRC, MMP2, PIK3CD, PLAT, PIK3CB, PIK3R1, SELE, TNF, MMP9, PTK2, ICAM1, IKBKB, MAPK9, PIK3CA, CTSL, GSTA1, KDR, BCL2, AKT1, CALM1, MAP3K7 352 141 8865 4.108135880077369 9.266364933702143E-6 3.195313005877974E-7 1.5669323394209295E-7
KEGG_PATHWAY	hsa05219:Bladder cancer 13 3.4120734908136483 3.446090100130606E-8 CXCL8, DAPK1, MMP1, SRC, MMP2, BRAF, MMP9, EGFR, TYMP, CDK4, MAPK1, HRAS, MAPK3 352 41 8865 7.985379711751663 1.0751743503623068E-5 3.58393370413583E-7 1.7575059510666089E-7
KEGG_PATHWAY	hsa05212:Pancreatic cancer 17 4.4619422572178475 3.915937103242128E-8 STAT3, PIK3CD, BRAF, PIK3CB, PIK3R1, EGFR, MTOR, IKBKB, MAPK9, CDK6, PIK3CA, RPS6KB1, CDK4, AKT1, MAPK1, BCL2L1, MAPK3 352 77 8865 5.560249409681228 1.2217649379864248E-5 3.9412012135856255E-7 1.9327044412775663E-7
KEGG_PATHWAY	hsa04722:Neurotrophin signaling pathway 21 5.511811023622047 4.115684653317315E-8 NTRK2, GSK3B, PDPK1, PSEN2, PIK3CD, BRAF, PTPN11, PIK3CB, PIK3R1, PSEN1, IKBKB, MAPK9, RPS6KA3, PIK3CA, BCL2, ABL1, AKT1, MAPK1, CALM1, HRAS, MAPK3 352 120 8865 4.407315340909091 1.2840853923501427E-5 4.0127925369843816E-7 1.967811724867341E-7
KEGG_PATHWAY	hsa04148:Efferocytosis 24 6.299212598425196 4.827996008879425E-8 PTGER4, CPT1A, SLC16A1, ARG1, PTGER2, NR1H2, ALOX15, NR1H3, PTPN11, PTGS2, HIF1A, SIRT1, PTK2, ADAM17, RXRA, AXL, ALOX5, CASP1, S1PR1, MAPK1, PTPN6, PPARG, PPARD, MAPK3 352 157 8865 3.84988419224088 1.5063234475976017E-5 4.564650772031457E-7 2.2384345132077336E-7
KEGG_PATHWAY	hsa04068:FoxO signaling pathway 22 5.774278215223097 4.987301987220978E-8 PDPK1, INSR, PLK1, STAT3, PIK3CD, BRAF, PIK3CB, PIK3R1, SIRT1, EGFR, IGF1R, IKBKB, MAPK9, CCNB2, CCNB1, PIK3CA, CDK2, S1PR1, AKT1, MAPK1, HRAS, MAPK3 352 133 8865 4.165883458646617 1.5560261511282647E-5 4.5765830000380737E-7 2.24428589424944E-7
KEGG_PATHWAY	hsa04664:Fc epsilon RI signaling pathway 16 4.199475065616798 5.527417916563545E-8 SYK, PDPK1, PLA2G4A, PIK3CD, PIK3CB, PIK3R1, TNF, MAPK9, PIK3CA, ALOX5, ALOX5AP, AKT1, MAPK1, FYN, HRAS, MAPK3 352 69 8865 5.839920948616601 1.7245395659393203E-5 4.927298257050931E-7 2.4162712606692066E-7
KEGG_PATHWAY	hsa05160:Hepatitis C 24 6.299212598425196 6.143067122999685E-8 GSK3B, CD81, STAT3, EIF2AK3, PIK3CD, NR1H3, BRAF, PIK3CB, PIK3R1, TNF, EGFR, PPP2CA, IKBKB, RXRA, CDK6, PIK3CA, CDK4, CDK2, AKT1, MAPK1, PPARA, HRAS, YWHAG, MAPK3 352 159 8865 3.8014579759862777 1.9166186334573787E-5 5.323991506599727E-7 2.6108035272748665E-7
KEGG_PATHWAY	hsa04020:Calcium signaling pathway 31 8.136482939632545 6.849039511322345E-8 PTGER1, PTAFR, PTGER3, HTR2B, HTR2C, ADRA1D, HTR2A, FGF1, FGF2, ADRA1A, EGFR, MYLK, HTR6, GRM5, CYSLTR1, EDNRA, CCKAR, KDR, CD38, DRD1, NTRK2, NOS2, TACR2, TACR1, ADORA2A, CCKBR, ADORA2B, AGTR1, CALM1, MET, FGFR1 352 254 8865 3.073718235504653 2.1368775697805376E-5	5.775406290628571E-7 2.832170392519781E-7
KEGG_PATHWAY	hsa05224:Breast cancer 23 6.036745406824147 7.288646079216351E-8 GSK3B, PIK3CD, BRAF, PIK3CB, PIK3R1, FGF1, FGF2, ESR1, EGFR, MTOR, ESR2, IGF1R, CDK6, PIK3CA, RPS6KB1, CDK4, KIT, AKT1, MAPK1, PGR, HRAS, FGFR1, MAPK3 352 148 8865 3.9138321560196556 2.2740318019631722E-5 5.984362043988162E-7 2.9346390792634257E-7
KEGG_PATHWAY	hsa04012:ErbB signaling pathway 17 4.4619422572178475 1.9993721910303632E-7 GSK3B, SRC, PIK3CD, BRAF, PIK3CB, PIK3R1, EGFR, MTOR, PTK2, MAPK9, PIK3CA, RPS6KB1, ABL1, AKT1, MAPK1, HRAS, MAPK3 352 86 8865 4.978362843551797 6.237847298184995E-5 1.5994977528242905E-6 7.843690903272962E-7
KEGG_PATHWAY	hsa04015:Rap1 signaling pathway 27 7.086614173228346 2.518935536796864E-7 SRC, ITGB2, PIK3CD, PIK3CB, PIK3R1, FGF1, ITGAL, FGF2, EGFR, IGF1R, CNR1, KDR, AKT1, MAPK1, DRD2, HRAS, MAPK3, INSR, BRAF, PGF, ADORA2A, PIK3CA, ADORA2B, KIT, CALM1, MET, FGFR1 352 212 8865 3.207480167238422 7.858771047120072E-5 1.9187107709211346E-6 9.409062434324	7.95e-05
KEGG_PATHWAY	hsa05163:Human cytomegalovirus infection 28 7.349081364829396 2.5213827438386704E-7 PTGER4, GSK3B, CXCL8, PTGER1, SRC, PTGER2, PTGER3, PIK3CD, PIK3CB, PIK3R1, PTGS2, TNF, EGFR, IKBKB, CXCR2, AKT1, MAPK1, HRAS, MAPK3, CCR1, STAT3, MTOR, PTK2, CDK6, PIK3CA, RPS6KB1, CDK4, CALM1 352 226 8865 3.1202232502011262 7.866405734180404E-5 1.9187	107709211346E-6 9.409062434324795E-7
KEGG_PATHWAY	hsa04270:Vascular smooth muscle contraction 21 5.511811023622047 2.705928650608276E-7 PTGIR, PRKCH, PLA2G1B, PLA2G2A, PLA2G4A, BRAF, ADRA1D, PLA2G5, ADRA1A, PPP1CA, MYLK, PPP1CC, EDNRA, ADORA2A, ADORA2B, KCNMA1, PLA2G10, AGTR1, MAPK1, CALM1, MAPK3 352 134 8865 3.9468495590230663 8.442142164943878E-5 2.0101184261661482E-6 9.857311512930	1.5e-06
KEGG_PATHWAY	hsa01100:Metabolic pathways 100 26.246719160104988 4.05883674500943E-7 CDA, MPI, STS, PNP, ST6GAL1, G6PD, AMY1A, MIF, FOLH1, PLA2G10, PTGES, PFKFB3, MAOB, MAOA, GLO1, ALOX15, ALOX12, PLA2G5, CYP2C19, PLA2G7, CYP19A1, HSD11B1, CYP27B1, HSD11B2, LDHA, FDFT1, MGAM, SRD5A2, SRD5A1, EPHX2, TYR, CYP2C9, SQLE, DAO, AKR1B10, TBXAS1, CYP1A2, CYP1A1, ALPL, HPSE, DHCR7, ALP	G, ADA, PYGB, HEXB, HEXA, ADK, PIK3CD, AKR1B1, PYGM, PIK3CB, PYGL, PIK3CG, CA1, ALDH2, CA3, CA2, CA5A, CA4, CA7, CD38, CA6, CA9, TK1, ACP1, CBR1, ARG1, PDE4D, GAA, PLA2G4A, SIRT1, SIRT2, CYP2A6, PIK3CA, GAPDH, FBP1, UGT2B7, BCAT2, AHCY, PLA2G1B, HSD17B3, HMGCR, CYP3A4, PTGS2, TYMS, CYP17A1, TYMP, PTGS1, HSD17B1, ALOX5, XDH, NOS2, PTGES2, AKR1C1, CYP51A1, PLA2G2A, AKR1C3, DHODH, SCD, GSTA1 352 156…
KEGG_PATHWAY	hsa05226:Gastric cancer 22 5.774278215223097 4.100902311956688E-7 GSK3B, ABCB1, PIK3CD, BRAF, PIK3CB, PIK3R1, FGF1, FGF2, EGFR, MTOR, RXRA, TERT, PIK3CA, RPS6KB1, CCNE1, CDK2, BCL2, AKT1, MAPK1, HRAS, MET, MAPK3 352 150 8865 3.69375 1.2793999335591888E-4 2.9079125484783787E-6 1.4259955766576665E-6
KEGG_PATHWAY	hsa05203:Viral carcinogenesis 26 6.824146981627297 4.813818858651232E-7 HDAC5, HDAC3, SRC, PIK3CD, PIK3CB, PIK3R1, HDAC8, HDAC9, HDAC6, HDAC7, POLB, CHEK1, MAPK1, HRAS, YWHAG, MAPK3, SYK, STAT3, CCNA2, CCNA1, CDK6, PIK3CA, CCNE1, CDK4, CDK2, CDK1 352 205 8865 3.1941518847006654 1.501799064217435E-4 3.2979968272326508E-6 1.6172869056621652E-6
KEGG_PATHWAY	hsa05162:Measles 21 5.511811023622047 4.96813624615175E-7 HSPA8, GSK3B, CSNK2A1, STAT3, EIF2AK3, PIK3CD, PIK3CB, PIK3R1, IL2, IKBKB, MAPK9, CDK6, PIK3CA, CCNE1, CDK4, CDK2, BCL2, TLR9, AKT1, MAP3K7, BCL2L1 352 139 8865 3.8048765533028126 1.5499387657913477E-4 3.2979968272326508E-6 1.6172869056621652E-6
KEGG_PATHWAY	hsa04915:Estrogen signaling pathway 21 5.511811023622047 4.96813624615175E-7 HSPA8, HSP90AA1, HSP90AB1, SRC, MMP2, PIK3CD, PIK3CB, PIK3R1, OPRM1, ESR1, MMP9, EGFR, ESR2, PIK3CA, BCL2, AKT1, MAPK1, PGR, CALM1, HRAS, MAPK3 352 139 8865 3.8048765533028126 1.5499387657913477E-4 3.2979968272326508E-6 1.6172869056621652E-6
KEGG_PATHWAY	hsa04917:Prolactin signaling pathway 15 3.937007874015748 5.557380896932284E-7 GSK3B, SRC, STAT3, PIK3CD, PIK3CB, PIK3R1, ESR1, ESR2, CYP17A1, MAPK9, PIK3CA, AKT1, MAPK1, HRAS, MAPK3 352 71 8865 5.320702624839948 1.7337530091832143E-4 3.6122975830059846E-6 1.7714151608971655E-6
KEGG_PATHWAY	hsa04625:C-type lectin receptor signaling pathway 18 4.724409448818897 6.667009534404385E-7 SYK, SRC, PIK3CD, PTPN11, PIK3CB, PIK3R1, PTGS2, TNF, IL2, IKBKB, MAPK9, PIK3CA, CASP1, AKT1, MAPK1, CALM1, HRAS, MAPK3 352 105 8865 4.31737012987013 2.079891340756035E-4 4.24511627496769E-6 2.081739711763002E-6
KEGG_PATHWAY	hsa05166:Human T-cell leukemia virus 1 infection 27 7.086614173228346 7.484488266812143E-7 ITGB2, PIK3CD, PIK3CB, PIK3R1, ITGAL, TNF, ICAM1, IKBKB, POLB, MAPK9, CCNB2, TERT, CHEK1, AKT1, MAPK1, HRAS, MAPK3, MMP7, IL2, CCNA2, CCNA1, PIK3CA, CCNE1, LCK, CDK4, CDK2, BCL2L1 352 224 8865 3.035650872564935 2.3348885854834744E-4 4.657835174523	952E-6 2.2841307105838616E-6
KEGG_PATHWAY	hsa05167:Kaposi sarcoma-associated herpesvirus infection 25 6.561679790026247 7.613769035279538E-7 GSK3B, CXCL8, SRC, PIK3CD, PIK3CB, PIK3R1, PTGS2, FGF2, HIF1A, PIK3CG, ICAM1, IKBKB, MAPK9, AKT1, MAPK1, HRAS, MAPK3, CCR1, SYK, STAT3, MTOR, CDK6, PIK3CA, CDK4, CALM1 352 196 8865 3.2123289656771803 2.3752147163969006E-4 4.657835174523952E-6	2.28413e-06
KEGG_PATHWAY	hsa04140:Autophagy - animal 23 6.036745406824147 7.794184476422083E-7 DAPK1, PDPK1, EIF2AK3, PIK3CD, PIK3CB, PIK3R1, HIF1A, MTOR, IGF1R, ERN1, PPP2CA, MAPK9, PIK3CA, RPS6KB1, CTSL, BCL2, AKT1, MAPK1, HRAS, MAP3K7, CTSB, BCL2L1, MAPK3 352 169 8865 3.4274979827864445 2.4314908491118725E-4 4.67651068585325E-6 2.29328889402419E-6
KEGG_PATHWAY	hsa04071:Sphingolipid signaling pathway 19 4.986876640419948 1.2840120664943725E-6 ABCC1, PDPK1, PIK3CD, PIK3CB, PIK3R1, TNF, PPP2CA, MAPK9, PIK3CA, ADORA3, ADORA1, S1PR1, BCL2, AKT1, MAPK1, FYN, S1PR3, HRAS, MAPK3 352 122 8865 3.922201005961252 4.0053178764609676E-4 7.558712542381966E-6 3.706676342898849E-6
KEGG_PATHWAY	hsa05214:Glioma 15 3.937007874015748 1.325254332970145E-6 PIK3CD, BRAF, PIK3CB, PIK3R1, EGFR, MTOR, IGF1R, CDK6, PIK3CA, CDK4, AKT1, MAPK1, CALM1, HRAS, MAPK3 352 76 8865 4.9706563995215305 4.133941549402387E-4 7.657025034938615E-6 3.7548872767487443E-6
KEGG_PATHWAY	hsa04750:Inflammatory mediator regulation of TRP channels 17 4.4619422572178475 1.4613879948852125E-6 PTGER4, PRKCH, SRC, PTGER2, HTR2B, PLA2G4A, PIK3CD, HTR2C, ALOX12, PIK3CB, PIK3R1, HTR2A, PPP1CA, MAPK9, PPP1CC, PIK3CA, CALM1 352 99 8865 4.324638429752066 4.558494566029303E-4 8.228386555273032E-6 4.035074176143506E-6
KEGG_PATHWAY	hsa00591:Linoleic acid metabolism 10 2.6246719160104988 1.4768898945361852E-6 CYP2C9, PLA2G1B, ALOX15, CYP1A2, PLA2G2A, PLA2G10, PLA2G4A, PLA2G5, CYP2C19, CYP3A4 352 30 8865 8.394886363636363 4.6068383994779527E-4 8.228386555273032E-6 4.035074176143506E-6
KEGG_PATHWAY	hsa04210:Apoptosis 20 5.2493438320209975 1.5227218239879764E-6 PARP1, PDPK1, EIF2AK3, PIK3CD, PIK3CB, PIK3R1, TNF, ERN1, IKBKB, MAPK9, PIK3CA, CTSL, BCL2, AKT1, MAPK1, HRAS, CTSB, MCL1, BCL2L1, MAPK3 352 136 8865 3.7036263368983957 4.7497673361174275E-4 8.334898404986818E-6 4.087305948599305E-6
KEGG_PATHWAY	hsa05220:Chronic myeloid leukemia 15 3.937007874015748 1.5624953419984359E-6 PIK3CD, BRAF, PTPN11, PIK3CB, PIK3R1, IKBKB, CDK6, PIK3CA, CDK4, ABL1, AKT1, MAPK1, HRAS, BCL2L1, MAPK3 352 77 8865 4.906102420306966 4.873801192664118E-4 8.405147356957103E-6 4.121754953892425E-6
KEGG_PATHWAY	hsa05161:Hepatitis B 22 5.774278215223097 1.655951708906202E-6 CXCL8, SRC, STAT3, PIK3CD, BRAF, PIK3CB, PIK3R1, TNF, MMP9, CCNA2, IKBKB, MAPK9, CCNA1, PIK3CA, CCNE1, CDK2, BCL2, AKT1, MAPK1, HRAS, MAP3K7, MAPK3 352 163 8865 3.3991564417177913 5.165239165150215E-4 8.756897172520932E-6 4.294247651909304E-6
KEGG_PATHWAY	hsa00910:Nitrogen metabolism 8 2.099737532808399 1.9830687849496992E-6 CA1, CA3, CA2, CA5A, CA4, CA7, CA6, CA9 352 17 8865 11.851604278074866 6.185267078298029E-4 1.0311957681738436E-5 5.056825401621733E-6
KEGG_PATHWAY	hsa04611:Platelet activation 19 4.986876640419948 2.0745769189884704E-6 PTGIR, SYK, SRC, PLA2G4A, PIK3CD, PIK3CB, PIK3R1, F2, PIK3CG, PTGS1, PPP1CA, MYLK, PPP1CC, PIK3CA, TBXAS1, AKT1, MAPK1, FYN, MAPK3 352 126 8865 3.797686688311688 6.470592369655082E-4 1.0610950798760703E-5 5.203447026315344E-6
KEGG_PATHWAY	hsa04370:VEGF signaling pathway 13 3.4120734908136483 3.0925435571604975E-6 SRC, PLA2G4A, PIK3CD, PIK3CB, PIK3R1, PTGS2, PTK2, PIK3CA, KDR, AKT1, MAPK1, HRAS, MAPK3 352 60 8865 5.456676136363637 9.644097394992945E-4 1.556247725538831E-5 7.63159942331542E-6
KEGG_PATHWAY	hsa05222:Small cell lung cancer 16 4.199475065616798 3.203070437474764E-6 NOS2, PIK3CD, PIK3CB, PIK3R1, PTGS2, PTK2, IKBKB, RXRA, CDK6, PIK3CA, CCNE1, CDK4, CDK2, BCL2, AKT1, BCL2L1 352 93 8865 4.332844574780059 9.988603835150434E-4 1.5862825023684547E-5 7.778885348152998E-6
KEGG_PATHWAY	hsa04110:Cell cycle 21 5.511811023622047 3.871650750235343E-6 GSK3B, PRKDC, PLK1, CDC7, HDAC8, CDC25A, CDC25B, PPP2CA, CCNA2, CCNA1, CCNB2, WEE1, CCNB1, CDK6, CCNE1, CDK4, CHEK1, CDK2, CDK1, ABL1, YWHAG 352 158 8865 3.347328107019563 0.001207228085636558 1.8874297407397296E-5 9.255665074781367E-6
KEGG_PATHWAY	hsa04510:Focal adhesion 24 6.299212598425196 4.988119780146602E-6 GSK3B, PDPK1, SRC, PIK3CD, BRAF, PIK3CB, PIK3R1, EGFR, PGF, PTK2, IGF1R, PPP1CA, MYLK, MAPK9, PPP1CC, PIK3CA, KDR, BCL2, AKT1, MAPK1, FYN, HRAS, MET, MAPK3 352 203 8865 2.9774966412897443 0.0015550868503244608 2.394297494470369E-5 1.1741266559422001E-5
KEGG_PATHWAY	hsa05210:Colorectal cancer 15 3.937007874015748 7.021623636849444E-6 GSK3B, PIK3CD, BRAF, PIK3CB, PIK3R1, EGFR, MTOR, MAPK9, PIK3CA, RPS6KB1, BCL2, AKT1, MAPK1, HRAS, MAPK3 352 87 8865 4.342182601880878 0.0021883563153348717 3.319312991965192E-5 1.6277400249060075E-5
KEGG_PATHWAY	hsa05135:Yersinia infection 19 4.986876640419948 7.757150916203884E-6 GSK3B, CXCL8, SRC, PIK3CD, PIK3CB, PIK3R1, TNF, IL2, PTK2, IKBKB, MAPK9, RPS6KA3, PIK3CA, LCK, CASP1, AKT1, MAPK1, MAP3K7, MAPK3 352 138 8865 3.467453063241107 0.0024173140523242598 3.61228520276957E-5 1.7714090898196932E-5
KEGG_PATHWAY	hsa04024:cAMP signaling pathway 25 6.561679790026247 9.548277723719206E-6 PTGER2, PTGER3, PIK3CD, PIK3CB, PIK3R1, HCAR2, MAPK9, PPP1CC, HTR6, EDNRA, ADORA1, AKT1, MAPK1, DRD1, DRD2, MAPK3, PDE4D, HTR1B, BRAF, PPP1CA, ADORA2A, PIK3CA, PPARA, CALM1, CFTR 352 226 8865 2.7859136162510056 0.0029746438260602748 4.3809744850005764E-5 2.148362487836	0.08214
KEGG_PATHWAY	hsa04930:Type II diabetes mellitus 11 2.8871391076115485 1.1645116051102914E-5 IKBKB, MAPK9, PIK3CA, INSR, MAPK1, PIK3CD, PIK3CB, PIK3R1, TNF, MTOR, MAPK3 352 47 8865 5.894281914893617 0.0036267049247233896 5.204136804900641E-5 2.5520286254801218E-5
KEGG_PATHWAY	hsa05142:Chagas disease 16 4.199475065616798 1.1675947959712976E-5 CXCL8, NOS2, SERPINE1, PIK3CD, PIK3CB, PIK3R1, TNF, IL2, PPP2CA, IKBKB, MAPK9, PIK3CA, TLR9, AKT1, MAPK1, MAPK3 352 103 8865 3.912180052956752 0.00363628965857421 5.204136804900641E-5 2.5520286254801218E-5
KEGG_PATHWAY	hsa05010:Alzheimer disease 35 9.186351706036746 1.1962427134606368E-5 APP, GSK3B, PSEN2, PIK3CD, PSEN1, PIK3CB, PIK3R1, PTGS2, TNF, IKBKB, MAPK9, GRM5, TUBB1, AKT1, MAPK1, HRAS, MAPK3, SNCA, MME, NOS2, CSNK2A1, INSR, EIF2AK3, BRAF, MTOR, BACE1, ERN1, ADAM17, PIK3CA, CDK5, NOX4, MAPT, CALM1, GAPDH, CDK5R1 352 391 8865 2.2543812485468497 0.0037	253432167323464 5.25672854365801E-5 2.577818805063062E-5
KEGG_PATHWAY	hsa04960:Aldosterone-regulated sodium reabsorption 10 2.6246719160104988 1.2705520756647519E-5 HSD11B2, PIK3CA, PDPK1, INSR, MAPK1, PIK3CD, PIK3CB, PIK3R1, NR3C2, MAPK3 352 38 8865 6.627541866028708 0.003956300798191759 5.5057256612139244E-5 2.699923160787598E-5
KEGG_PATHWAY	hsa04520:Adherens junction 15 3.937007874015748 1.552094128410229E-5 PTPN1, CSNK2A1, SRC, INSR, PTPRF, EGFR, IGF1R, MAPK1, FYN, PTPN6, MAP3K7, MET, ACP1, FGFR1, MAPK3 352 93 8865 4.0620417888563045 0.0048308649170488716 6.633607781698512E-5 3.2530192006406165E-5
KEGG_PATHWAY	hsa05034:Alcoholism 22 5.774278215223097 1.6107922283891002E-5 NTRK2, HDAC5, HDAC3, MAOB, MAOA, BRAF, HDAC8, HDAC9, SLC6A3, HDAC6, HDAC7, PPP1CA, PPP1CC, ADORA2A, ADORA2B, MAPK1, DRD1, CALM1, SLC29A1, DRD2, HRAS, MAPK3 352 188 8865 2.9471409574468086 0.005013104467707308 6.760682887684585E-5 3.315334877614556E-5
KEGG_PATHWAY	hsa05213:Endometrial cancer 12 3.149606299212598 1.6251641556934098E-5 GSK3B, PIK3CA, PDPK1, MAPK1, PIK3CD, AKT1, BRAF, PIK3CB, PIK3R1, HRAS, EGFR, MAPK3 352 59 8865 5.122303543913713 0.005057719812793349 6.760682887684585E-5 3.315334877614556E-5
KEGG_PATHWAY	hsa04668:TNF signaling pathway 17 4.4619422572178475 1.6892004099884505E-5 MMP3, PIK3CD, PIK3CB, PIK3R1, PTGS2, SELE, TNF, MMP9, ICAM1, IKBKB, MAPK9, ADAM17, PIK3CA, AKT1, MAPK1, MAP3K7, MAPK3 352 119 8865 3.5978084415584415 0.0052564858658289415 6.934612209426272E-5 3.40062714116096E-5
KEGG_PATHWAY	hsa04657:IL-17 signaling pathway 15 3.937007874015748 1.990681754512354E-5 GSK3B, HSP90AA1, CXCL8, HSP90AB1, MMP1, MMP3, PTGS2, TNF, MMP9, IKBKB, MAPK9, MMP13, MAPK1, MAP3K7, MAPK3 352 95 8865 3.9765251196172247 0.006191740574265303 8.066139057244863E-5 3.955510499225847E-5
KEGG_PATHWAY	hsa04213:Longevity regulating pathway - multiple species 12 3.149606299212598 2.6532574267766183E-5 HSPA8, RPS6KB1, PIK3CA, INSR, PIK3CD, AKT1, PIK3CB, PIK3R1, HRAS, SIRT1, MTOR, IGF1R 352 62 8865 4.874450146627566 0.008244102448141333 1.0613029707106473E-4 5.204466490984905E-5
KEGG_PATHWAY	hsa04913:Ovarian steroidogenesis 11 2.8871391076115485 2.982073510605104E-5 ALOX5, INSR, HSD17B1, AKR1C3, CYP1A1, CYP1B1, PLA2G4A, PTGS2, CYP19A1, CYP17A1, IGF1R 352 52 8865 5.327524038461538 0.009261057868800826 1.1777302978592309E-4 5.775408191425075E-5
KEGG_PATHWAY	hsa05231:Choline metabolism in cancer 15 3.937007874015748 3.2059472821612815E-5 PDPK1, PLA2G4A, PIK3CD, PIK3CB, PIK3R1, HIF1A, EGFR, MTOR, MAPK9, PIK3CA, RPS6KB1, AKT1, MAPK1, HRAS, MAPK3 352 99 8865 3.8158574380165287 0.009952855085992418 1.2503194400428997E-4 6.131374177133451E-5
KEGG_PATHWAY	hsa04114:Oocyte meiosis 18 4.724409448818897 3.2560709281505856E-5 PLK1, AURKA, IGF1R, PPP1CA, PPP2CA, CCNB2, AR, RPS6KA3, PPP1CC, CCNB1, CCNE1, CDK2, CDK1, MAPK1, PGR, CALM1, YWHAG, MAPK3 352 139 8865 3.2613227599738392 0.010107677272527704 1.254190283435781E-4 6.150356197617772E-5
KEGG_PATHWAY	hsa05170:Human immunodeficiency virus 1 infection 23 6.036745406824147 3.475347485134448E-5 PIK3CD, PIK3CB, PIK3R1, TNF, MTOR, PTK2, IKBKB, MAPK9, CCNB2, WEE1, CCNB1, PIK3CA, RPS6KB1, CHEK1, BCL2, CDK1, AKT1, MAPK1, CALM1, HRAS, MAP3K7, BCL2L1, MAPK3 352 213 8865 2.7194702304737515 0.010784696206367794 1.3223273358072533E-4 6.484489819824	0.00032
KEGG_PATHWAY	hsa03320:PPAR signaling pathway 13 3.4120734908136483 3.873230071007494E-5 CPT1A, PDPK1, MMP1, NR1H3, FABP1, FABP3, RXRA, FABP4, FABP5, SCD, PPARG, PPARA, PPARD 352 76 8865 4.307902212918661 0.01201198498295486 1.4559611833184796E-4 7.139809648965621E-5
KEGG_PATHWAY	hsa05225:Hepatocellular carcinoma 20 5.2493438320209975 4.053307587614761E-5 GSK3B, PIK3CD, BRAF, PIK3CB, PIK3R1, EGFR, MTOR, IGF1R, CDK6, TERT, PIK3CA, RPS6KB1, CDK4, GSTA1, AKT1, MAPK1, HRAS, MET, BCL2L1, MAPK3 352 170 8865 2.9629010695187166 0.012566944079188236 1.5055142468283397E-4 7.382810248869743E-5
KEGG_PATHWAY	hsa05206:MicroRNAs in cancer 29 7.611548556430446 4.120228102522121E-5 HDAC5, ABCB1, PIK3CD, PIK3CB, PIK3R1, PTGS2, EGFR, IKBKB, PLAU, ABL1, PIM1, CYP1B1, MAPK1, HRAS, MCL1, MAPK3, ABCC1, STAT3, MMP9, SIRT1, CDC25A, MTOR, CDC25B, CDK6, PIK3CA, CCNE1, BCL2, MET, BCL2L2 352 312 8865 2.3408817744755246 0.012773099110796271 1.5123660799845902E-4	7.41641e-05
KEGG_PATHWAY	hsa04650:Natural killer cell mediated cytotoxicity 17 4.4619422572178475 5.638372987439651E-5 SYK, ITGB2, PIK3CD, BRAF, PTPN11, PIK3CB, PIK3R1, ITGAL, TNF, ICAM1, PIK3CA, LCK, MAPK1, FYN, PTPN6, HRAS, MAPK3 352 131 8865 3.2682382026370576 0.017438380034207723 2.0455492698618266E-4 1.0031058919514728E-4
KEGG_PATHWAY	hsa04062:Chemokine signaling pathway 21 5.511811023622047 7.536696787903786E-5 CCR1, GSK3B, CXCL8, SRC, STAT3, PIK3CD, BRAF, PIK3CB, PIK3R1, PIK3CG, PTK2, IKBKB, GRK2, PIK3CA, CXCR1, GRK6, CXCR2, AKT1, MAPK1, HRAS, MAPK3 352 193 8865 2.7402996938294866 0.02324104812715644 2.672101588438615E-4 1.3103575097150899E-4
KEGG_PATHWAY	hsa04613:Neutrophil extracellular trap formation 21 5.511811023622047 7.536696787903786E-5 HDAC5, HDAC3, SYK, SRC, ITGB2, PIK3CD, PIK3CB, PIK3R1, ITGAL, HDAC8, MPO, HDAC9, MTOR, HDAC6, HDAC7, PIK3CA, CASP1, AKT1, MAPK1, MAP3K7, MAPK3 352 193 8865 2.7402996938294866 0.02324104812715644 2.672101588438615E-4 1.3103575097150899E-4
KEGG_PATHWAY	hsa05211:Renal cell carcinoma 12 3.149606299212598 8.50602131191416E-5 PIK3CA, MAPK1, PIK3CD, AKT1, BRAF, PTPN11, PIK3CB, PIK3R1, HRAS, HIF1A, MET, MAPK3 352 70 8865 4.317370129870129 0.026190826781309906 2.981886122828335E-4 1.4622710794638948E-4
KEGG_PATHWAY	hsa04919:Thyroid hormone signaling pathway 16 4.199475065616798 8.888829977358265E-5 GSK3B, HDAC3, PDPK1, SRC, PIK3CD, PIK3CB, PIK3R1, HIF1A, ESR1, MTOR, RXRA, PIK3CA, AKT1, MAPK1, HRAS, MAPK3 352 122 8865 3.3029061102831596 0.027353315213860308 3.060556068275563E-4 1.5008496104043626E-4
KEGG_PATHWAY	hsa00100:Steroid biosynthesis 7 1.837270341207349 8.926621865803726E-5 SQLE, CYP27B1, SOAT1, SOAT2, CYP51A1, DHCR7, FDFT1 352 20 8865 8.814630681818182 0.027468004111988464 3.060556068275563E-4 1.5008496104043626E-4
KEGG_PATHWAY	hsa04923:Regulation of lipolysis in adipocytes 11 2.8871391076115485 9.253802535156919E-5 FABP4, PIK3CA, INSR, PTGER3, ADORA1, PIK3CD, AKT1, PIK3CB, PIK3R1, PTGS2, PTGS1 352 59 8865 4.695444915254237 0.02846035198463659 3.138246077140173E-4 1.5389475955206617E-4
KEGG_PATHWAY	hsa04659:Th17 cell differentiation 15 3.937007874015748 9.45017779529099E-5 HSP90AA1, HSP90AB1, STAT3, RORC, RORA, AHR, HIF1A, IL2, MTOR, IKBKB, MAPK9, RXRA, LCK, MAPK1, MAPK3 352 109 8865 3.465778773978315 0.029055478723321926 3.170382228097623E-4 1.5547066695478727E-4
KEGG_PATHWAY	hsa04022:cGMP-PKG signaling pathway 19 4.986876640419948 9.595579591117047E-5 INSR, ADRA1D, ADRA2C, ADRA1A, ADRA2B, PIK3CG, ADRA2A, PPP1CA, MYLK, PPP1CC, EDNRA, ADORA3, KCNMA1, ADORA1, AGTR1, AKT1, MAPK1, CALM1, MAPK3 352 166 8865 2.882581462212486 0.02949589323845969 3.184915779179275E-4 1.5618336994052212E-4
KEGG_PATHWAY	hsa05204:Chemical carcinogenesis - DNA adducts 12 3.149606299212598 9.715223031928668E-5 HSD11B1, CYP2C9, CBR1, CYP2A6, CYP1A2, GSTA1, CYP1A1, CYP1B1, CYP2C19, CYP3A4, PTGS2, UGT2B7 352 71 8865 4.256562099871958 0.029858137685778052 3.190683774696573E-4 1.5646622356685116E-4
KEGG_PATHWAY	hsa05145:Toxoplasmosis 15 3.937007874015748 1.2718279365341132E-4 HSPA8, NOS2, PDPK1, STAT3, TNF, PIK3CG, IKBKB, MAPK9, ALOX5, BCL2, AKT1, MAPK1, MAP3K7, BCL2L1, MAPK3 352 112 8865 3.3729454139610384 0.03890647592108565 4.1334407937358676E-4 2.0269757738512428E-4
KEGG_PATHWAY	hsa04010:MAPK signaling pathway 27 7.086614173228346 1.38686905241475E-4 FLT3, FGF1, FGF2, TNF, EGFR, IGF1R, IKBKB, MAPK9, RPS6KA3, KDR, AKT1, MAPK1, HRAS, MAP3K7, MAPK3, HSPA8, NTRK2, INSR, PLA2G4A, BRAF, PGF, CDC25B, PPM1A, KIT, MAPT, MET, FGFR1 352 300 8865 2.266619318181818 0.042350385925508216 4.4608571582824947E-4 2.1875357218500695E-4
KEGG_PATHWAY	hsa04115:p53 signaling pathway 12 3.149606299212598 1.6131516194382267E-4 CCNB2, CCNB1, CDK6, CCNE1, CDK4, IGFBP3, CHEK1, CDK2, SERPINE1, BCL2, CDK1, BCL2L1 352 75 8865 4.029545454545454 0.04908860439278617 5.06350166353928E-4 2.48306331577407E-4
KEGG_PATHWAY	hsa01524:Platinum drug resistance 12 3.149606299212598 1.6131516194382267E-4 TOP2A, PIK3CA, PDPK1, GSTA1, BCL2, MAPK1, PIK3CD, AKT1, PIK3CB, PIK3R1, BCL2L1, MAPK3 352 75 8865 4.029545454545454 0.04908860439278617 5.06350166353928E-4 2.48306331577407E-4
KEGG_PATHWAY	hsa05169:Epstein-Barr virus infection 21 5.511811023622047 1.622917199852333E-4 SYK, STAT3, PIK3CD, PIK3CB, PIK3R1, ITGAL, TNF, ICAM1, CCNA2, IKBKB, FCER2, MAPK9, CCNA1, CDK6, PIK3CA, CCNE1, CDK4, CDK2, BCL2, AKT1, MAP3K7 352 204 8865 2.5925384358288768 0.04937833662458513 5.06350166353928E-4 2.48306331577407E-4
KEGG_PATHWAY	hsa04150:mTOR signaling pathway 18 4.724409448818897 1.6447151750158295E-4 GSK3B, PDPK1, INSR, PIK3CD, BRAF, PIK3CB, PIK3R1, TNF, MTOR, IGF1R, IKBKB, RPS6KA3, PIK3CA, RPS6KB1, AKT1, MAPK1, HRAS, MAPK3 352 158 8865 2.86913837744534 0.0500247371772623 5.080704303019196E-4 2.4914992255190287E-4
KEGG_PATHWAY	hsa04926:Relaxin signaling pathway 16 4.199475065616798 1.8312924348312507E-4 NOS2, MMP1, SRC, MMP2, PIK3CD, PIK3CB, PIK3R1, MMP9, EGFR, MAPK9, MMP13, PIK3CA, AKT1, MAPK1, HRAS, MAPK3 352 130 8865 3.09965034965035 0.05553963438440823 5.60160038889559E-4 2.746938652246876E-4
KEGG_PATHWAY	hsa04614:Renin-angiotensin system 7 1.837270341207349 2.1018765763575065E-4 MME, KLK1, AGTR1, PREP, LNPEP, KLK2, AGTR2 352 23 8865 7.664896245059288 0.06348097476340586 6.36684943518002E-4 3.12220501148251E-4
KEGG_PATHWAY	hsa04662:B cell receptor signaling pathway 13 3.4120734908136483 2.3101676798110055E-4 GSK3B, SYK, CD81, PIK3CD, PIK3CB, PIK3R1, IKBKB, PIK3CA, AKT1, MAPK1, PTPN6, HRAS, MAPK3 352 91 8865 3.5978084415584415 0.06954871553353781 6.930503039433017E-4 3.3986120674142677E-4
KEGG_PATHWAY	hsa04540:Gap junction 13 3.4120734908136483 2.5639984895377494E-4 SRC, HTR2B, HTR2C, HTR2A, EGFR, GRM5, TUBB1, CDK1, MAPK1, DRD1, DRD2, HRAS, MAPK3 352 92 8865 3.558701828063241 0.07689012482514501 7.604827606294532E-4 3.72929046077905E-4
KEGG_PATHWAY	hsa00980:Metabolism of xenobiotics by cytochrome P450 12 3.149606299212598 2.5836914303436554E-4 HSD11B1, CYP2C9, CBR1, CYP2A6, CYP2D6, AKR1C1, CYP1A2, GSTA1, CYP1A1, CYP1B1, CYP3A4, UGT2B7 352 79 8865 3.825517836593786 0.07745727349052844 7.604827606294532E-4 3.72929046077905E-4
KEGG_PATHWAY	hsa04932:Non-alcoholic fatty liver disease 17 4.4619422572178475 4.720917749844522E-4 GSK3B, CXCL8, INSR, EIF2AK3, PIK3CD, NR1H3, PIK3CB, PIK3R1, TNF, ERN1, IKBKB, MAPK9, RXRA, PIK3CA, AKT1, PPARG, PPARA 352 157 8865 2.72700130283729 0.13698862960941294 0.0013765666709827018 6.750471175011326E-4
KEGG_PATHWAY	hsa05144:Malaria 9 2.3622047244094486 6.974843412453342E-4 CXCL8, CD81, ITGB2, TLR9, ITGAL, SELE, TNF, MET, ICAM1 352 50 8865 4.533238636363637 0.19562607843402424 0.0020149547635976324 9.881028167642236E-4
KEGG_PATHWAY	hsa04810:Regulation of actin cytoskeleton 21 5.511811023622047 7.798824856965329E-4 SRC, ITGB2, PIK3CD, BRAF, PIK3CB, PIK3R1, ITGAL, F2, FGF1, FGF2, EGFR, PTK2, PPP1CA, MYLK, PPP1CC, PIK3CA, AKT1, MAPK1, HRAS, FGFR1, MAPK3 352 230 8865 2.2994688735177866 0.21605645229389592 0.002232324179241452 0.0010946974340510967
KEGG_PATHWAY	hsa04211:Longevity regulating pathway 12 3.149606299212598 8.06869780079544E-4 RPS6KB1, PIK3CA, INSR, PIK3CD, AKT1, PPARG, PIK3CB, PIK3R1, HRAS, SIRT1, MTOR, IGF1R 352 90 8865 3.3579545454545454 0.22263477041571778 0.002288576103498343 0.0011222825122924566
KEGG_PATHWAY	hsa04064:NF-kappa B signaling pathway 13 3.4120734908136483 8.69849264349249E-4 CXCL8, SYK, PARP1, CSNK2A1, PTGS2, TNF, ICAM1, IKBKB, PLAU, LCK, BCL2, MAP3K7, BCL2L1 352 105 8865 3.1181006493506493 0.23777315782804154 0.0024449817160087 0.0011989814184273431
KEGG_PATHWAY	hsa04630:JAK-STAT signaling pathway 17 4.4619422572178475 9.916097457570603E-4 STAT3, PIK3CD, PTPN11, PIK3CB, PIK3R1, EGFR, IL2, MTOR, PIK3CA, PIM1, BCL2, AKT1, PTPN6, HRAS, PTPN2, MCL1, BCL2L1 352 168 8865 2.548447646103896 0.2662124512456534 0.0027623414346089536 0.0013546097419716986
KEGG_PATHWAY	hsa04935:Growth hormone synthesis, secretion and action 14 3.674540682414698 0.001043500485136371 GSK3B, IGFBP3, STAT3, PIK3CD, PIK3CB, PIK3R1, MTOR, PTK2, MAPK9, PIK3CA, AKT1, MAPK1, HRAS, MAPK3 352 122 8865 2.8900428464977646 0.2780086616996238 0.002881169481084493 0.0014128811878395113
KEGG_PATHWAY	hsa05171:Coronavirus disease - COVID-19 21 5.511811023622047 0.001191790977959452 CXCL8, SYK, MMP1, STAT3, MMP3, PIK3CD, PIK3CB, PIK3R1, F2, TNF, EGFR, IL2, IKBKB, MAPK9, ADAM17, PIK3CA, CASP1, AGTR1, MAPK1, MAP3K7, MAPK3 352 238 8865 2.2221758021390374 0.310687488604823 0.0032617437291521845 0.001599508944103475
KEGG_PATHWAY	hsa04620:Toll-like receptor signaling pathway 13 3.4120734908136483 0.001212349640357368 CXCL8, PIK3CD, PIK3CB, PIK3R1, TNF, IKBKB, MAPK9, PIK3CA, TLR9, AKT1, MAPK1, MAP3K7, MAPK3 352 109 8865 3.0036749374478733 0.3151000849256024 0.003289157285143468 0.0016129521302145854
KEGG_PATHWAY	hsa00983:Drug metabolism - other enzymes 11 2.8871391076115485 0.0012785946762170109 CDA, CYP2A6, GSTA1, TK1, CYP3A4, MPO, XDH, UGT2B7, CES2, TYMP, CES1 352 81 8865 3.420138888888889 0.3291279099592559 0.0034389787843078223 0.0016864222884586436
KEGG_PATHWAY	hsa05165:Human papillomavirus infection 26 6.824146981627297 0.0015496892184441963 PTGER4, GSK3B, PIK3CD, PSEN1, PIK3CB, PIK3R1, PTGS2, TNF, EGFR, PPP2CA, IKBKB, TERT, AKT1, MAPK1, HRAS, MAPK3, MTOR, PTK2, CCNA2, CCNA1, CDK6, PIK3CA, RPS6KB1, CCNE1, CDK4, CDK2 352 333 8865 1.9663697788697787 0.3836116423546475 0.004110564796119418 0.0020	15757736558561
KEGG_PATHWAY	hsa04380:Osteoclast differentiation 15 3.937007874015748 0.0015546366857118314 SYK, PIK3CD, PIK3CB, PIK3R1, TNF, IKBKB, MAPK9, PIK3CA, LCK, AKT1, MAPK1, FYN, PPARG, MAP3K7, MAPK3 352 143 8865 2.641747457088366 0.38456384832865564 0.004110564796119418 0.002015757736558561
KEGG_PATHWAY	hsa04920:Adipocytokine signaling pathway 10 2.6246719160104988 0.0016607587498506289 IKBKB, MAPK9, CPT1A, RXRA, STAT3, AKT1, PTPN11, PPARA, TNF, MTOR 352 70 8865 3.597808441558441 0.40463908267138327 0.0043542582349024896 0.0021352612498079515
KEGG_PATHWAY	hsa05120:Epithelial cell signaling in Helicobacter pylori infection 10 2.6246719160104988 0.001837083131162591 IKBKB, MAPK9, ADAM17, CXCL8, CXCR1, SRC, CXCR2, PTPN11, MET, EGFR 352 71 8865 3.547135083226632 0.43656148436430164 0.004776416141022736 0.0023422809922323032
KEGG_PATHWAY	hsa04728:Dopaminergic synapse 14 3.674540682414698 0.002146241983870386 GSK3B, MAOB, MAOA, SLC6A3, PPP1CA, PPP2CA, MAPK9, PPP1CC, AKT1, DRD1, CALM1, DRD2, DRD3, DRD4 352 132 8865 2.6711002066115705 0.4884690157375695 0.00550395792066178 0.002699056288016834
KEGG_PATHWAY	hsa05131:Shigellosis 21 5.511811023622047 0.0021521886741049266 GSK3B, CXCL8, SRC, PIK3CD, PIK3CB, PIK3R1, TNF, EGFR, MTOR, PTK2, IKBKB, MAPK9, PIK3CA, RPS6KB1, CASP1, BCL2, AKT1, MAPK1, MAP3K7, BCL2L1, MAPK3 352 250 8865 2.115511363636364 0.4894192540989739 0.00550395792066178 0.002699056288016834
KEGG_PATHWAY	hsa05202:Transcriptional misregulation in cancer 18 4.724409448818897 0.002177632411652178 CXCL8, CCNT1, FLT3, IGFBP3, MMP3, PLAT, MPO, MMP9, PTK2, IGF1R, CDK9, CCNA2, CCNA1, RXRA, PLAU, PPARG, MET, BCL2L1 352 198 8865 2.2895144628099175 0.49346515048285444 0.005523750507605525 0.002708762268152709
KEGG_PATHWAY	hsa00982:Drug metabolism - cytochrome P450 10 2.6246719160104988 0.002234573043029698 CYP2C9, CYP2A6, MAOB, MAOA, CYP2D6, CYP1A2, GSTA1, CYP2C19, CYP3A4, UGT2B7 352 73 8865 3.4499533001245326 0.5024040661934259 0.0056224741082682725 0.0027571748030930953
KEGG_PATHWAY	hsa05132:Salmonella infection 21 5.511811023622047 0.002256659734530729 HSP90AA1, CXCL8, HSP90AB1, PIK3CD, PIK3CB, TNF, PIK3CG, IKBKB, MAPK9, PTPRC, PIK3CA, TUBB1, CASP1, BCL2, TLR9, AKT1, MAPK1, HRAS, GAPDH, MAP3K7, MAPK3 352 251 8865 2.1070830315103226 0.5058289004652361 0.0056326226973887 0.002762151515065612
KEGG_PATHWAY	hsa05415:Diabetic cardiomyopathy 18 4.724409448818897 0.00313515091143132 GSK3B, G6PD, PARP1, MMP2, INSR, PIK3CD, PIK3CB, PIK3R1, MMP9, MTOR, PPP1CA, MAPK9, PPP1CC, PIK3CA, AGTR1, AKT1, PPARA, GAPDH 352 205 8865 2.2113359201773837 0.6245776602805897 0.007763230828306125 0.0038069689638808883
KEGG_PATHWAY	hsa04371:Apelin signaling pathway 14 3.674540682414698 0.003601475276561538 HDAC5, NOS2, SERPINE1, PLAT, MTOR, PIK3CG, MYLK, RPS6KB1, AGTR1, AKT1, MAPK1, CALM1, HRAS, MAPK3 352 140 8865 2.5184659090909087 0.6755710032704781 0.00884771878966299 0.004338785175700121
KEGG_PATHWAY	hsa04929:GnRH secretion 9 2.3622047244094486 0.003919987906253719 PIK3CA, MAPK1, PIK3CD, AKT1, PIK3CB, PIK3R1, HRAS, ESR2, MAPK3 352 65 8865 3.4871066433566438 0.7063714228471691 0.009554970521493442 0.004685610544193899
KEGG_PATHWAY	hsa04973:Carbohydrate digestion and absorption 8 2.099737532808399 0.004138369987113795 MGAM, PIK3CA, AMY1A, PIK3CD, AKT1, PIK3CB, SLC5A1, PIK3R1 352 52 8865 3.874562937062937 0.7257871097063024 0.01000908089906592 0.004908299287041943
KEGG_PATHWAY	hsa00790:Folate biosynthesis 6 1.574803149606299 0.00438102733603909 CBR1, AKR1B10, AKR1C3, AKR1B1, ALPL, ALPG 352 28 8865 5.396712662337662 0.7458634284482597 0.010514465606493816 0.0051561321724152365
KEGG_PATHWAY	hsa04936:Alcoholic liver disease 14 3.674540682414698 0.004584060896979932 GSK3B, CPT1A, CXCL8, SIRT1, TNF, FABP1, IKBKB, MAPK9, ALDH2, SCD, NOX4, AKT1, PPARA, MAP3K7 352 144 8865 2.4485085227272725 0.7615308140420882 0.010835053029225295 0.005313343312408558
KEGG_PATHWAY	hsa04550:Signaling pathways regulating pluripotency of stem cells 14 3.674540682414698 0.004584060896979932 GSK3B, STAT3, ESRRB, PIK3CD, PIK3CB, PIK3R1, FGF2, IGF1R, PIK3CA, AKT1, MAPK1, HRAS, FGFR1, MAPK3 352 144 8865 2.4485085227272725 0.7615308140420882 0.010835053029225295 0.005313343312408558
KEGG_PATHWAY	hsa04720:Long-term potentiation 9 2.3622047244094486 0.004731145813293738 RPS6KA3, PPP1CC, GRM5, MAPK1, BRAF, CALM1, HRAS, PPP1CA, MAPK3 352 67 8865 3.383013907734057 0.7722758862704251 0.011098627772538693 0.005442596311533398
KEGG_PATHWAY	hsa04666:Fc gamma R-mediated phagocytosis 11 2.8871391076115485 0.005664581505078302 PTPRC, SYK, RPS6KB1, PIK3CA, PLA2G4A, MAPK1, PIK3CD, AKT1, PIK3CB, PIK3R1, MAPK3 352 99 8865 2.7982954545454546 0.8300709124425479 0.013189174847645002 0.006467768434902838
KEGG_PATHWAY	hsa01523:Antifolate resistance 6 1.574803149606299 0.005954649019717113 IKBKB, ABCC1, ALOX12, TYMS, TNF, ABCG2 352 30 8865 5.036931818181818 0.844856374496895 0.013761855512235103 0.006748602222346061
KEGG_PATHWAY	hsa04725:Cholinergic synapse 12 3.149606299212598 0.006123070482165362 ACHE, PIK3CA, BCL2, MAPK1, PIK3CD, AKT1, FYN, PIK3CB, PIK3R1, HRAS, PIK3CG, MAPK3 352 116 8865 2.6053095611285264 0.8528452796408653 0.014047044047320534 0.0068884542924360324
KEGG_PATHWAY	hsa04360:Axon guidance 16 4.199475065616798 0.006278066165837022 GSK3B, PDPK1, SRC, PIK3CD, PTPN11, PIK3CB, PIK3R1, PTK2, PIK3CA, CDK5, ABL1, MAPK1, FYN, HRAS, MET, MAPK3 352 184 8865 2.189970355731225 0.8598344565421318 0.014297493749935407 0.007011270973526018
KEGG_PATHWAY	hsa05164:Influenza A 15 3.937007874015748 0.008668514197353632 CXCL8, PIK3CD, PLG, PIK3CB, PIK3R1, TNF, ICAM1, IKBKB, CDK6, PIK3CA, CDK4, CASP1, AKT1, MAPK1, MAPK3 352 173 8865 2.183640961639516 0.933885483771353 0.019598379924451688 0.00961074400141381
KEGG_PATHWAY	hsa04976:Bile secretion 10 2.6246719160104988 0.009047810968126343 RXRA, ABCB1, CA2, NR1H4, HMGCR, SLC5A1, CYP3A4, UGT2B7, CFTR, ABCG2 352 90 8865 2.7982954545454546 0.941326387755783 0.02030875555435553 0.00995910128146281
KEGG_PATHWAY	hsa04922:Glucagon signaling pathway 11 2.8871391076115485 0.009682491747176877 PYGB, LDHA, CPT1A, GCGR, AKT1, PYGM, PYGL, CALM1, PPARA, SIRT1, FBP1 352 107 8865 2.5890771028037385 0.9519569416785547 0.02157812446513704 0.010581580266557587
KEGG_PATHWAY	hsa05133:Pertussis 9 2.3622047244094486 0.011698755536483049 MAPK9, CXCL8, NOS2, ITGB2, CASP1, MAPK1, CALM1, TNF, MAPK3 352 78 8865 2.9059222027972034 0.9745624796113493 0.025886607995622066 0.012694394305545436
KEGG_PATHWAY	hsa05030:Cocaine addiction 7 1.837270341207349 0.012270249691607426 MAOB, CDK5, MAOA, DRD1, DRD2, SLC6A3, CDK5R1 352 49 8865 3.5978084415584415 0.9787627598392465 0.02695998523789801 0.013220761991661521
KEGG_PATHWAY	hsa05216:Thyroid cancer 6 1.574803149606299 0.014540669015549415 RXRA, MAPK1, BRAF, PPARG, HRAS, MAPK3 352 37 8865 4.083998771498771 0.9896419909544758 0.031725096033925995 0.015557499016636788
KEGG_PATHWAY	hsa05130:Pathogenic Escherichia coli infection 16 4.199475065616798 0.014781521452662413 CXCL8, SRC, PTPN11, F2, TNF, IKBKB, MAPK9, TUBB1, CASP1, ABL1, MAPK1, FYN, PTPN6, GAPDH, MAP3K7, MAPK3 352 203 8865 1.98499776085983 0.990402564132507 0.03202662981410189 0.015705366543453815
KEGG_PATHWAY	hsa05022:Pathways of neurodegeneration - multiple diseases 30 7.874015748031496 0.016185854656216 APP, GSK3B, VCP, PSEN2, PSEN1, PTGS2, TNF, SLC6A3, MAPK9, GRM5, TUBB1, MAPK1, HRAS, MAPK3, SNCA, NOS2, HSPA5, CSNK2A1, SIGMAR1, EIF2AK3, BRAF, MTOR, ERN1, CDK5, BCL2, NOX4, MAPT, CALM1, CDK5R1, BCL2L1 352 483 8865 1.564264539808018 0.9938	499941944534 0.034827494156823395 0.017078867326903783
KEGG_PATHWAY	hsa04670:Leukocyte transendothelial migration 11 2.8871391076115485 0.016474551552825997 PIK3CA, MMP2, ITGB2, PIK3CD, PTPN11, PIK3CB, PIK3R1, ITGAL, MMP9, PTK2, ICAM1 352 116 8865 2.3882004310344827 0.9943881285437185 0.035205890989600766 0.017264427312208064
KEGG_PATHWAY	hsa00592:alpha-Linolenic acid metabolism 5 1.3123359580052494 0.01812055730562809 PLA2G1B, PLA2G2A, PLA2G10, PLA2G4A, PLA2G5 352 26 8865 4.843203671328671 0.9966722687939151 0.03845995836296575 0.01886017188953128
KEGG_PATHWAY	hsa04924:Renin secretion 8 2.099737532808399 0.018877382990326992 PTGER4, EDNRA, PTGER2, KCNMA1, ADORA1, AGTR1, CALM1, CTSB 352 69 8865 2.9199604743083003 0.9973838320235798 0.03952847981867129 0.01938415837261765
KEGG_PATHWAY	hsa05031:Amphetamine addiction 8 2.099737532808399 0.018877382990326992 PPP1CC, MAOB, MAOA, DRD1, CALM1, SIRT1, SLC6A3, PPP1CA 352 69 8865 2.9199604743083003 0.9973838320235798 0.03952847981867129 0.01938415837261765
KEGG_PATHWAY	hsa04261:Adrenergic signaling in cardiomyocytes 13 3.4120734908136483 0.01905716163538162 ADRA1D, ADRA1A, PIK3CG, PPP1CA, PPP2CA, PPP1CC, BCL2, AGTR1, AKT1, MAPK1, AGTR2, CALM1, MAPK3 352 154 8865 2.125977715466352 0.9975292166553804 0.03963889620159377 0.01943830486808925
KEGG_PATHWAY	hsa00500:Starch and sucrose metabolism 6 1.574803149606299 0.019940934804376864 PYGB, MGAM, AMY1A, GAA, PYGM, PYGL 352 40 8865 3.777698863636363 0.9981349003955367 0.040947360859091626 0.020079955805900697
KEGG_PATHWAY	hsa04921:Oxytocin signaling pathway 13 3.4120734908136483 0.01994871426468566 SRC, PLA2G4A, PTGS2, EGFR, PIK3CG, PPP1CA, MYLK, PPP1CC, CD38, MAPK1, CALM1, HRAS, MAPK3 352 155 8865 2.1122617302052786 0.9981395137613598 0.040947360859091626 0.020079955805900697
KEGG_PATHWAY	hsa05146:Amoebiasis 10 2.6246719160104988 0.020609437129621933 CXCL8, PIK3CA, NOS2, ARG1, ITGB2, PIK3CD, PIK3CB, PIK3R1, TNF, PTK2 352 103 8865 2.4451125330979697 0.9984925411396944 0.04202708748001335 0.020609437129621933
KEGG_PATHWAY	hsa00232:Caffeine metabolism 3 0.7874015748031495 0.021094874358479735 CYP2A6, CYP1A2, XDH 352 6 8865 12.592329545454545 0.9987085785766635 0.042737667531465434 0.021094874358479735
KEGG_PATHWAY	hsa04217:Necroptosis 13 3.4120734908136483 0.023828334298770903 PYGB, HSP90AA1, HSP90AB1, PARP1, STAT3, ALOX15, PLA2G4A, PYGM, PYGL, TNF, MAPK9, CASP1, BCL2 352 159 8865 2.0591230703259007 0.9994602735746329 0.047964130975590456 0.023828334298770903
KEGG_PATHWAY	hsa00380:Tryptophan metabolism 6 1.574803149606299 0.024186066908753093 MAOB, ALDH2, MAOA, CYP1A2, CYP1A1, CYP1B1 352 42 8865 3.597808441558441 0.9995185971715962 0.048372133817506185 0.024186066908753093
KEGG_PATHWAY	hsa04972:Pancreatic secretion 10 2.6246719160104988 0.024347297330908815 CCKAR, AMY1A, PLA2G1B, CA2, KCNMA1, PLA2G2A, PLA2G10, CD38, PLA2G5, CFTR 352 106 8865 2.3759112349914235 0.9995427869654363 0.0483844380079207 0.024347297330908815
KEGG_PATHWAY	hsa04975:Fat digestion and absorption 6 1.574803149606299 0.02651064836461081 FABP1, PLA2G1B, NPC1L1, PLA2G2A, PLA2G10, PLA2G5 352 43 8865 3.5141384778012683 0.9997712631739929 0.052350141074421354 0.02651064836461081
KEGG_PATHWAY	hsa04912:GnRH signaling pathway 9 2.3622047244094486 0.030630324800088406 MAPK9, SRC, MMP2, PLA2G4A, MAPK1, CALM1, HRAS, EGFR, MAPK3 352 93 8865 2.4372250733137832 0.9999390881173085 0.05977668767221371 0.030630324800088406
KEGG_PATHWAY	hsa04730:Long-term depression 7 1.837270341207349 0.030654711626776264 PPP2CA, PLA2G4A, MAPK1, BRAF, HRAS, IGF1R, MAPK3 352 60 8865 2.9382102272727275 0.9999395643559416 0.05977668767221371 0.030654711626776264
KEGG_PATHWAY	hsa00511:Other glycan degradation 4 1.0498687664041995 0.032286455560318575 MANBA, HEXB, FUCA1, HEXA 352 18 8865 5.596590909090909 0.9999642720809175 0.06256754121005836 0.032286455560318575
KEGG_PATHWAY	hsa05140:Leishmaniasis 8 2.099737532808399 0.036398413295335205 NOS2, ITGB2, MAPK1, PTPN6, PTGS2, TNF, MAP3K7, MAPK3 352 79 8865 2.5503452243958575 0.9999905371487464 0.07010064782805299 0.036398413295335205
KEGG_PATHWAY	hsa04928:Parathyroid hormone synthesis, secretion and action 10 2.6246719160104988 0.03841326219078333 CYP27B1, RXRA, MMP13, PDE4D, BCL2, MAPK1, BRAF, EGFR, FGFR1, MAPK3 352 115 8865 2.189970355731225 0.9999950750587518 0.07352722578849324 0.03841326219078333
KEGG_PATHWAY	hsa04934:Cushing syndrome 12 3.149606299212598 0.04357604257964352 GSK3B, CDK6, CCNE1, CDK4, CDK2, AGTR1, MAPK1, BRAF, AHR, EGFR, CYP17A1, MAPK3 352 155 8865 1.949780058651026 0.9999990817959262 0.08290076393200475 0.04357604257964352
KEGG_PATHWAY	hsa00051:Fructose and mannose metabolism 5 1.3123359580052494 0.04397327267022301 AKR1B10, PFKFB3, MPI, AKR1B1, FBP1 352 34 8865 3.7036263368983957 0.9999991934142048 0.08314946104914896 0.04397327267022301
KEGG_PATHWAY	hsa00330:Arginine and proline metabolism 6 1.574803149606299 0.046743753017823964 DAO, MAOB, ALDH2, NOS2, MAOA, ARG1 352 50 8865 3.0221590909090907 0.9999996738525957 0.08732964635665316 0.046743753017823964
KEGG_PATHWAY	hsa00565:Ether lipid metabolism 6 1.574803149606299 0.046743753017823964 PLA2G1B, PLA2G2A, PLA2G10, PLA2G4A, PLA2G5, PLA2G7 352 50 8865 3.0221590909090907 0.9999996738525957 0.08732964635665316 0.046743753017823964
KEGG_PATHWAY	hsa01232:Nucleotide metabolism 8 2.099737532808399 0.05085637756651796 CDA, PNP, ADK, TK1, TYMS, XDH, ADA, TYMP 352 85 8865 2.3703208556149735 0.9999999153623906 0.09444755833781907 0.05085637756651796
KEGG_PATHWAY	hsa05152:Tuberculosis 13 3.4120734908136483 0.05742046026557053 SYK, NOS2, SRC, ITGB2, TNF, MAPK9, CYP27B1, BCL2, TLR9, AKT1, MAPK1, CALM1, MAPK3 352 182 8865 1.7989042207792207 0.9999999902900134 0.10600700356720714 0.05742046026557053
KEGG_PATHWAY	hsa04610:Complement and coagulation cascades 8 2.099737532808399 0.05927432224527973 F10, PLAU, ITGB2, SERPINE1, PLG, PLAT, F2, F3 352 88 8865 2.2895144628099175 0.9999999947464175 0.1087858149442781 0.05927432224527973
KEGG_PATHWAY	hsa05134:Legionellosis 6 1.574803149606299 0.06979044097163511 HSPA8, VCP, CXCL8, ITGB2, CASP1, TNF 352 56 8865 2.698356331168831 0.999999999842526 0.12733694493070266 0.06979044097163511
KEGG_PATHWAY	hsa04621:NOD-like receptor signaling pathway 13 3.4120734908136483 0.07198244294985437 HSP90AA1, CXCL8, HSP90AB1, TNF, IKBKB, MAPK9, CASP1, BCL2, MAPK1, MAP3K7, CTSB, BCL2L1, MAPK3 352 189 8865 1.7322781385281387 0.9999999999245721 0.1305728034904335 0.07198244294985437
KEGG_PATHWAY	hsa05323:Rheumatoid arthritis 8 2.099737532808399 0.08207426338239829 CXCL8, MMP1, CTSL, ITGB2, MMP3, ITGAL, TNF, ICAM1 352 95 8865 2.1208133971291865 0.9999999999975114 0.14801832471276455 0.08207426338239829
KEGG_PATHWAY	hsa05100:Bacterial invasion of epithelial cells 7 1.837270341207349 0.08803451323629585 PIK3CA, SRC, PIK3CD, PIK3CB, PIK3R1, MET, PTK2 352 78 8865 2.2601617132867133 0.9999999999996739 0.15785498925128913 0.08803451323629585

## Sheet: Sheet2
Description	Counts
Prostate cancer	27
Pathways in cancer	63
Insulin resistance	28
Lipid and atherosclerosis	38
Neuroactive ligand-receptor interaction	47
EGFR tyrosine kinase inhibitor resistance	22
Acute myeloid leukemia	20
Chemical carcinogenesis - receptor activation	34
Proteoglycans in cancer	33
Endocrine resistance	23
Progesterone-mediated oocyte maturation	24
Central carbon metabolism in cancer	19
Arachidonic acid metabolism	18
AGE-RAGE signaling pathway in diabetic complications	22
AMPK signaling pathway	24
Cellular senescence	27
Insulin signaling pathway	25
PD-L1 expression and PD-1 checkpoint pathway in cancer	20
PI3K-Akt signaling pathway	41
Serotonergic synapse	22
Phospholipase D signaling pathway	25
Chemical carcinogenesis - reactive oxygen species	31
HIF-1 signaling pathway	21
T cell receptor signaling pathway	22
Steroid hormone biosynthesis	16
Ras signaling pathway	31
Melanoma	17
Non-small cell lung cancer	17
Fluid shear stress and atherosclerosis	23
Bladder cancer	13
