# Supplementary material for: Polygonatum sibiricum polysaccharides enhance pancreatic β-cell function in diabetic zebrafish by mitigating mitochondrial oxidative damage via the AMPK-SIRT1 pathway
Source: Front Nutr. 2025 May 9;12:1601490. doi: 10.3389/fnut.2025.1601490 (PMC12128605; doi:10.3389/fnut.2025.1601490)
Supplement: Supplementary file 8 [file Table_7.XLSX]

## Sheet: Figure1
Figure1B
	0	50	100	200	400
12	0	0	0	0	0
24	10	10	5	3	5
48	50	40	20	15	20
60	80	85	77	70	60
72	90	95	90	85	90
96	100	100	100	100	100
Figure1C
0	50	100	200	400
100	100	98	97	98

## Sheet: Figure2
Figure2B
Control	Model	50 μg/ml PSP	100 μg/ml PSP	200 μg/ml PSP	Metformin
337.85	550.835	750.599	565.137	293.413	557.49
445.794	713.601	209.46	572.684	355.023	458.513
397.959	713.601	549.048	544.368	524.691	544.215
401.387	343.496	788.498	415.333	785.596	536.787
384.922	737.394	315.025	391.718	563.421	349.83
403.842	703.02	362.702	377.458	553.806	416.357
413.404	596.18	303.532	366.992	305.522	458.723
375.994	374.32	387.509	693.443	458.791	445.794
348.336	522.7	387.509	499.889	446.838	419.794
349.461	550.599	619.234	678.452	512.538	665.658
Figure2C
Control	Model	50 μg/ml PSP	100 μg/ml PSP	200 μg/ml PSP	Metformin
0.666	0.433	1.132	1.268	5.601	0.466
0.998	0.1	1.333	1.867	0.034	6.401
0.432	0.1	0.2	0.965	0.033	3.733
3.269	2.133	1.365	0.967	1.398	0.132
0.4	0	4.37	1.266	0.033	1.534
0.668	0.033	0.601	9.365	1.867	0.967
0.4	0.267	0.852	0.734	0.166	1.568
1.267	0.465	1.125	0.2	0.699	0.998
4.967	0.6	0.1	0.599	1.265	0.434
2.648	1.399	0.2	1.521	1.559	1.59
Figure2D
Control	Model	50 μg/ml PSP	100 μg/ml PSP	200 μg/ml PSP	Metformin
24.101	10.701	8.368	12.699	33.635	11.867
11.969	4.699	14.167	8.936	15.867	30.87
17.368	4.699	14.031	14.932	8.396	28.931
4.167	18.732	5.365	17.832	11.997	14.302
23.396	2.267	8.501	18.939	12.966	25.801
19.503	2.901	16.571	19.034	5.999	18.402
19.032	8.466	11.535	24.833	17.57	30.098
21.933	13.201	19.767	16.269	18.399	11.969
25.701	12.233	19.767	17.902	16.833	17.965
38.932	12.135	8.896	8.994	14.432	10.556
Figure2E
Control	Model	50 μg/ml PSP	100 μg/ml PSP	200 μg/ml PSP	Metformin
35.234	48.869	50.498	46.033	20.764	47.666
47.032	55.134	45.133	49.197	25.901	22.7
42.2	55.134	45.635	44.103	51.57	27.338
17.666	89.132	54.368	41.202	57.971	45.566
33.37	57.732	42.265	39.798	45.635	32.667
40.131	57.067	31.965	31.602	53.969	40.598
40.301	51.201	64.129	34.432	22.834	28.334
37.667	66.332	51.803	53.499	39.736	47.032
33.03	47.165	31.803	41.498	43.002	41.602
16.098	46.465	50.503	36.551	44.867	28.254

## Sheet: Figure3
Figure3A
	造模前										造模后
Control	0.195	0.233	0.166	0.149	0.187	0.162	0.191	0.21	0.189	0.203	0.201	0.232	0.175	0.151	0.193	0.172	0.186	0.199	0.193	0.197
Model	0.199	0.221	0.233	0.189	0.245	0.207	0.209	0.236	0.183	0.216	0.303	0.22	0.297	0.329	0.257	0.292	0.24	0.241	0.276	0.301
50 μg/ml PSP	0.162	0.193	0.218	0.144	0.121	0.207	0.188	0.263	0.18	0.25	0.199	0.213	0.102	0.199	0.195	0.18	0.184	0.281	0.285	0.148
100 μg/ml PSP	0.183	0.159	0.248	0.249	0.199	0.184	0.235	0.184	0.205	0.163	0.208	0.321	0.281	0.196	0.209	0.181	0.165	0.169	0.183	0.143
200 μg/ml PSP	0.134	0.206	0.208	0.133	0.237	0.194	0.121	0.234	0.196	0.131	0.172	0.12	0.193	0.175	0.221	0.161	0.14	0.202	0.222	0.21
Metformin	0.175	0.176	0.112	0.212	0.123	0.211	0.269	0.283	0.196	0.197	0.174	0.266	0.229	0.191	0.234	0.22	0.211	0.182	0.216	0.171
Figure3B
Control	Model	50 μg/ml PSP	100 μg/ml PSP	200 μg/ml PSP	Metformin
7.78191	12.0424	11.7308	10.3333	9.62209	9.34247
9.94565	13.468	10.0838	10.3611	10.0824	9.61644
8.49866	14.2479	9.39726	10.2778	8.70523	8.45161
8.68633	11.5562	9.07609	8.02778	10.6612	8.71233
10.1348	15.9867	9.76064	9.77778	8.4507	10.5236
10.8424	11.0894	9.80769	9.80556	10.1635	10.3217
8.28342	13.3757	8.81868	9.86083	10.3343	9.38028
10.6197	13.2725	10.6037	9.91049	9.09348	8.73663
8.08451	13.5698	10.4595	9.67321	9.00826	8.91301
7.56236	15.4795	9.93574	9.86539	8.06897	9.00329
Figure3C
Control	Model	50 μg/ml PSP	100 μg/ml PSP	200 μg/ml PSP	Metformin
4.7	9.4	7.4	5.5	5.5	5.1
4.8	8.6	6.8	5.3	6.6	5.8
4.8	9.7	6.7	5.8	5.9	5.3
4.7	8.8	6.9	5.6	4.6	5.7
5.1	8.6	7.6	4.7	5.8	5.1
5.1	9.1	8.6	7.3	5.2	4.3
5.1	8.8	5.5	6.6	5	5.1
4.8	9.2	7.1	5.7	6.1	5.1
4.4	10.6	6.8	6.4	5.7	5.1
4.9	8.6	6	5.6	4.6	4.8
Figure3D
Control	Model	50 μg/ml PSP	100 μg/ml PSP	200 μg/ml PSP	Metformin
0.6494	1.66147	1.19381	0.976833	1.17443	1.01357
0.618367	1.9756	1.25962	0.992767	1.28527	1.05283
0.65595	1.74507	1.39594	0.984	1.2593	0.990133
0.65156	1.7502	1.53949	0.79889	1.23874	0.87961
0.62006	1.66146	1.13907	0.91466	1.11117	1.15575
0.75075	1.66147	1.17363	0.96373	0.86748	0.88234
0.57435	1.82509	1.60352	0.94852	1.0613	1.20445
0.74386	1.75231	1.01482	0.90272	1.07842	1.22086
0.52367	1.66147	1.23694	1.16974	0.95674	1.19337
0.65148	1.48593	1.39815	0.9636	1.06474	1.15898
Figure3E
Control	Model	50 μg/ml PSP	100 μg/ml PSP	200 μg/ml PSP	Metformin
64.8	23.1	39.9	51.1	64.8	51.3
87.9	38.1	23.4	66.4	63.3	43.9
64.7	30.1	35.5	52.5	49.1848	41.7
85	22.1	53.6	24.9	63.3	43.9
67	37.2	42.9	82	51.9	42.3
78	23.5	43.3	29	64.8	43.9
71.4	12.4	27.3032	37.7	66.7	64.1
92.4	30.7	29.4	76.8	43.9	76
76.2	23.7	35.7	59	82.6	75.9
61.1	14.6	42.6	13.4	64.3	45.6
Figure3F
Control	Model	50 μg/ml PSP	100 μg/ml PSP	200 μg/ml PSP	Metformin
6274.6	2781.9	4945.7	1483.2	4471.9	4684.9
8310.3	2320.4	4861.7	4076.8	3186	5106
6895.1	1448.6	4945.7	3840.9	4061.7	3530.5
5944.6	1649	4845.3	3840.9	6094.3	3838.6
7676.3	1938.9	4708.4	4363.2	2979.9	4962.3
5733	1662.1	4945.7	4295.1	3054.9	3680.9
5533.2	1188.9	2723	4601.3	4085.4	3022.7
6773.3	1529	6589.4	4225.4	3579	4617.6
7211.3	1979.7	5450.7	3840.9	3057.7	4643.7
6705.8	1730.4	5441.8	3840.9	3334.2	4007.8
Figure3G
Control	Model	50 μg/ml PSP	100 μg/ml PSP	200 μg/ml PSP	Metformin
1314.67	760.62	711.2	1046	416.9	1374
1558.84	702.79	779.1	922.6	1378.3	530.5
1558.67	1077.3	1445.2	1702.9	1042.6	794.1
1571.8	716.4	1056.4	1337.4	1291.2	1502.8
1160.4	694.9	465.8	947.1	1975.1	1480.5
1072.2	968.1	1420.2	1529.4	1097.8	923.3
1696.4	662.7	596.8	1455.2	995	890.1
1628.1	440.7	1037.2	377.3	1021.2	871
1530.3	948	1102.5	895.2	1704	906.9
1698.7	653	680.6	971.8	972.9	1279.3
Figure3H
Control	Model	50 μg/ml PSP	100 μg/ml PSP	200 μg/ml PSP	Metformin
3.2	10.6	7.9	10.4	4.2	2
3.3	12.7	11.1	8.2	8	4.9
2.5	11.2	7.7	9.5	2.7	5.1
3.8	11.2	5.1	7.2	6.7	7.5
2.4	8	10.8	7.3	7.8	5.7
3.8	11.2	6.2	7	7.8	2.5
3.4	13.4	10.5	6.7	1.6	10.1
4.2	13.5	11.4	8.7	6.6	10.7
3.7	9.2	9.1	8.6	8.1	5
3.2	10.5	9	4.8	5	11

## Sheet: Figure7
Figure7A-pck2
Control	Model	50 μg/ml PSP	100 μg/ml PSP	200 μg/ml PSP	Metformin
1.16174	0.174615	0.217882	0.551341	0.55444	0.621682
1	0.145681	0.215424	0.328644	0.612033	0.75243
1.12432	0.175758	0.285628	0.368417	0.632415	0.572843
Figure7A-cycs
Control	Model	50 μg/ml PSP	100 μg/ml PSP	200 μg/ml PSP	Metformin
0.97	2.95	1.89	1.38	1.88	1.91
1.02	3.51	2.34	1.97	1.35	2.03
1.08	3	1.81	1.41	1.61	1.78
Figure7A-IL1β
Control	Model	50 μg/ml PSP	100 μg/ml PSP	200 μg/ml PSP	Metformin
1.07	2.67	1.93	1.32	0.45	0.38
1.09	2.75	1.23	1.09	1	0.55
1	3.13	1.48	1.04	0.8	1.02
Figure7A-IL6
Control	Model	50 μg/ml PSP	100 μg/ml PSP	200 μg/ml PSP	Metformin
0.97	5.63	2.2	1.21	1.42	1.89
0.9	5.85	1.83	1.88	1.26	2.01
1.08	6.5	2.31	1.6	1.8	1.42
Figure7A-TNFα
Control	Model	50 μg/ml PSP	100 μg/ml PSP	200 μg/ml PSP	Metformin
1	3.23	3.2	2.71	1.31	2.05
0.9	4.85	2.83	2.18	1.52	1.01
1.08	3.5	4.31	2.53	1.7	1.72
Figure7B-AMPK
Control	Model	50 μg/ml PSP	100 μg/ml PSP	200 μg/ml PSP	Metformin
0.926321	0.416376	0.49475	0.721129	0.883525	0.712375
1.18626	0.319189	0.384745	0.784581	0.968186	0.621248
1	0.135227	0.455884	0.72765	0.81499	0.749235
Figure7B-Nrf1
Control	Model	50 μg/ml PSP	100 μg/ml PSP	200 μg/ml PSP	Metformin
0.93	0.66	0.75	0.94	1.43	1.26
1.05	0.49	0.77	0.87	0.99	1.01
1.16	0.69	0.5	0.7	1.32	0.75
Figure7B-Nrf2
Control	Model	50 μg/ml PSP	100 μg/ml PSP	200 μg/ml PSP	Metformin
0.89	0.23	0.6	0.59	0.95	0.37
0.9	0.44	0.42	0.56	0.81	0.86
1.17	0.34	0.35	0.67	0.64	0.73
Figure7B-PGC1α
Control	Model	50 μg/ml PSP	100 μg/ml PSP	200 μg/ml PSP	Metformin
1.11791	0.212466	0.52054	0.78192	0.921256	0.936815
1	0.204485	0.483197	0.873637	0.75472	0.782352
1.1982	0.153846	0.41581	0.949896	0.712525	0.653008
Figure7B-Sirt1
Control	Model	50 μg/ml PSP	100 μg/ml PSP	200 μg/ml PSP	Metformin
0.964055	0.397649	0.547444	0.941937	1.03688	0.867999
1	0.34337	0.589371	1.1382	1.49521	0.94452
0.992752	0.364988	0.438763	0.703247	1.25481	1.21115

## Sheet: Figure8
Figure8A-BAX
Control	Model	50 μg/ml PSP	100 μg/ml PSP	200 μg/ml PSP	Metformin
1.07595	6.62155	3.00524	1.67757	1.43704	2.48065
1	6.75555	3.4224	1.73509	1.11752	1.43704
1.06906	6.32213	3.89199	1.24182	1.39778	1.8678
Figure8A-bcl2
Control	Model	50 μg/ml PSP	100 μg/ml PSP	200 μg/ml PSP	Metformin
1.0542	0.18475	0.8475	1.21106	1.17934	0.804917
1	0.265042	0.65042	1.00458	1.13258	0.767888
1.06119	0.110927	0.70927	1.14217	1.14082	0.717491
Figure8A-caspase3
Control	Model	50 μg/ml PSP	100 μg/ml PSP	200 μg/ml PSP	Metformin
1.19212	2.95799	2.06833	1.22897	0.319702	0.386559
1	2.7592	1.79179	1.64805	0.42483	0.384688
1.09252	3.6814	2.46166	1.7578	0.323238	0.790539
Figure8B
Control	Model	50 μg/ml PSP	100 μg/ml PSP	200 μg/ml PSP	Metformin
1.09211	3.95799	2.66833	2.02897	1.3197	1.58656
1	2.95919	3.29179	1.94805	1.12483	1.48469
1.12252	3.4714	2.86166	1.6578	0.923238	1.49054
Figure8C
Control	Model	50 μg/ml PSP	100 μg/ml PSP	200 μg/ml PSP	Metformin
5.9534	21.6335	9.60217	6.56559	7.72794	10.5013
2.62292	26.3941	12.3972	5.42335	4.07644	5.92345
5.5857	20.6239	6.62471	9.2604	3.99755	3.88387
Figure8D
Control	Model	50 μg/ml PSP	100 μg/ml PSP	200 μg/ml PSP	Metformin
4	26	12	6	5	5
3	18	9	8	7	4
5	33	15	11	9	6
