# Supplementary material for: Polygonatum sibiricum polysaccharides enhance pancreatic β-cell function in diabetic zebrafish by mitigating mitochondrial oxidative damage via the AMPK-SIRT1 pathway
Source: Front Nutr. 2025 May 9;12:1601490. doi: 10.3389/fnut.2025.1601490 (PMC12128605; doi:10.3389/fnut.2025.1601490)
Supplement: Supplementary file 10 [file Data_Sheet_2.ZIP]

Archive with 31 entries (30 files):
- data/
- data/Figure1B.pzfx
- data/Figure1C.pzfx
- data/Figure2B.pzfx
- data/Figure2C.pzfx
- data/Figure2D.pzfx
- data/Figure2E.pzfx
- data/Figure3A.pzfx
- data/Figure3B.pzfx
- data/Figure3C.pzfx
- data/Figure3D.pzfx
- data/Figure3E.pzfx
- data/Figure3F.pzfx
- data/Figure3G.pzfx
- data/Figure3H.pzfx
- data/Figure7A-cycs.pzfx
- data/Figure7A-IL-1a┬.pzfx
- data/Figure7A-IL6.pzfx
- data/Figure7A-TNFa┴.pzfx
- data/Figure7A.pzfx
- data/Figure7B-AMPK.pzfx
- data/Figure7B-Nrf1.pzfx
- data/Figure7B-Nrf2.pzfx
- data/Figure7B-PGC1a┴.pzfx
- data/Figure7B-Sirt1.pzfx
- data/Figure8A-BAX.pzfx
- data/Figure8A-bcl2.pzfx
- data/Figure8A-caspase3.pzfx
- data/Figure8B.pzfx
- data/Figure8C.pzfx
- data/Figure8D.pzfx
