# Supplementary material for: Polygonatum sibiricum polysaccharides enhance pancreatic β-cell function in diabetic zebrafish by mitigating mitochondrial oxidative damage via the AMPK-SIRT1 pathway
Source: Front Nutr. 2025 May 9;12:1601490. doi: 10.3389/fnut.2025.1601490 (PMC12128605; doi:10.3389/fnut.2025.1601490)
Supplement: Supplementary file 11 [file Data_Sheet_3.ZIP]

Archive with 19 entries (18 files):
- IF-c-caspase/
- IF-c-caspase/100 PSP-1.jpg
- IF-c-caspase/100 PSP-2.jpg
- IF-c-caspase/100 PSP-3.jpg
- IF-c-caspase/200 PSP-1.jpg
- IF-c-caspase/200 PSP-2.jpg
- IF-c-caspase/200 PSP-3.jpg
- IF-c-caspase/50 PSP-1.jpg
- IF-c-caspase/50 PSP-2.jpg
- IF-c-caspase/50 PSP-3.jpg
- IF-c-caspase/Control-1.jpg
- IF-c-caspase/Control-3.jpg
- IF-c-caspase/Control2.jpg
- IF-c-caspase/Metformin-2.jpg
- IF-c-caspase/Metformin-3.jpg
- IF-c-caspase/Metformin1.jpg
- IF-c-caspase/Model-1.jpg
- IF-c-caspase/Model-2.jpg
- IF-c-caspase/Model-3.jpg
